# Supplementary material for: Scleral Micro-RNA Signatures in Adult and Fetal Eyes
Source: PLoS One. 2013 Oct 21;8(10):e78984. doi: 10.1371/journal.pone.0078984 (PMC3804513; doi:10.1371/journal.pone.0078984)
Supplement: Table S1 — micro-RNA predictions for Col1a1. (XLS) [file pone.0078984.s001.xls]

## Sheet: PicTar predictions
PicTar score for hsa-miR-185:39.8227 primates:42.1667 rodents:42.2644 dog:35.0382 chicken:0.0000 fishes:4.1502
PicTar score for hsa-miR-150:14.0465 primates:15.9598 rodents:13.3006 dog:12.8796 chicken:0.0000 fishes:2.3939
PicTar score for hsa-miR-29a:12.2920 primates:10.8854 rodents:10.9249 dog:15.0662 chicken:0.0000 fishes:1.4462
PicTar score for hsa-miR-29b:10.9177 primates:10.8940 rodents:10.9335 dog:10.9258 chicken:0.0000 fishes:1.7939
PicTar score for hsa-miR-29c:10.9091 primates:10.8854 rodents:10.9249 dog:10.9172 chicken:0.0000 fishes:1.5234
PicTar score for hsa-miR-339:10.1831 primates:6.6061 rodents:13.4728 dog:10.4707 chicken:0.0000 fishes:0.0000
PicTar score for hsa-miR-338:8.2055 primates:4.7816 rodents:12.3849 dog:7.4503 chicken:0.0000 fishes:3.2325
PicTar score for hsa-miR-328:6.4024 primates:7.6119 rodents:7.5915 dog:4.0039 chicken:0.0000 fishes:0.0000
PicTar score for hsa-let-7d:6.3260 primates:8.6141 rodents:6.4929 dog:3.8713 chicken:0.0000 fishes:1.0160
PicTar score for hsa-miR-218:4.7863 primates:2.1481 rodents:2.4035 dog:9.8075 chicken:0.0000 fishes:2.1387
PicTar score for hsa-miR-98:4.6459 primates:4.4415 rodents:6.0375 dog:3.4588 chicken:0.0000 fishes:1.4073
PicTar score for hsa-let-7c:3.5872 primates:4.5609 rodents:3.1677 dog:3.0331 chicken:0.0000 fishes:0.0000
PicTar score for hsa-let-7a:3.4768 primates:4.1162 rodents:3.5873 dog:2.7269 chicken:0.0000 fishes:0.0000
PicTar score for hsa-miR-203:3.4029 primates:4.5588 rodents:0.9995 dog:4.6505 chicken:0.0000 fishes:0.0000
PicTar score for hsa-let-7b:3.0972 primates:3.0107 rodents:3.9370 dog:2.3441 chicken:0.0000 fishes:0.6003
PicTar score for hsa-let-7f:2.9815 primates:3.0402 rodents:3.2594 dog:2.6449 chicken:0.0000 fishes:0.0000
PicTar score for hsa-let-7i:2.9622 primates:2.1996 rodents:3.6663 dog:3.0209 chicken:0.0000 fishes:0.0000
PicTar score for hsa-miR-196a:2.8370 primates:1.0972 rodents:4.7064 dog:2.7074 chicken:0.0000 fishes:0.0000
PicTar score for hsa-let-7g:2.6857 primates:2.6488 rodents:2.9525 dog:2.4559 chicken:0.0000 fishes:0.0000
PicTar score for hsa-miR-126-star:2.4888 primates:1.5432 rodents:4.2904 dog:1.6328 chicken:0.0000 fishes:2.0957
PicTar score for hsa-let-7e:2.0756 primates:2.2690 rodents:2.3900 dog:1.5680 chicken:0.0000 fishes:0.0000
PicTar score for hsa-miR-196b:1.5852 primates:1.1037 rodents:2.5407 dog:1.1112 chicken:0.0000 fishes:0.0000

## Sheet: TargetScan predictions
Listed from the figure above
mir-29abc
let-7/98
mir-218
mir-196ab
mir-143
mir-129/129-5p
mir-133
Human COL1A1 3' UTR miRNA Table
miRNA families broadly conserved among vertebrates
Table sorted by aggregate PCT
miRNA	conserved sites				poorly conserved sites				Total Context score	Aggregate PCT
	Total	8mer	7mer-m8	7mer-1A	Total	8mer	7mer-m8	7mer-1A
miR-29abc	3	1	0	2	0	0	0	0	-0.57	> 0.99
let-7/98	1	0	1	0	0	0	0	0	-0.19	0.87
miR-196ab	1	0	1	0	0	0	0	0	-0.11	0.65
miR-133	1	0	0	1	0	0	0	0	-0.15	0.62
miR-218	1	1	0	0	0	0	0	0	-0.34	0.44
miR-143	1	0	1	0	0	0	0	0	-0.26	0.36
miR-338/338-3p	0	0	0	0	1	0	0	1	-0.23	0.31
miR-146	0	0	0	0	1	0	0	1	0	0.15
miR-34a/34b-5p/34c/34c-5p/449/449abc/699	0	0	0	0	1	0	0	1	-0.06	< 0.1
miR-150	0	0	0	0	1	0	0	1	-0.18	< 0.1
miR-103/107	0	0	0	0	1	0	1	0	-0.11	< 0.1
miR-138	0	0	0	0	1	0	1	0	0.03	< 0.1
miR-132/212	0	0	0	0	1	0	1	0	-0.13	< 0.1
miR-503	0	0	0	0	1	0	1	0	-0.03	< 0.1
miR-9	0	0	0	0	2	0	1	1	-0.2	< 0.1
miR-129/129-5p	2	0	0	2	0	0	0	0	-0.36	< 0.1
miR-96/1271	0	0	0	0	1	0	0	1	-0.03	< 0.1
miR-182	0	0	0	0	1	0	0	1	-0.08	< 0.1
miR-31	0	0	0	0	1	0	0	1	-0.09	< 0.1

## Sheet: Microcosm predictions
Rfam ID	Score	Energy	Base P	Poisson P	Org P	Start	End	Alignment
hsa-miR-944	17.0572	-13.53	0.0406	0.0398	0.00285	1326	1346	GAGUAGGCUACAUGUUAUUAAA
								:|::| :| ||||:||||||||
								TTTGTATG-TGTATAATAATTT
hsa-miR-563	16.7111	-26.28	0.0117	0.0116	0.0116	706	724	CCCUUUGCAUACAGUUGGa
								|||:|||| :||||||:|
								GGGGAACGCGTGTCAATCc
hsa-miR-328	16.5698	-26.28	0.0535	0.0521	0.016	661	682	ugCCUUCCCGUCUCUCCCGGUc
								|||: | |||: |||||||
								gaGGAGAGTCAGGAAGGGCCAc
mmu-miR-718	16.1557	-36.07	0.0427	0.0418	0.0117	729	749	GCUGUGGGCCGGCCCGCCUUC
								:| |:| |||:||||||:||
								TGCCGCAGGGCTGGGCGGGAG
hsa-miR-498	15.916	-22.31	0.0587	0.057	0.00061	272	295	CUUUUUG-CGGGGGACCGAACUUU
								|||: : |:|| || |||||||:
								GAAGCTTGGTCCACTTGCTTGAAG
hsa-miR-193a-5p	15.8875	-25.68	0.0792	0.0761	0.0272	281	300	AGUAGAGCGGGCGUUUCUGGGU
								|| ||:||::| ||||||||
								TCCACTTGCTTG--AAGACCCA
hsa-miR-193b*	15.8875	-19.85	0.0961	0.0916	0.0484	324	345	aGUAGAGCGGGAGUUUUGGGGc
								|:|: ||:: ::|||||||
								cCGTTGGGCTTATGAAACCCCa
hsa-miR-589	15.8875	-21.44	0.0456	0.0445	0.0106	530	551	GAGUCUCGUCUGCACCAAGAGU
								| ::|:| | :| ||||||||
								CCTGGGGGACCTGGGGTTCTCA
hsa-miR-532-3p	15.6926	-29.21	0.0899	0.086	0.0442	1282	1303	acguucGGAACCCACACCCUCC
								|| | || ||||||||
								ttttccCCCTAGGGGTGGGAGG
hsa-miR-518a-5p	15.643	-14.86	0.082	0.0787	0.00197	132	151	cuuucccGAAGGGAAACGUc
								:||:||||||||
								aatatttTTTTCCTTTGCAt
hsa-miR-491-5p	15.5951	-28.34	0.0871	0.0834	0.0309	848	870	ggagUACCUUC-CCAAGGGGUGA
								:|||||| || ||||||:|
								caggGTGGAAGCGGCTCCCCATT
hsa-miR-300	15.5951	-25.38	0.0782	0.0752	0.00363	748	771	UCUCUCUC-AGAC-GGGAACAUAU
								||||| | |||| :||||||:||
								AGAGACTGTTCTGTTCCTTGTGTA
hsa-miR-212	15.4703	-25.7	0.0577	0.0561	0.00873	737	758	CCGGCACUGAC-CUCUGACAAu
								|||:| | | |||||||||
								GGCTGGGCGGGAGAGACTGTTc
