# Supplementary material for: Scleral Micro-RNA Signatures in Adult and Fetal Eyes
Source: PLoS One. 2013 Oct 21;8(10):e78984. doi: 10.1371/journal.pone.0078984 (PMC3804513; doi:10.1371/journal.pone.0078984)
Supplement: Table S2 — Summarized values. (XLSX) [file pone.0078984.s002.xlsx]

## Sheet: Summarized_Values
Row	A_posterior...X253118111811_S01_2_1_GeneView	A_posterior...X253118111811_S01_2_2_GeneView	A_posterior...X253118111811_S01_2_3_GeneView	A_posterior...X253118111811_S01_2_4_GeneView	A_peripheral...X253118111811_S01_1_1_GeneView	A_peripheral...X252182711394_S01_1_4_GeneView	A_peripheral...X252182711394_S01_2_1_GeneView	A_peripheral...X252182711394_S01_2_2_GeneView	F_peripheral...X253118111811_S01_1_2_GeneView	F_peripheral...X253118111811_S01_1_3_GeneView	F_peripheral...X253118111811_S01_1_4_GeneView	F_posterior...X253118111812_S01_1_3_GeneView	F_posterior...X253118111812_S01_1_4_GeneView	F_posterior...X253118111812_S01_2_1_GeneView	F_posterior...X253118111812_S01_2_2_GeneView	F_posterior...X253118111812_S01_2_3_GeneView	F_posterior...X253118111812_S01_2_4_GeneView	F_peripheral...X252182711394_S01_1_1_GeneView	F_peripheral...X252182711394_S01_1_2_GeneView	F_peripheral...X252182711394_S01_1_3_GeneView	Mean...A_posterior	Mean...A_peripheral	Mean...F_peripheral	Mean...F_posterior
hsa-miR-99b*	2.85698	2.46323	1.50392	2.05862	2.4648	0.547356	2.3788	2.20576	0.0306855	-0.367575	0.476443	0.343275	0.19684	-0.420856	0.368841	0.738065	0.277979	-0.589181	-0.390938	-1.22561	2.22069	1.89918	-0.344363	0.250691
hsa-miR-99b	5.8615	6.01077	6.41535	5.69691	5.5597	4.00816	4.24304	4.57335	7.50739	7.05799	7.77023	7.05445	7.20789	7.12612	6.94252	6.77319	7.38171	5.72385	5.89444	6.21121	5.99613	4.59607	6.69419	7.08098
hsa-miR-99a*	-0.521604	-0.171237	0.0976269	-0.667303	-1.40934	-3.03094	-0.454585	0.280189	1.3391	0.921269	1.41679	1.15547	1.27267	1.24718	1.48469	1.05997	1.26186	-0.491257	-0.0134017	0.0433776	-0.315629	-1.15367	0.53598	1.24697
hsa-miR-99a	9.90415	10.2817	10.2116	9.30827	9.28038	6.18214	8.34105	7.7718	11.2643	11.0513	11.642	11.5141	11.8629	11.5159	11.3048	11.0938	11.8281	9.55089	9.62333	10.0206	9.92642	7.89384	10.5254	11.5199
hsa-miR-98	3.25505	3.65371	3.57011	3.43241	3.13674	1.70223	2.87742	2.45704	5.77114	5.87354	5.70951	5.74493	5.9837	5.86388	5.22358	5.24895	5.59428	5.41078	5.608	6.08605	3.47782	2.54336	5.74317	5.60988
hsa-miR-96*	-2.24682	-2.33462	-2.09972	-4.49045	-1.62338	-3.24484	-2.65301	-3.20759	-2.15057	-2.23152	-3.95692	-3.49332	-2.27136	-3.16967	-0.674723	-0.971922	-3.1041	-2.88882	-2.78965	-3.23629	-2.7929	-2.68221	-2.87563	-2.28085
hsa-miR-96	1.89981	0.836625	1.71853	1.70437	-0.214374	0.90287	2.06935	0.957931	3.99721	6.48213	3.83156	1.18234	3.79867	0.51445	-0.259889	4.96726	-0.808488	1.88675	5.91875	3.79486	1.53983	0.928945	4.31854	1.56572
hsa-miR-95	-0.29951	0.467989	-0.154164	-0.737454	-3.76108	0.0359473	-0.624877	-1.80992	0.669867	2.70244	0.980231	0.15855	0.481285	-1.51195	0.70511	0.458092	-0.0902168	0.731079	1.23544	-0.293982	-0.180785	-1.53998	1.00418	0.0334789
hsa-miR-944	-1.05529	-1.91601	-0.650942	-1.60648	-4.09021	-0.70231	-0.0671369	-0.669408	-1.93921	-2.63576	-2.35223	-1.96137	-3.47584	-2.04729	-2.16149	-3.31292	-2.0621	-0.73776	-0.997157	-1.37803	-1.30718	-1.38227	-1.67336	-2.5035
hsa-miR-943	0.308365	-0.867236	0.155445	0.501419	0.976044	0.577577	0.635721	1.17669	-2.41025	-1.47774	-3.24482	0.38907	-0.850038	-0.204583	-0.87907	-0.164607	-1.21704	-3.79597	-1.66623	-0.657883	0.0244981	0.841507	-2.20882	-0.487712
hsa-miR-942	-1.15631	-3.01057	-2.07195	-2.87408	-1.81189	-0.59893	-0.570384	0.308648	-1.55813	-2.02881	-3.18848	-1.07819	-3.26909	-1.95502	-1.87581	-2.2398	-0.887203	-0.125843	-0.123331	-0.467673	-2.27823	-0.668138	-1.24871	-1.88418
hsa-miR-941	-3.57417	-3.14179	-4.63975	-1.37362	-3.89879	-2.48111	-3.44316	-2.75013	-2.29899	-2.44544	-1.99462	-2.84289	0.304712	-1.69405	-2.33494	-2.14131	-0.859513	-3.51027	-2.0011	-1.63053	-3.18233	-3.1433	-2.31349	-1.59466
hsa-miR-940	8.14605	7.9377	6.812	8.03204	7.75289	7.40153	7.35107	8.40636	5.55679	7.02059	5.21328	6.58725	5.49823	5.2541	5.80901	6.13375	5.31324	3.82315	5.83397	6.70026	7.73195	7.72796	5.69134	5.76593
hsa-miR-939	8.82987	9.17387	8.4528	8.95947	9.28031	8.57377	7.80541	7.55405	5.31082	5.88281	5.59301	6.26736	4.7198	4.85201	5.06953	4.93438	5.29418	3.74967	4.57916	5.36006	8.854	8.30339	5.07925	5.18954
hsa-miR-938	-1.34101	-1.36895	-0.0368529	-0.751736	-1.26402	-3.63313	-1.75319	-1.49511	-2.81558	-2.23946	-0.851739	-1.50445	-3.84307	-2.06847	-0.489546	-0.0573598	-1.60263	-3.90927	-3.72233	-2.78054	-0.874637	-2.03637	-2.71982	-1.59426
hsa-miR-937	2.40968	1.75635	2.7623	3.00263	3.41894	3.61429	3.36904	4.39957	-2.38142	-0.869459	-2.04661	-0.429401	0.386397	-2.53968	-1.51739	-2.21592	-2.28863	0.511807	2.12818	1.36493	2.48274	3.70046	-0.215429	-1.4341
hsa-miR-936	3.19154	2.95622	1.79739	3.13819	2.66162	1.27754	1.9615	2.07644	1.20989	1.17409	0.91411	1.16711	-2.75923	-0.0955781	0.368876	0.857867	-0.0140595	-2.98086	-1.31973	0.245293	2.77084	1.99428	-0.126202	-0.0791683
hsa-miR-935	-2.09596	-2.55121	-2.21503	-1.88199	-1.09551	-3.91873	-1.18361	-1.33134	-3.06554	-3.47612	-3.64013	-1.6176	-0.781308	-2.21557	-2.23537	-3.84137	-1.99267	-1.91113	-0.506295	-2.32116	-2.18604	-1.8823	-2.48673	-2.11398
hsa-miR-934	0.55754	1.28061	0.949763	0.541368	0.937257	0.521023	1.37131	-0.476793	1.80425	0.914818	0.676981	2.46253	1.25289	1.79853	1.49861	1.38477	2.19659	-1.65153	0.80591	2.58415	0.83232	0.5882	0.855763	1.76565
hsa-miR-933	3.09449	2.6364	2.8413	3.16356	3.34938	3.23741	2.87387	3.41936	2.27672	1.93326	1.91421	1.92922	2.09553	2.48192	2.78308	2.39608	2.28229	0.91001	1.47593	1.59893	2.93394	3.22001	1.68484	2.32802
hsa-miR-93*	0.236842	-0.597016	-0.724219	0.350678	1.06396	1.19034	1.20876	1.95409	-0.303617	-0.539591	-0.15471	-0.201941	-0.264623	-0.599449	0.123318	-0.454735	-0.685475	-1.23693	-0.813531	-1.07655	-0.183429	1.35429	-0.687487	-0.347151
hsa-miR-93	3.55084	3.94476	3.79771	3.49612	3.12257	0.729062	1.54786	1.23325	5.85504	6.2559	6.06577	5.64673	5.90477	5.76663	5.52799	5.61889	5.78496	3.85723	4.79007	4.57802	3.69736	1.65819	5.23367	5.70833
hsa-miR-92b*	-0.801728	-0.713253	-3.20615	-1.40225	-0.309751	-2.66341	-3.57406	-3.07127	-2.22832	-2.9725	-2.98506	-1.78966	-0.995535	-0.538432	-0.2026	-0.732579	-0.969662	-3.06435	-3.7196	-2.94443	-1.53084	-2.40462	-2.98571	-0.871412
hsa-miR-92b	2.3083	1.69425	2.18796	2.28569	2.7646	1.29421	2.33178	2.57962	0.599953	0.457591	0.728302	0.848711	0.882863	1.48612	1.72608	1.34748	1.62861	-0.697646	-0.298965	-0.606987	2.11905	2.24255	0.0303746	1.31997
hsa-miR-92a-2*	-1.1606	-1.79472	-3.46882	-1.97844	-3.04776	0.528123	-1.17954	-0.438268	-0.844233	-2.26833	-0.89315	-2.03997	-1.0447	-2.67182	-0.532192	-4.76038	-0.675665	-0.0464562	-0.185438	-2.20754	-2.10065	-1.03436	-1.07419	-1.95412
hsa-miR-92a-1*	-2.62702	-1.208	-1.99577	-1.67844	-2.32658	0.333863	-2.1995	-1.08184	-0.369539	-0.677009	-0.166978	-2.32401	-3.26871	-0.200361	-0.256234	-0.35211	-0.310234	0.642455	-1.51841	-0.284492	-1.87731	-1.31851	-0.395662	-1.11861
hsa-miR-92a	6.7313	6.81072	7.23504	5.95618	6.39829	4.82966	4.84033	5.20592	7.64534	7.77905	7.80857	7.50051	7.56857	7.50277	7.35099	7.37825	7.72827	6.52748	6.88141	6.71729	6.68331	5.31855	7.22652	7.50489
hsa-miR-924	-2.18501	-1.63527	-0.522041	-2.33033	-1.67545	0.38317	-0.0283486	-0.250622	-1.14698	-1.06085	-0.932045	-2.28508	-2.39142	-1.15605	-2.36722	-0.0705684	-1.09991	0.274967	-0.041164	0.121157	-1.66816	-0.392813	-0.464153	-1.56171
hsa-miR-922	-3.33303	-3.14418	-2.49041	-1.51754	-1.03912	-4.67157	-3.50989	-4.42161	-3.24372	-3.81153	-3.01586	-2.40939	-1.6441	-2.80464	-0.513717	-3.14318	-0.534082	-2.88305	-3.92755	-3.81142	-2.62129	-3.41055	-3.44886	-1.84152
hsa-miR-921	-0.292671	-0.467617	-0.522708	-0.665145	-0.793991	-1.42923	-3.85608	-4.17744	-0.714915	-3.29886	-1.14483	-2.98044	-3.07941	-1.23766	-0.72493	-1.05777	-0.972589	-4.40404	-3.11979	-3.44619	-0.487035	-2.56419	-2.68811	-1.67547
hsa-miR-920	-2.51372	-0.196104	-1.3675	-1.11389	-1.57283	-1.0404	-2.34676	-1.16331	-3.6929	-2.42886	-3.41375	-3.99473	-2.59613	-3.20786	-3.12549	-3.16936	-3.93952	-4.20921	-4.29232	-2.31856	-1.2978	-1.53082	-3.3926	-3.33885
hsa-miR-9*	1.25904	1.23397	1.21769	2.60872	1.37739	1.72963	-0.429467	0.183464	4.00566	6.17588	4.00086	1.4494	2.67195	1.47369	1.4529	5.2954	0.420379	2.05533	5.80828	3.94004	1.57985	0.715254	4.33101	2.12729
hsa-miR-9	-2.33737	-0.299819	-0.836774	-1.23911	-0.361305	-2.42002	-2.5619	-0.4043	3.11006	5.47581	2.70628	0.590955	1.43806	0.445262	-0.180717	4.00089	0.166464	1.13621	4.76704	2.21459	-1.17827	-1.43688	3.235	1.07682
hsa-miR-892b	1.62461	1.27403	2.17147	1.72586	1.06876	0.943226	3.37644	1.98392	2.40868	2.0383	2.74441	1.77686	1.55335	1.54096	1.47085	1.55526	2.03175	3.48455	1.54137	0.495757	1.69899	1.84309	2.11884	1.65484
hsa-miR-892a	-2.16016	-3.29478	-2.23465	-3.12922	-2.89708	-0.0740279	-0.412312	-0.888282	-1.13607	-0.728374	-1.77915	-3.13863	-1.12134	-1.1513	-3.5167	-1.50796	-1.58758	-1.56204	-1.41573	0.0527663	-2.7047	-1.06792	-1.09477	-2.00392
hsa-miR-891b	-3.29217	-2.67346	-2.46945	-2.39842	-2.52726	-0.531977	-3.36291	-4.26946	-2.17895	-2.53201	-2.14638	-3.0429	-3.9286	-3.68003	-4.13862	-2.66751	-3.87468	-1.04538	-3.88241	-3.79877	-2.70837	-2.6729	-2.59732	-3.55539
hsa-miR-891a	-1.73666	-2.95666	-3.1165	-3.10787	-0.62718	-1.53714	-2.55083	-1.40283	-1.58027	-3.96896	-3.19929	-1.12197	-2.93004	-1.71681	-2.99276	-0.648568	-0.0996887	-4.1097	-3.56066	-3.13064	-2.72943	-1.5295	-3.25825	-1.58497
hsa-miR-890	-1.01423	-0.877015	-1.94086	-0.81716	-1.7704	-3.89547	-2.94125	-2.09998	-2.6851	-2.75559	-1.16379	-1.29294	-1.05535	-1.44561	-0.38668	-0.240269	-0.557927	-1.46348	-4.03421	-2.11901	-1.16232	-2.67678	-2.3702	-0.829796
hsa-miR-889	-1.81418	-1.52394	-3.46674	-3.04767	-1.66875	-3.08881	-2.52517	-2.00206	-0.138548	0.547525	0.0474157	-0.0508829	0.0917981	-0.651729	-1.89787	-0.572252	-1.15762	-1.38487	0.42382	-0.617394	-2.46313	-2.3212	-0.187009	-0.706426
hsa-miR-888*	-2.57222	-2.92317	-3.32988	-2.84217	-2.30487	-1.94718	-2.8217	-2.1209	-2.89361	-2.46492	-2.25142	-2.17116	-3.27642	-3.16637	-2.32682	-2.69388	-1.94186	-3.30421	-1.81381	-2.60394	-2.91686	-2.29866	-2.55532	-2.59609
hsa-miR-888	-3.64567	-2.60308	-2.65363	-4.13872	-2.35508	-2.46557	-3.68766	-3.93746	-3.86697	-1.98056	-3.15717	-1.91154	-2.71408	-3.25524	-3.672	-2.02968	-3.35786	-0.886263	-2.28805	-2.35408	-3.26027	-3.11144	-2.42218	-2.8234
hsa-miR-887	4.58929	3.74408	2.73478	3.11748	3.65313	0.669254	1.48812	1.67671	3.05707	2.91086	3.2841	3.08983	3.00949	3.14961	2.82129	2.86015	3.06278	1.02648	1.21737	1.4167	3.54641	1.8718	2.1521	2.99886
hsa-miR-885-5p	3.24476	2.26157	3.69604	3.67959	4.31996	4.71045	4.72818	5.66876	0.666068	2.01976	0.810644	-0.643385	-0.0965452	0.539922	0.682935	1.02719	-0.0430788	2.10796	3.15987	3.03208	3.22049	4.85684	1.96606	0.244506
hsa-miR-885-3p	0.252214	0.813851	-0.329516	0.871646	-0.400412	-0.312276	-1.60577	-1.08743	-2.70815	-1.31883	-0.658795	-1.34872	-0.105587	-2.76055	-0.0339026	-0.546457	-1.04451	-0.726471	-2.64975	-1.67922	0.402049	-0.851472	-1.62354	-0.973288
hsa-miR-877*	4.47247	3.84118	4.16839	4.73472	4.96485	5.10783	5.06363	5.76099	2.29144	1.99975	1.93218	1.97087	1.83393	2.35651	2.51475	2.36578	2.20256	2.09538	2.91649	3.02459	4.30419	5.22433	2.37664	2.2074
hsa-miR-877	3.47837	3.06529	1.96366	2.7637	2.79573	2.39969	4.23109	3.76421	0.890568	1.58412	0.750413	1.37289	0.89365	0.974019	0.818187	1.09015	1.26762	2.0135	2.32126	2.31109	2.81775	3.29768	1.64516	1.06942
hsa-miR-876-5p	0.197696	-1.88328	-0.471081	1.33848	1.68208	2.09698	1.58175	1.75623	-0.854866	-0.635114	-1.1299	-1.85474	-1.70313	-4.36204	-1.85877	-1.11323	-2.10181	-0.038798	0.698334	0.786856	-0.204547	1.77926	-0.195581	-2.16562
hsa-miR-876-3p	-3.16745	-2.82463	-0.709412	-2.25228	-1.6143	-2.18124	-3.41434	-1.28663	-2.35866	-2.22543	-1.68408	-2.24208	-2.17749	-0.887383	-2.61248	-1.65378	-2.11556	-0.723115	-0.57418	0.338875	-2.23844	-2.12413	-1.20443	-1.94813
hsa-miR-875-5p	-1.41119	-1.20317	-2.04083	-1.36747	-3.23192	-0.492733	-0.389959	0.0247671	-2.3268	-1.53202	-1.25481	-1.24749	-2.5085	-2.38041	-3.09285	-3.73342	-2.21467	-0.563892	-2.18655	-0.794944	-1.50566	-1.02246	-1.44317	-2.52956
hsa-miR-875-3p	-1.98144	-2.01436	-2.27813	-0.781139	-3.56115	-3.97595	-1.68427	-1.51235	-1.33704	-1.54012	-1.33419	-1.33278	-3.71382	0.351957	-0.995883	-0.80865	-1.45185	-2.41094	-2.48147	-2.96254	-1.76377	-2.68343	-2.01105	-1.32517
hsa-miR-874	5.60339	5.42184	5.41277	5.19085	5.20115	4.46354	4.8392	4.59438	5.36718	4.87644	5.40407	5.1417	5.08664	5.00491	4.93938	4.9292	5.14167	4.14051	4.22876	4.63086	5.40721	4.77457	4.77464	5.04058
hsa-miR-873	-0.699606	-1.44615	-0.238453	0.0691298	-1.41787	-0.040991	-0.353173	0.778495	0.602596	1.07252	0.154987	0.514216	-0.583396	0.514385	0.759069	1.08537	0.21192	0.482814	0.395792	0.574638	-0.57877	-0.258386	0.547225	0.416927
hsa-miR-802	-4.06534	-1.89665	-0.907624	-0.686412	-2.35516	-0.39718	-3.4111	-3.27886	-1.10181	-1.0858	-1.51707	-1.82441	-1.89215	-4.41328	-3.08281	-2.36034	-2.78263	-1.70129	-1.5702	-2.36164	-1.889	-2.36058	-1.5563	-2.72594
hsa-miR-770-5p	1.15001	1.77775	1.58307	1.65436	1.16213	-2.01605	0.0136742	-0.468215	1.55652	1.83361	1.88585	0.951719	0.274636	0.695603	1.25403	0.686992	1.18595	-0.53752	-1.058	-0.485958	1.5413	-0.327114	0.532417	0.841488
hsa-miR-769-5p	1.34195	2.39173	2.61718	1.75281	0.630262	0.832192	1.27159	0.309407	3.2337	3.01089	3.51374	3.08702	3.12242	3.15612	2.90509	2.79292	3.38619	2.54127	2.77777	2.84556	2.02592	0.760863	2.98716	3.07496
hsa-miR-769-3p	3.07581	2.15697	1.24809	2.0323	2.1145	0.620878	0.203111	0.844108	0.635866	1.0887	0.706697	0.839534	0.0252162	0.064049	-0.0498323	0.765559	0.67776	-0.101314	0.128497	0.318804	2.12829	0.945648	0.462875	0.387048
hsa-miR-767-5p	-3.03899	-1.57941	-2.74251	-1.59035	-1.8527	-0.851368	-3.28416	-3.30765	-1.58616	-2.2893	-0.883232	-2.25217	-1.19956	-0.391512	-1.35582	-2.26854	-1.04327	-0.603969	-0.530252	-1.99807	-2.23782	-2.32397	-1.31516	-1.41848
hsa-miR-767-3p	-0.221746	-0.122521	-0.597392	0.304201	0.293998	-0.369397	-0.421362	-1.25198	-0.0149266	-0.0986535	-0.518696	-1.45914	-0.486136	0.151673	0.064853	-0.217267	-0.144861	-0.214213	-0.983951	-1.63267	-0.159365	-0.437186	-0.577186	-0.34848
hsa-miR-766	5.00935	4.53821	5.76463	5.6511	6.2475	5.37832	5.16757	5.99899	4.09959	3.70713	4.04742	3.95983	4.02876	4.01327	4.08995	3.88382	3.97304	4.08472	4.35621	4.41086	5.24082	5.69809	4.11765	3.99145
hsa-miR-765	5.51872	5.32075	4.26494	5.11096	5.25673	4.91399	4.94735	4.94366	2.37405	2.42258	1.95361	3.37215	0.375313	1.75051	1.46233	2.19797	2.2474	0.915033	1.37125	2.67772	5.05384	5.01543	1.95237	1.90095
hsa-miR-760	3.79348	4.04366	3.4232	3.56167	3.65294	2.57556	3.43925	2.68994	0.944087	0.598913	1.13957	1.92978	0.448387	0.437774	1.13693	1.24214	1.28575	0.404042	-0.156881	0.469132	3.7055	3.08942	0.566477	1.08013
hsa-miR-758	0.175669	1.04795	0.863024	0.0231313	-0.010747	0.645345	2.3623	1.80755	4.55429	4.32459	4.87013	4.29735	4.57106	4.20126	4.09199	3.99254	4.53783	3.92845	4.10719	4.46372	0.527445	1.20111	4.37473	4.282
hsa-miR-744*	-1.62003	-2.10821	-0.59747	-0.121012	0.501727	1.03394	1.35075	1.54611	-0.506759	-0.224757	-0.203701	0.1666	0.21365	-0.883476	-0.881491	-2.40596	-0.12376	0.477004	1.23597	0.898689	-1.11168	1.10813	0.279408	-0.652406
hsa-miR-744	0.407678	1.14394	1.90096	0.996534	0.273081	-0.288878	-0.693718	0.751222	2.87735	2.60906	3.06004	2.51576	2.62295	2.57454	2.65673	2.40595	2.73436	3.71893	3.73805	3.60986	1.11228	0.0104265	3.26888	2.58505
hsa-miR-720	9.48142	11.9281	11.3165	12.9448	11.2205	7.33869	5.60935	6.85483	14.5288	14.94	15.2806	13.7705	14.351	14.1237	14.8024	13.9992	14.3128	12.5601	12.0551	11.2443	11.4177	7.75584	13.4348	14.2266
hsa-miR-7-2*	-2.34129	-3.3539	-2.15111	-3.28212	-0.491402	0.491232	0.559688	0.415547	-2.37131	-1.37576	-2.01387	-1.80141	-3.23569	-1.68898	-1.64302	-1.90676	-0.534983	-0.073938	0.399521	0.136252	-2.78211	0.243766	-0.883186	-1.80181
hsa-miR-7-1*	-1.91714	-1.05417	-0.95258	-3.94238	-3.01826	-3.5573	-0.773951	-2.74843	0.669294	0.810987	0.628162	0.506601	0.516694	0.488811	-0.035425	0.922965	-0.8796	-0.680912	-0.0649727	-0.551113	-1.96657	-2.52448	0.135241	0.253341
hsa-miR-708*	-2.86648	-2.46091	-3.14684	-4.36859	-2.19003	-2.85242	-1.86469	-2.77197	-0.924831	-2.58737	-1.20324	-1.2577	-0.87409	-3.42293	-0.545051	-1.70336	-2.6554	-0.43959	-1.37216	-1.84181	-3.2107	-2.41978	-1.39484	-1.74309
hsa-miR-708	2.36926	1.71914	0.391634	1.85323	1.71687	0.281532	1.81626	1.93512	0.617085	0.493763	0.870168	1.09301	-0.588822	0.385121	0.495	0.428321	0.527014	-2.32559	-1.0584	-1.57423	1.58332	1.43744	-0.496201	0.389941
hsa-miR-7	-0.704088	-1.79281	0.363496	-0.432333	-0.783902	0.764694	0.113953	-0.175428	3.06307	5.41749	3.08659	1.18697	1.84708	1.33286	0.592049	3.90463	0.944821	2.42022	5.3736	3.49333	-0.641433	-0.0201709	3.80905	1.63474
hsa-miR-675	-2.44006	-1.55593	-2.28352	-1.17231	-1.35717	-5.04688	-4.37223	-2.97361	0.56955	0.0274539	0.744497	0.568491	0.0782126	-0.254175	0.46593	0.530603	0.501023	-3.39598	-2.00826	-1.76242	-1.86296	-3.43747	-0.97086	0.315014
hsa-miR-671-5p	6.51942	6.31222	5.52333	6.18266	6.19925	4.96191	6.22269	6.01752	3.51563	3.96953	3.37858	4.89862	2.99901	3.45384	3.47654	3.86387	3.90046	1.53916	2.45999	3.65493	6.13441	5.85034	3.0863	3.76539
hsa-miR-671-3p	0.795313	0.0965827	0.719133	1.25318	1.6495	0.0266381	-0.0485616	1.09033	-0.485634	-1.64224	-1.18395	-1.87646	0.316776	0.0964655	0.652352	0.185851	0.773527	-2.62876	-1.65424	-2.54715	0.716052	0.679477	-1.69033	0.0247517
hsa-miR-668	-1.28536	-2.38078	1.28929	-0.924752	-0.315254	-2.50691	-1.57168	-1.31499	-0.0163006	-0.0078589	-0.840856	0.0307931	-0.720498	-0.0682772	-0.152071	-0.594642	-0.587613	-0.161895	-0.517648	-0.866983	-0.8254	-1.42721	-0.401924	-0.348718
hsa-miR-665	3.06883	2.82281	1.86183	2.54593	2.69626	0.0391469	1.00786	0.711679	1.31146	1.64675	0.9052	1.65593	1.32498	1.45162	1.44238	1.39615	1.14414	-0.949973	-1.28711	-2.68087	2.57485	1.11374	-0.175759	1.40253
hsa-miR-664*	4.67272	5.41997	5.53868	4.88012	4.56841	4.93837	4.18381	3.92927	3.50588	2.97987	3.60961	3.963	3.27891	3.506	2.28873	3.22641	3.66877	1.25694	1.43549	2.62542	5.12787	4.40497	2.56887	3.32197
hsa-miR-664	3.18698	3.04404	3.35654	3.3434	3.39419	3.08129	3.01276	3.453	3.28419	2.98416	3.44756	2.74301	2.56221	2.73669	2.76816	2.67395	2.84072	1.61151	2.03435	2.38175	3.23274	3.23531	2.62392	2.72079
hsa-miR-663b	2.5281	2.21829	1.33028	1.2586	2.03909	-1.17357	0.299451	0.594085	-1.10285	-0.993945	-1.24833	0.0835371	-1.34607	-1.03101	-0.598613	0.502096	-0.709267	-2.91679	-2.91839	-2.71462	1.83381	0.439764	-1.98249	-0.516555
hsa-miR-663	8.37392	8.22096	6.64862	7.66956	7.68853	5.90891	6.07036	6.35887	4.04092	5.66025	3.76831	5.90646	2.82511	3.87584	4.24145	4.39876	3.99852	1.37013	3.09652	4.66922	7.72826	6.50667	3.76756	4.20769
hsa-miR-662	1.88267	1.7984	2.06322	1.94926	2.29244	1.34022	2.2398	1.7895	0.64545	0.206037	0.852834	0.509597	0.836049	0.823049	0.39847	0.514721	0.707532	-2.55187	-0.950088	-1.35917	1.92339	1.91549	-0.526134	0.63157
hsa-miR-661	-1.38814	-1.60233	-1.6538	-1.40062	-1.27925	-3.56829	-1.39813	-4.12646	-1.58051	-2.28581	-1.7058	-0.460875	-3.23977	-1.42685	-2.38016	-3.16079	-1.216	-2.75313	-0.331845	-2.48002	-1.51122	-2.59303	-1.85619	-1.98074
hsa-miR-660	2.85556	3.15302	2.183	2.55896	2.31379	0.799215	3.41895	1.66016	5.62578	6.622	5.64238	5.82467	6.16962	5.72665	5.15536	5.29739	5.55235	4.9051	5.24976	5.66445	2.68764	2.04803	5.61825	5.62101
hsa-miR-659	3.50278	3.02752	1.82814	2.86362	2.62938	1.04494	2.83795	1.96011	-0.332298	0.722591	0.176548	1.49374	0.261787	-0.00258708	0.148512	0.693389	0.489656	-0.841107	-0.572071	0.700277	2.80552	2.11809	-0.0243434	0.514083
hsa-miR-658	0.94289	0.643184	-0.879458	-0.127507	0.783349	0.704149	-1.47641	-0.188061	-2.10643	-2.16225	-2.59464	-1.48298	-1.72815	-1.48895	-3.14833	-1.33059	-0.0629109	-1.19407	-2.36109	-1.25763	0.144777	-0.0442432	-1.94602	-1.54032
hsa-miR-657	-2.51651	-1.96704	-2.3126	-1.82	-0.697569	-3.71237	-1.1204	-2.20011	-3.38512	-2.06648	-2.27996	-1.00228	-0.338943	-0.617319	-1.09935	-3.24495	-1.16308	-4.32854	-3.11453	-0.838324	-2.15404	-1.93261	-2.66882	-1.24432
hsa-miR-656	-1.63149	-2.12941	-0.572676	-0.557193	-1.8806	0.713365	-0.624558	0.228534	0.542868	0.850311	-0.0501437	-0.282672	0.0709487	0.0488832	-0.559807	-0.510147	-0.122297	-0.739669	0.64136	0.797837	-1.22269	-0.390815	0.340427	-0.225849
hsa-miR-655	-2.97596	-2.25739	-1.88656	-2.25497	-2.46068	-0.635705	-2.44125	-0.171457	-0.463579	-0.548082	-1.84855	-2.98473	-1.06839	-2.29758	-3.36617	-0.965874	-1.76312	-0.100877	-0.97019	-0.534809	-2.34372	-1.42727	-0.744348	-2.07431
hsa-miR-654-5p	2.64539	1.92217	1.78299	1.86918	1.96798	0.874281	0.236684	1.9192	4.57495	4.58329	4.69273	4.18628	4.21248	3.89622	4.01098	3.78519	4.34958	3.46199	3.48463	3.69902	2.05493	1.24954	4.08277	4.07346
hsa-miR-654-3p	2.98052	2.68365	3.04116	3.27215	3.48639	3.10342	3.3508	3.19797	6.70327	6.94505	6.81734	6.67293	6.94039	6.63841	6.18251	6.35544	6.56674	5.62944	6.05903	6.38096	2.99437	3.28465	6.42252	6.5594
hsa-miR-653	-1.85689	-2.88245	-2.43145	-2.25622	-1.98453	-1.74852	-4.07614	-2.10538	-2.58347	-1.62385	-1.17481	-3.54679	-1.4335	-2.23001	-2.11246	-2.51102	-2.73103	-0.995068	-1.30553	-2.31717	-2.35675	-2.47864	-1.66665	-2.42747
hsa-miR-652	1.35931	1.94588	1.73294	1.15228	1.06482	0.518645	0.691867	0.480928	2.72738	2.54826	2.8422	2.43408	2.44538	2.44659	2.39473	2.07192	2.56809	2.22513	2.42026	2.44549	1.5476	0.689066	2.53479	2.39347
hsa-miR-651	-1.84368	-2.68933	-0.356929	-2.68961	-2.80242	-0.966147	-2.33396	-0.416513	-1.15631	-2.48611	-2.19422	-2.5391	0.087512	-0.108731	-3.36771	-2.98815	-2.96081	-0.709426	-2.13279	-2.01607	-1.89489	-1.62976	-1.78249	-1.9795
hsa-miR-650	1.31353	1.0177	0.738728	1.0406	0.656897	-0.835708	-0.3174	-1.24146	0.430249	0.0930763	-0.186343	-0.279729	-1.17877	-0.0954902	-0.5479	-0.348213	-0.457582	-2.23092	-1.91145	-2.13339	1.02764	-0.434417	-0.989796	-0.484614
hsa-miR-649	-3.16042	-2.31134	-3.32594	-2.93672	-2.23087	-1.76137	-2.23041	-1.8231	-1.37481	-3.05855	-2.08341	-0.455484	-1.01402	-1.40528	-2.85937	-2.73151	-1.55571	-2.08124	-1.69011	-1.36256	-2.9336	-2.01144	-1.94178	-1.67023
hsa-miR-648	2.0698	2.92615	2.31941	2.22621	2.05755	1.67471	1.97502	0.632587	1.44656	-0.804116	-2.38831	0.0514097	-2.24188	-0.157171	0.320731	-0.105887	-1.97809	-0.597762	-2.60377	-2.03935	2.38539	1.58497	-1.16446	-0.685149
hsa-miR-647	1.22513	-0.244024	1.52578	1.14462	2.13286	2.37953	1.89147	2.98848	-1.67211	-1.76286	-2.82608	-2.56481	-1.94091	-2.25264	-0.835828	-0.854664	-0.341037	-0.251374	-0.396886	-0.0750325	0.912876	2.34808	-1.16406	-1.46498
hsa-miR-646	-2.3737	-2.47195	-4.03511	-4.17462	-3.05051	-4.00598	-1.66357	-3.1489	-2.66468	-2.72877	-2.86037	-2.75275	-1.27257	-3.23273	-3.34572	-2.99328	-1.02642	-0.80328	-4.19658	-1.77521	-3.26384	-2.96724	-2.50482	-2.43725
hsa-miR-645	-0.163017	0.732054	1.39435	-0.0124726	-0.178519	1.1932	0.106903	-0.460469	2.02326	1.08578	1.37115	2.5068	1.03956	1.2084	1.46458	1.49698	1.42441	-1.02355	0.143142	1.6152	0.487728	0.16528	0.869163	1.52345
hsa-miR-644	-2.94613	-2.31018	-1.58292	-2.05918	-2.78804	-1.90136	-2.23698	-2.78221	-1.22353	-2.46302	-2.25628	-1.76443	-3.4419	-2.00999	-0.968837	-2.61087	-2.8763	-1.88466	-0.246193	-1.8795	-2.2246	-2.42715	-1.65886	-2.27872
hsa-miR-643	-3.39958	-2.50809	-2.83829	-2.1297	-2.04541	-5.03918	-1.42236	-4.36704	-2.40316	-3.18387	-2.56411	-3.6292	-3.02408	-1.63477	-4.44466	-0.96628	-2.73594	-2.43631	-3.68851	-2.02108	-2.71891	-3.2185	-2.71618	-2.73916
hsa-miR-641	-0.286395	-1.50271	-0.676022	-0.0180969	0.176105	-0.0304055	-1.46293	-0.104744	-0.206489	-0.812762	-0.508486	0.158844	2.64036	-0.0742577	-1.21197	-1.1433	-0.28153	-1.55552	1.1621	-1.36638	-0.620807	-0.355492	-0.547924	0.0146924
hsa-miR-640	0.921465	1.10806	1.33774	1.5482	2.02975	2.34878	2.40523	3.33565	-2.89429	-1.90348	-2.66134	-2.98367	-2.32568	-1.03223	-0.104569	-3.8682	-1.42992	-0.0390473	0.109117	0.322991	1.22887	2.52986	-1.17768	-1.95738
hsa-miR-639	0.0700396	0.0021376	-0.599719	-0.767426	0.576166	-1.98575	-1.29154	-2.75724	-3.51548	-2.85261	-1.97792	-0.843141	-2.58601	-1.2859	-1.30873	-1.79988	-1.6631	-2.08064	-3.04574	-1.31927	-0.323742	-1.36459	-2.46528	-1.58113
hsa-miR-638	12.2081	11.345	9.28588	12.1085	12.223	9.11537	9.91422	10.2224	7.8726	8.20199	7.23746	8.79411	6.55478	7.52731	7.8191	7.12179	7.98641	6.23833	7.21849	8.09017	11.2369	10.3688	7.4765	7.63392
hsa-miR-637	-2.70307	-0.992997	-3.06154	-0.337353	-0.664773	-0.394604	-2.21852	-1.64151	-1.3308	-2.81012	-3.11978	-1.59541	-3.17356	-2.93501	-1.0025	-1.53671	-1.05106	-0.675283	-1.47913	-2.44144	-1.77374	-1.22985	-1.97609	-1.88238
hsa-miR-636	3.86971	3.62457	3.60898	3.8983	4.34409	4.20186	4.26213	4.66115	1.88594	1.62661	1.58196	1.93003	1.4461	1.95272	2.55218	2.09836	1.87267	1.21836	1.88959	2.42678	3.75039	4.36731	1.77154	1.97534
hsa-miR-635	-1.04413	-1.47164	0.302174	-0.82246	-1.27326	-1.0483	-1.98572	-1.42861	-3.24814	-1.583	-1.19798	-3.41995	-0.883998	-3.09714	-0.734182	-3.68597	-2.92037	-3.53973	-3.46585	-3.24959	-0.759014	-1.43397	-2.71405	-2.45693
hsa-miR-634	1.07011	0.787472	1.43141	1.41775	1.5973	1.07357	0.431649	1.07293	0.934988	0.579229	0.162436	0.092094	0.761353	0.674043	1.18679	0.137075	0.41494	-1.5615	0.0722268	-0.29809	1.17669	1.04386	-0.0184524	0.544383
hsa-miR-633	-4.03619	-1.25754	-0.183715	-3.81007	-2.80356	-0.725884	-3.36434	-3.71308	-3.21422	-1.51794	-2.26492	-4.20697	-3.66575	-4.13554	-3.32966	-3.67255	-1.55943	-3.19314	-1.10926	-3.96447	-2.32188	-2.65171	-2.54399	-3.42832
hsa-miR-632	-0.00591017	-0.121803	-0.377653	-0.195627	0.408642	-1.54865	0.370253	-0.468459	-3.31163	-0.557972	-3.26165	-1.46518	-0.444098	-1.23673	-2.32626	-2.60908	-0.936446	-1.36052	-1.6761	-2.45721	-0.175248	-0.309553	-2.10418	-1.50297
hsa-miR-631	3.17431	3.14985	3.20244	3.532	3.76756	2.918	2.99375	3.23707	-0.837776	-0.294605	-0.766767	0.314705	-0.613752	0.196048	0.32797	0.126047	0.303687	-0.636826	-0.486309	0.724877	3.26465	3.22909	-0.382901	0.109118
hsa-miR-630	7.75444	6.44061	5.19652	6.50301	7.00301	5.67072	5.77472	6.14965	3.17604	3.81257	3.02754	4.42334	2.03096	3.51371	2.86099	3.20461	3.82378	2.80196	3.61694	3.97676	6.47365	6.14952	3.40197	3.30957
hsa-miR-629*	1.94447	1.69574	2.20821	2.61673	2.95623	2.58728	2.61757	3.01543	-0.608254	0.206648	0.37323	0.596139	0.328945	-0.160884	0.829733	0.534591	0.282883	0.486068	0.762692	0.957887	2.11629	2.79413	0.363045	0.401901
hsa-miR-629	-0.85457	-0.325552	-0.801467	-1.30745	-0.620115	-1.78038	-2.76153	-0.689606	-0.216717	0.290941	0.0995029	-0.0177349	-0.759206	-0.0752625	0.497424	0.0486469	-0.69518	-0.34169	-0.622761	-0.891345	-0.822261	-1.46291	-0.280345	-0.166886
hsa-miR-628-5p	-0.489725	-0.211842	-0.409379	-0.837141	-2.31456	0.225912	0.741803	-0.114225	-0.0245286	0.431324	0.285904	-0.0490401	-0.180827	-1.05701	-0.538296	0.369947	-0.580381	0.153651	0.78905	0.862832	-0.487022	-0.365268	0.416372	-0.339268
hsa-miR-628-3p	0.47388	0.631583	-0.439396	0.360213	0.422144	-0.157462	-0.73142	-2.87017	-0.47786	-0.691874	0.461668	0.108142	0.327005	-0.940211	0.838689	0.234876	0.0793852	-2.60626	-2.61917	-2.91366	0.25657	-0.834228	-1.47453	0.107981
hsa-miR-627	-0.729449	-0.0900529	-3.21981	-0.534476	-2.03451	-2.01856	-0.0374706	-1.38155	-0.0923006	1.28833	-0.0822594	-1.87945	-0.571769	-3.19661	-3.37273	0.721645	-0.325248	-0.989813	-1.34091	0.0390563	-1.14345	-1.36802	-0.196317	-1.43736
hsa-miR-626	-3.07144	-1.67063	-2.32579	-4.4102	-1.45103	-4.32871	-3.81472	-1.64368	-2.96634	-1.43766	-1.09475	-1.67116	-1.67779	-2.88246	-2.57496	-2.92147	-3.88713	-0.635137	-1.92513	-2.51427	-2.86952	-2.80954	-1.76221	-2.60249
hsa-miR-625*	1.79769	1.47186	1.88897	1.86114	2.12602	2.3896	2.76498	3.41914	1.18081	0.846856	0.413566	0.339852	0.441169	0.849618	1.16641	1.26945	0.704213	0.949693	1.04926	1.40803	1.75492	2.67493	0.974701	0.795119
hsa-miR-625	0.798176	1.3952	1.94769	0.155189	0.8964	0.429597	0.356339	0.358964	2.28581	2.17603	2.54844	2.22183	2.342	1.90478	2.32126	1.90736	2.03058	2.24123	2.48181	2.56997	1.07406	0.510325	2.38388	2.1213
hsa-miR-624*	-3.13111	-1.3369	-1.09888	-1.83509	-4.18703	-1.64824	-1.28028	-2.39755	-0.338719	-0.803732	-0.509515	-1.46223	-1.18967	-1.1012	-1.72275	-2.55171	-1.39575	-0.314599	-0.758017	-0.378747	-1.8505	-2.37827	-0.517221	-1.57055
hsa-miR-624	-0.92181	-2.97128	-1.32263	-2.54783	-2.73924	0.10266	-1.98765	-0.675444	-1.61144	-2.02942	-3.17049	-3.17625	-0.688386	-2.23151	-2.47745	-3.47706	-2.6699	-0.109874	-0.299604	-0.737437	-1.94089	-1.32492	-1.32638	-2.45343
hsa-miR-623	5.0022	4.98619	3.98618	4.59662	4.49937	4.02197	4.02787	4.16068	0.857328	2.25792	1.18713	2.73018	1.14064	1.82433	1.42248	1.62412	1.0074	1.40235	2.37937	2.32137	4.6428	4.17747	1.73424	1.62486
hsa-miR-622	3.12466	3.30176	2.27255	3.36877	3.2025	2.21561	3.7196	3.02522	0.62562	1.09889	0.742572	1.0279	-0.665515	-0.119098	-0.0669313	0.792569	0.0742261	-0.153277	0.299777	0.672363	3.01693	3.04073	0.547658	0.173859
hsa-miR-621	-1.29782	-3.46795	-2.6678	-2.40009	-4.61248	-1.5537	-4.7049	-4.17162	-3.04869	-2.87233	-3.10574	-1.34997	-1.30038	-2.66907	-0.25438	-2.50394	-2.62828	-2.84848	-3.71873	-3.2375	-2.45841	-3.76067	-3.13858	-1.78434
hsa-miR-620	-1.96365	-1.29942	-1.30384	-3.12856	-3.03443	-1.78344	-4.20048	-3.52436	-1.08752	-1.47432	-1.87881	-2.07602	-2.69723	-2.05904	-2.19035	-4.1636	-1.79306	-2.14349	-2.2699	-2.04229	-1.92387	-3.13568	-1.81605	-2.49655
hsa-miR-619	-1.11967	-1.52932	-3.15108	-2.52694	-1.22824	0.529446	-0.492498	0.383576	-1.78056	-1.62727	-1.40107	-1.42889	-1.67947	-1.11972	-1.96005	-1.68776	-3.48962	-0.964624	-0.0156416	-0.902364	-2.08175	-0.20193	-1.11525	-1.89425
hsa-miR-618	-2.83323	-2.23388	-2.83887	-2.32054	-1.8788	0.343791	-0.905954	-1.33927	-2.22503	-3.65391	-3.56417	-2.89839	-3.39592	-0.984893	-1.19181	-0.689784	-2.19656	-1.33812	-1.80225	-1.20159	-2.55663	-0.94506	-2.29751	-1.89289
hsa-miR-617	2.28233	1.93829	1.15575	1.66145	1.45256	0.96357	1.4074	1.20867	0.746719	0.268522	0.570816	0.198618	-0.236239	0.332189	-0.384078	0.643241	0.104555	-2.17126	-1.97684	-3.24728	1.75945	1.25805	-0.968221	0.109714
hsa-miR-616*	-2.16258	-2.45135	-2.48286	-3.37345	-1.60237	-4.33763	-2.55671	-2.1634	-2.26152	-1.9983	-2.77747	0.0969082	-3.30983	-2.98168	-1.36323	-1.98634	-1.89519	-1.33545	-2.63171	-2.29219	-2.61756	-2.66503	-2.21611	-1.90656
hsa-miR-616	0.553687	0.673469	-0.286317	0.719771	0.737591	-0.154658	-0.339817	-0.18333	-1.644	-2.30198	-0.669293	-1.00906	-0.787937	-1.44492	-0.0677782	-2.4234	0.352616	-3.38159	-3.23758	-1.65182	0.415152	0.0149467	-2.14771	-0.896747
hsa-miR-615-5p	-1.48653	-2.7386	-2.37724	-2.04421	-3.9194	-2.72596	-3.97369	-4.07733	-4.11536	-2.98606	-3.70483	-0.486045	-1.79796	-0.729695	-1.71292	-1.17803	-1.30991	-2.71884	-2.03743	-1.98907	-2.16165	-3.67409	-2.92526	-1.20243
hsa-miR-615-3p	2.51757	1.31038	2.50116	2.84592	3.3416	3.18118	2.26379	3.62925	-1.60372	-1.66503	-2.66994	-1.30342	-0.471372	-1.39815	-3.70002	-1.03825	-3.28397	0.255166	0.535489	0.780406	2.29376	3.10396	-0.727939	-1.86586
hsa-miR-614	2.0259	1.75286	0.745921	1.46047	0.645403	1.61485	1.7879	2.56822	-0.524896	-0.689002	-0.5109	-0.563979	-0.34248	0.57017	-0.411714	-1.1352	-0.183354	-0.491726	-1.03394	-0.117337	1.49629	1.65409	-0.5613	-0.344426
hsa-miR-613	1.52479	0.971264	1.48934	1.1898	2.08137	4.10759	4.7863	4.82788	-1.52399	-0.834177	-2.36029	-1.19513	-0.887418	-0.967382	-0.470242	-0.37675	-0.679456	1.28766	2.05564	1.88526	1.2938	3.95078	0.0850173	-0.762729
hsa-miR-612	-1.24465	-0.125875	-2.95444	-1.1262	-1.24171	-1.41027	-1.54787	-1.0821	-3.69459	-2.36405	-1.56904	-0.5253	-1.10305	-1.10927	-0.953885	-1.03732	-4.20978	-0.512734	-1.6179	-2.48547	-1.36279	-1.32049	-2.04063	-1.48977
hsa-miR-611	-0.560997	0.0837097	-1.47128	-1.42466	-1.64111	-2.36607	-3.04693	-3.4809	-2.3257	-2.908	-2.65769	-0.355503	-0.10518	-0.836875	-0.634619	-0.878317	-1.50402	-3.12313	-3.53629	-4.07069	-0.843307	-2.63375	-3.10358	-0.719085
hsa-miR-610	3.45923	3.71129	2.77062	3.47142	2.86358	1.68135	2.46539	1.833	0.404599	0.368417	0.312221	0.491676	-3.31293	0.057073	-0.139817	-0.557357	0.332882	0.263192	-0.749844	-0.529361	3.35314	2.21083	0.0115372	-0.521412
hsa-miR-609	-0.287959	-0.200064	0.108319	0.590694	0.549082	3.12203	2.79268	3.8274	-2.06297	-2.26728	-1.39892	-0.868135	-1.51186	-1.24665	-0.539719	-2.4103	-2.2463	1.3975	1.67624	1.2468	0.0527472	2.5728	-0.23477	-1.47049
hsa-miR-608	-1.83033	-1.28153	-0.707818	-3.81311	-0.967536	-0.369088	-1.73535	-4.19758	-2.56856	-2.4645	-2.23374	-1.46823	-2.90054	-2.46929	-3.49851	-2.80722	-4.18911	-1.92357	-2.60131	-1.8322	-1.9082	-1.81739	-2.27065	-2.88882
hsa-miR-607	-2.54611	-1.4357	-0.345693	-0.267606	-3.58094	-4.38652	-4.15289	-3.81829	-2.99638	-2.30549	-2.34956	-2.67722	-1.25836	-1.45335	-2.42372	-0.781784	-1.69219	-1.56413	-3.31083	-3.00248	-1.14878	-3.98466	-2.58814	-1.71444
hsa-miR-606	-3.60886	-1.9864	-3.71427	-3.17413	-4.33099	-4.50436	-4.53153	-3.17122	-2.2974	-3.54145	-1.64554	-3.80705	-3.84049	-3.82156	-2.94578	-4.93101	-1.4355	-3.49103	-2.95254	-3.17512	-3.12091	-4.13452	-2.85051	-3.46356
hsa-miR-605	3.42565	3.31671	2.74358	3.3296	3.16273	3.19656	3.35025	3.93422	-0.0146336	0.693157	-1.28126	-0.393674	-1.30035	-1.20255	-1.2792	-1.16218	-1.74759	0.747578	1.37088	1.54838	3.20389	3.41094	0.510685	-1.18093
hsa-miR-604	-0.577763	-2.34564	-1.73407	-3.0163	-1.69968	-3.81768	-4.58094	-3.00142	-1.8561	-3.23848	-1.89345	-2.28758	-1.86511	-3.72151	-1.34908	-1.21869	-2.05578	-2.54643	-1.89195	-3.63131	-1.91844	-3.27493	-2.50962	-2.08296
hsa-miR-603	-1.45248	-1.48509	-0.159743	-1.35263	-1.56439	0.689975	-0.867439	0.0934527	-2.24999	-1.49418	-2.97915	-0.80478	-0.374024	-2.12352	-1.96549	-3.07558	-1.79929	-0.619671	-0.500918	-1.21546	-1.11249	-0.4121	-1.5099	-1.69045
hsa-miR-602	2.72958	2.56683	2.06316	2.71066	2.81618	1.09902	1.43271	1.41497	0.663436	0.369456	0.84435	0.813172	0.239197	0.680465	0.963619	0.771698	0.662299	-1.71081	-1.53132	-0.750367	2.51756	1.69072	-0.352541	0.688408
hsa-miR-601	4.33165	4.20258	2.90037	3.99092	4.03819	3.06949	4.54208	3.81591	0.954882	2.03606	0.963173	1.769	-0.108469	0.613764	0.418185	1.03881	0.60173	1.83016	1.66093	2.21122	3.85638	3.86642	1.6094	0.722169
hsa-miR-600	-2.81121	-1.52929	-1.61647	-3.50521	-1.81289	-2.54538	-3.83962	-2.55091	-3.82207	-1.78239	-3.31239	-1.76987	-2.73532	-2.8777	-1.44627	-0.615069	-3.36521	-0.126059	-2.00871	-3.94557	-2.36554	-2.6872	-2.49953	-2.13491
hsa-miR-599	-3.25218	-1.21759	-3.17089	-1.67479	-1.25739	-0.0913389	-2.53591	-2.79843	-1.67614	-2.12063	-2.60843	-2.41694	-1.94873	-1.71916	-2.03818	-2.81117	-2.93291	-1.55854	-1.86412	-1.84333	-2.32886	-1.67077	-1.9452	-2.31118
hsa-miR-598	-1.12698	-0.738206	-1.57995	-0.558993	-1.14933	0.692767	-1.828	-1.68832	2.37466	3.21489	2.14031	3.02428	2.92879	2.16326	2.17375	2.59983	1.87417	1.09335	1.66034	2.24564	-1.00103	-0.993222	2.12153	2.46068
hsa-miR-597	-3.84897	-2.00383	-1.43332	-2.92508	-3.21373	-2.99544	-0.458934	-2.85417	-2.37766	-3.09043	-3.631	-2.6054	-0.851515	-2.01036	-2.21962	-2.75575	-2.63645	-3.21292	-3.14753	-2.42772	-2.5528	-2.38057	-2.98121	-2.17985
hsa-miR-596	1.04879	-0.251944	-0.669521	-0.313492	0.174716	-1.55097	2.01241	1.57377	-2.73876	-1.38079	-2.51062	-0.621327	0.0255642	-0.248694	-0.044643	0.0835994	-1.09127	-1.83007	-1.18481	-3.44063	-0.0465417	0.552481	-2.18094	-0.316128
hsa-miR-595	1.5203	1.75717	1.89554	1.22	1.65215	3.1944	2.71537	3.56979	-1.26772	-1.31608	-0.906225	-1.71565	0.116751	-1.34968	-0.176374	-0.803062	-0.747117	1.4658	1.24386	1.50081	1.59825	2.78293	0.120074	-0.779189
hsa-miR-593*	-2.20545	-1.59063	-2.53449	-1.14352	-1.07295	-0.631039	-1.50006	-2.26686	-2.30728	-1.63763	-2.5987	-0.294299	-0.181558	-2.48596	-1.12531	-0.862551	-1.13494	-2.68297	-3.42175	-2.1473	-1.86852	-1.36773	-2.46594	-1.0141
hsa-miR-593	-1.75631	-0.81624	-0.157934	-1.10462	-3.01394	0.140814	-1.67678	-0.79544	-2.6751	-2.36178	-2.70111	-2.51389	-1.30014	-1.32214	-2.00458	-1.0682	-1.78996	-1.62842	-1.05567	-2.14013	-0.958775	-1.33634	-2.0937	-1.66648
hsa-miR-592	-1.00313	-1.48431	-0.217018	-1.2459	-3.04529	-2.69668	-1.63661	-0.941872	-0.163282	0.829063	-1.09196	-4.10448	-2.92149	-2.95775	-3.62188	-1.11232	-3.36483	-0.0782378	-0.228258	-0.256886	-0.98759	-2.08011	-0.164927	-3.01379
hsa-miR-591	-3.13025	-3.86291	-1.71118	-1.81204	-3.70387	-0.324868	-2.13962	-0.296269	-1.10947	-1.93248	-1.89651	-1.22684	-2.92431	-2.19623	-2.26432	-3.45642	-1.55751	-0.0547498	-0.535646	-0.473292	-2.6291	-1.61616	-1.00036	-2.27094
hsa-miR-590-5p	1.21466	1.5886	1.08769	0.88934	1.44177	0.355895	2.26367	0.674981	3.15769	3.79492	3.09794	2.60609	3.50954	3.16479	2.79085	3.12033	2.83902	2.95432	3.52383	3.04723	1.19507	1.18408	3.26266	3.0051
hsa-miR-590-3p	-2.57647	-2.04863	-3.06056	-2.59517	-3.3635	0.91913	-0.241079	-0.113673	-1.01558	-2.14748	-1.34442	-2.4888	-3.68882	-2.91386	-1.81165	-3.77166	-1.41908	0.187117	-0.119892	-0.909757	-2.57021	-0.699781	-0.891669	-2.68231
hsa-miR-589*	-1.08004	-2.85776	-2.17007	-0.926149	-3.17823	-2.04232	-3.11783	-3.51852	-3.30861	-2.35898	-2.52029	-2.13496	-1.53445	-0.342202	-0.58483	-1.64482	0.176551	-3.20373	-3.07493	-2.5919	-1.75851	-2.96423	-2.84307	-1.01078
hsa-miR-589	-1.29094	-3.21975	-3.39119	-1.37836	-2.42312	-1.14775	-3.39577	-3.7078	-3.04414	-3.13952	-2.22779	-2.3499	-1.74139	-1.09499	-0.741616	-1.79281	-0.869322	-3.15477	-1.26818	-2.11556	-2.32006	-2.66861	-2.49166	-1.43167
hsa-miR-588	-2.62673	-3.5887	-3.9618	-2.08005	-2.94009	-4.67963	-3.39354	-2.00459	-3.23109	-2.45351	-3.14478	-0.229824	-2.39531	-1.93145	-0.456416	-2.68522	-1.12717	-3.45037	-3.00305	-3.60959	-3.06432	-3.25446	-3.14873	-1.4709
hsa-miR-587	-2.49376	-3.75731	-3.92466	-2.88982	-3.01228	-3.19923	-0.721104	-4.67761	-3.18886	-1.49644	-1.98467	-4.00045	-1.21781	-1.87875	-2.92263	-0.781675	-2.68097	-1.74792	-4.0148	-1.56045	-3.26638	-2.90256	-2.33219	-2.24705
hsa-miR-586	-2.47465	-1.70385	-2.77056	-2.04854	-0.939423	0.379401	0.246564	0.181501	-2.11102	-1.95181	-1.6561	-2.20979	-2.57444	-3.38605	-0.985953	-1.01198	-1.14603	0.0646737	-0.563261	-0.551636	-2.2494	-0.0329893	-1.12819	-1.88571
hsa-miR-585	-0.940804	-1.45349	-1.51413	-1.45083	-1.595	-1.4263	-2.56431	-1.92653	-2.83623	-1.8067	-1.95819	-1.78495	-2.06519	-0.232433	-3.31923	-1.9998	-0.653141	-0.621255	-2.2429	-1.17212	-1.33981	-1.87803	-1.7729	-1.67579
hsa-miR-584	2.99021	3.59443	2.77649	3.76609	3.37463	2.08491	2.99002	1.92282	-0.384892	0.616211	-0.357322	0.458458	-0.212233	-1.31242	-0.470237	0.374832	-0.108344	-2.23379	-0.498858	0.0367682	3.2818	2.59309	-0.470313	-0.211658
hsa-miR-583	1.63872	1.15784	-2.5144	1.19442	1.11553	-1.25264	-1.05359	0.186749	-1.85541	-1.86179	-1.69333	-1.5077	-1.43538	-1.6584	-0.913023	-4.55588	-2.68318	-0.318476	-1.30522	-1.79789	0.369147	-0.250989	-1.47202	-2.12559
hsa-miR-582-5p	-1.50948	-0.774353	-1.26061	-0.231267	-4.16692	-3.21837	-1.78392	-0.15238	-0.325832	1.06316	-0.00181466	0.289568	-0.316104	0.414196	-1.83249	0.646101	-1.31595	0.54051	0.0562126	0.307294	-0.943928	-2.3304	0.273254	-0.352446
hsa-miR-582-3p	-2.40053	-1.0562	-1.35379	-0.944223	-1.42598	-3.37439	-4.24496	-1.5739	-1.82222	-0.739328	-2.93302	-2.49598	-2.12159	-1.47821	-1.63768	-3.13821	-3.95509	-3.84326	-1.41556	-2.53959	-1.43869	-2.65481	-2.2155	-2.47113
hsa-miR-581	-1.98713	-2.80023	-0.613804	-0.559221	-4.06378	-0.46178	-1.08532	-1.29528	-1.72803	-2.18071	-2.11022	-2.69705	-0.694168	-1.63459	-2.20504	-3.49041	-2.52134	0.314737	-0.926872	-0.122106	-1.4901	-1.72654	-1.12553	-2.2071
hsa-miR-580	-1.30237	-2.2568	-1.228	-2.43554	-1.32893	-2.73547	-2.34751	-3.01312	-2.45182	-2.15412	-2.16499	-2.54422	-0.915898	-4.32375	-2.34032	-1.78286	-0.992384	-1.16963	-2.9127	-1.65584	-1.80568	-2.35626	-2.08485	-2.14991
hsa-miR-579	-2.87146	-2.5624	-0.548942	-1.952	-4.38371	0.0424602	-1.8337	-2.42026	-1.54973	-1.71263	-2.74303	-1.85814	-3.94005	-2.27787	-4.33684	-2.36225	-3.97447	-0.574451	-1.91682	-1.94302	-1.9837	-2.1488	-1.73995	-3.12494
hsa-miR-578	-2.44236	-2.09935	-3.58017	-3.30748	-0.901191	0.0118212	-2.13903	-2.40016	-1.43659	-1.46946	-2.23167	-2.56258	-2.60127	-1.18661	-2.89927	-0.83767	-2.81722	-0.163088	-0.997157	-0.842625	-2.85734	-1.35714	-1.1901	-2.15077
hsa-miR-577	-2.57154	-2.44742	-0.41863	-2.22013	-2.151	-4.69853	-3.96164	-1.68589	-2.29393	-1.32639	-2.12708	-2.19564	-3.57695	-3.70092	-2.87548	-1.70236	-2.3543	-2.61648	-2.23083	-2.90412	-1.91443	-3.12427	-2.2498	-2.73428
hsa-miR-576-5p	-3.96941	-2.7238	-1.46953	-2.93524	-1.74509	0.506108	-1.07612	0.436089	-1.7209	-1.53873	-1.64685	-3.19159	-3.70913	-2.23104	-4.44688	-3.50517	-3.28654	0.0598327	-0.300796	-0.282759	-2.77449	-0.469753	-0.905033	-3.39506
hsa-miR-576-3p	-2.7457	-2.21052	-0.901489	-3.27164	-3.07132	-2.49928	-2.862	-2.46779	-4.03827	-2.04775	-3.4132	-1.10513	-2.05273	-0.528134	-1.72748	-1.47401	-3.18083	-1.73418	-1.57168	-1.21677	-2.28234	-2.7251	-2.33698	-1.67805
hsa-miR-575	8.42781	6.73132	5.0779	7.04589	6.95189	4.33115	6.56577	6.76381	6.38476	6.2682	5.64684	6.98702	5.03523	6.15279	5.79768	5.51491	7.2704	3.51999	4.20934	5.20836	6.82073	6.15316	5.20625	6.12634
hsa-miR-574-5p	6.7979	7.07319	6.56017	6.36096	6.57778	6.52712	5.8973	6.31637	6.11592	5.59874	5.80924	5.78374	5.78236	5.75546	5.59981	5.35538	5.51186	5.74478	5.52201	5.55906	6.69805	6.32964	5.72496	5.63143
hsa-miR-574-3p	6.93711	6.14476	7.84772	8.03539	8.43985	7.00695	6.54906	7.21065	8.14903	7.78424	8.43672	7.5865	8.02269	7.85694	7.74137	7.34461	7.82273	8.31234	8.34227	8.01006	7.24125	7.30163	8.17244	7.72914
hsa-miR-573	-3.29132	-1.93119	-3.08772	-1.34071	-1.51062	-0.607045	-1.6396	-0.855943	-1.52431	-1.70679	-2.50672	-1.46657	-0.182456	-3.40401	-2.10016	-1.04179	-0.782056	-1.25109	-1.46314	-1.20048	-2.41274	-1.1533	-1.60876	-1.49618
hsa-miR-572	8.83251	8.12659	6.2174	8.83538	8.9913	6.53262	6.76746	7.2238	4.16646	4.51888	3.73169	5.48831	2.73527	4.10805	4.1652	3.51403	4.59531	1.38192	4.27291	5.00486	8.00297	7.3788	3.84612	4.10103
hsa-miR-571	-2.25025	-2.61997	-0.152513	-1.26466	-3.26729	-0.00726064	-0.200694	-0.502491	-3.09892	-1.97752	-2.22613	-3.04873	-2.03353	-2.90458	-2.41739	-2.50562	-1.9149	-0.668737	-1.18061	-3.31651	-1.57185	-0.994435	-2.07807	-2.47079
hsa-miR-570	-2.90836	-0.941745	-1.99745	-3.57025	-3.94143	-1.89248	-3.91003	-2.73224	-1.42081	-1.55295	-3.55901	-1.25642	-1.71591	-1.30312	-1.66611	-3.98163	-2.92333	-0.286427	-0.458591	-2.06623	-2.35445	-3.11904	-1.55734	-2.14108
hsa-miR-569	-1.93933	-3.90069	-1.32157	-1.73059	-2.36101	-3.1348	-1.85982	-3.04051	-3.02738	-2.70961	-1.78495	-3.18738	-3.26106	-3.88775	-4.40939	-3.40491	-1.15904	-1.04516	-2.56171	-1.19838	-2.22304	-2.59904	-2.05453	-3.21825
hsa-miR-568	-0.133776	-0.538781	-0.212598	1.36632	2.00817	1.22064	0.586304	0.991168	-3.15898	-2.19877	-2.46194	-2.03928	-1.10004	-1.12595	-2.13276	-2.42352	-2.09413	-0.383773	-0.571993	-0.618942	0.120292	1.20157	-1.56573	-1.81928
hsa-miR-567	-1.82499	-1.65321	-1.45536	-2.452	-2.47225	-3.58362	-2.1026	-1.97656	-3.46241	-3.14747	-3.88074	-2.79555	-1.77245	-2.76193	-3.91801	-3.7841	-1.18757	-3.47508	-1.53373	-2.74167	-1.84639	-2.53376	-3.04018	-2.70327
hsa-miR-566	2.31305	2.44619	1.61171	2.59741	2.52977	0.40572	1.32372	1.28036	-0.484925	-0.342919	-0.768135	-0.12066	0.0095932	0.00436653	-1.94037	-1.10567	-1.2978	-0.347764	-1.23047	-0.312126	2.24209	1.38489	-0.581057	-0.741757
hsa-miR-564	3.87913	3.928	3.3802	3.42138	3.65821	1.34481	2.52253	2.24126	2.91023	2.17937	2.90355	2.37809	1.85424	2.20063	2.38042	2.2194	2.46518	0.81138	0.278354	1.6153	3.65218	2.4417	1.78303	2.24966
hsa-miR-563	1.37599	0.84194	1.49057	1.25753	1.21197	0.0245209	-0.184685	0.272709	0.786936	0.495764	0.208888	0.0836974	0.616678	0.790267	1.02791	0.775556	0.617108	-1.89878	-0.586264	-1.16955	1.24151	0.331129	-0.360502	0.65187
hsa-miR-562	-3.48521	-3.60468	-1.83682	-0.880239	-3.08832	-0.929631	-1.02992	-0.930106	-1.51791	-1.45136	-3.42016	-1.08549	-0.384259	-0.574291	-1.67305	-0.789419	-3.76156	0.0295291	-1.55505	-1.3064	-2.45174	-1.4945	-1.53689	-1.37801
hsa-miR-561	-3.44913	-2.45696	-2.86809	-3.09244	-2.91036	-1.44204	-1.08394	-1.91621	-1.95852	-3.67394	-1.80349	-0.933795	-2.57877	-0.831523	-2.74733	-3.38612	-1.52063	-0.509572	-0.83791	-1.29652	-2.96666	-1.83814	-1.67999	-1.9997
hsa-miR-559	-3.15618	-1.32117	-1.40809	-1.42696	-3.53552	-3.85392	-3.42963	-1.68568	-2.82203	-2.55963	-1.04348	-2.09264	-2.00483	-2.82399	-2.5319	-4.08376	-3.27424	-3.27329	-1.54116	-4.20739	-1.8281	-3.12619	-2.5745	-2.8019
hsa-miR-558	-3.57591	-2.5102	-3.39559	-2.96131	-4.22212	-4.12631	-2.75099	-4.00967	-2.43224	-2.0188	-1.39504	-1.89852	-2.58159	-0.574968	-2.02515	-4.47341	-3.70933	-3.76995	-2.55903	-2.11089	-3.11076	-3.77727	-2.38099	-2.54383
hsa-miR-557	4.78178	4.93204	3.87175	4.64147	4.24274	3.72338	4.4746	3.83039	1.77784	2.194	1.88518	2.60363	0.503724	0.882426	1.25233	1.18581	1.13694	1.48312	1.9928	3.07492	4.55676	4.06778	2.06798	1.26081
hsa-miR-556-5p	-1.71488	-1.59514	-0.91548	-3.53079	-3.04401	-0.279869	-1.58357	-0.972878	-2.58583	-1.35564	-0.296837	-3.26014	-0.0442227	-2.66033	-1.16829	-2.39318	-0.230594	-0.898045	-1.16637	-1.39047	-1.93907	-1.47008	-1.2822	-1.62613
hsa-miR-556-3p	-1.16524	-0.943459	-1.38015	-0.933689	-0.45984	0.385098	-1.04996	0.231307	-1.03165	-2.30866	-1.32312	-0.0827719	-1.11479	-4.14347	-3.89038	-4.12742	-1.49423	-0.114724	0.296419	0.342619	-1.10563	-0.223348	-0.689853	-2.47551
hsa-miR-555	-2.66357	-2.64771	-1.39762	-2.87381	-3.11178	-3.73581	-3.26943	-2.05077	-1.16781	-2.76962	-2.14373	-1.52251	-2.72571	-0.786372	-3.97758	-1.72748	-3.61862	-1.78339	-3.17589	-2.77975	-2.39568	-3.04195	-2.30337	-2.39304
hsa-miR-554	-1.24467	-1.8581	-1.13392	-0.250432	0.168837	0.121449	0.183508	0.108409	-3.39062	-3.28933	-3.26321	-3.26248	-2.79674	-1.27731	-1.87382	-0.586933	-0.147768	-2.08272	-0.929224	-1.93504	-1.12178	0.145551	-2.48169	-1.65751
hsa-miR-553	-1.06403	-1.25041	-2.92299	-2.99999	-1.4042	0.980733	-0.167426	0.597028	-0.852205	-1.59262	-1.39672	-2.90215	-0.84027	-0.627595	-1.74448	-1.10466	-0.936963	0.319441	0.115405	0.220708	-2.05936	0.00153468	-0.530998	-1.35935
hsa-miR-552	-3.9267	-2.11417	-4.13473	-2.61645	-3.78663	-0.25934	-2.82416	-3.24173	-2.20542	-2.94114	-3.45161	-2.35904	-0.55747	-1.64097	-5.29644	-2.18978	-0.415712	-3.90886	-3.86976	-2.31808	-3.19801	-2.52797	-3.11581	-2.07657
hsa-miR-551b*	0.746242	0.728457	-1.02098	0.396856	0.474194	-3.57801	0.756087	-3.26244	-1.5487	-1.59009	-2.36882	-1.04084	-0.509087	0.0353319	-0.350181	-0.265446	-0.241239	-2.48966	-3.4073	-2.21939	0.212644	-1.40254	-2.27066	-0.395243
hsa-miR-551b	-1.72197	0.321345	-0.980159	-0.89002	-0.425396	-1.75536	1.14075	-0.165264	2.98649	4.5624	3.66201	3.04069	3.41355	2.55005	2.74152	3.57855	2.60739	2.50685	4.26588	3.30183	-0.817702	-0.301318	3.54758	2.98863
hsa-miR-551a	-1.55692	-3.61954	-3.38971	-3.32829	-3.26784	-3.64933	-3.06547	-2.39109	-1.41537	-2.21528	-1.68337	-2.70495	-0.487626	-2.38643	-1.80126	-2.11032	-0.866184	-3.04868	-1.99411	-2.19669	-2.97362	-3.09343	-2.09225	-1.72613
hsa-miR-549	-2.4915	-1.36072	-2.83096	-2.36893	-2.47703	-0.908413	-3.41849	-2.8122	-0.888202	-2.60048	-2.87627	-2.48627	-1.92712	-3.33246	-1.71181	-3.16452	-2.84911	-1.61604	-1.91996	-1.57744	-2.26303	-2.40403	-1.91307	-2.57855
hsa-miR-548p	-3.25982	-3.13869	-3.75609	-3.2572	-2.87951	-0.441998	-2.65312	-3.97612	-2.40973	-2.62848	-2.02571	-1.74491	-1.0625	-1.35062	-5.06139	-3.24892	-2.19371	-3.95578	-1.80818	-2.40452	-3.35295	-2.48769	-2.53873	-2.44368
hsa-miR-548o	-2.22359	-2.62743	-2.83558	-3.4815	-0.995431	0.436635	0.492111	0.712265	-1.97509	-2.64819	-1.72779	-1.48057	-3.1569	-1.31002	-1.51688	-1.8016	-1.93423	-0.30109	-0.88037	-0.629042	-2.79203	0.161395	-1.36026	-1.8667
hsa-miR-548n	-1.32336	-0.286905	0.314968	-1.2869	-1.00301	0.708936	-0.161932	-0.591007	-0.916688	-1.03813	-0.578601	-1.08818	-1.14112	-3.45654	-0.652683	-2.84045	-2.80745	0.107799	0.416864	-0.489988	-0.64555	-0.261754	-0.416458	-1.99774
hsa-miR-548m	0.11292	0.21572	0.424446	-0.407286	0.604377	2.53017	2.16013	2.52725	-1.74376	-1.76072	-2.48743	-0.921972	-1.78828	-2.04219	-0.335135	-0.722293	-2.37951	0.899857	1.2472	0.149717	0.0864501	1.95548	-0.615854	-1.3649
hsa-miR-548l	-0.709354	-1.26748	-3.75252	-3.63962	-2.69274	1.0246	-2.01827	-1.06401	-1.69585	-2.44822	-1.65396	-2.96755	-1.62403	-1.5302	-2.24397	-0.6265	-1.02153	-0.652912	-0.18411	-0.850175	-2.34224	-1.1876	-1.24754	-1.66896
hsa-miR-548k	-3.06806	-3.26142	-1.21494	-3.07951	-2.41148	-0.775238	-2.46356	-2.08025	-1.38875	-3.12896	-1.43574	-1.67669	-1.39409	-1.74236	-0.0203094	-1.91255	-1.7261	-0.427952	-0.880806	-2.5829	-2.65598	-1.93263	-1.64085	-1.41202
hsa-miR-548j	-2.7304	-3.29554	-0.609388	-2.61438	-1.49222	0.347995	-0.328992	-0.572044	-0.696982	-1.84205	-3.60945	-1.54778	-3.00573	-0.435912	-1.18685	-1.07353	-0.747876	0.107762	-1.73386	-1.35043	-2.31243	-0.511315	-1.52083	-1.33295
hsa-miR-548i	3.26446	2.57768	2.82759	2.96082	3.73059	4.12076	4.14757	4.35601	-0.953301	-1.42922	-1.45914	-0.590627	-0.637716	-0.415404	-3.12888	-2.98337	-1.59065	0.766215	1.83348	1.85126	2.90764	4.08873	0.101547	-1.55777
hsa-miR-548h	-0.0700508	-1.99787	-0.910836	-2.09527	0.131927	1.03197	0.898385	1.47979	-2.82376	-3.54598	-3.0742	-2.09986	-0.877661	-2.56356	-1.67014	-0.983474	-1.15517	-0.301692	-0.629779	-0.622574	-1.26851	0.88552	-1.833	-1.55831
hsa-miR-548g	-0.971405	-1.551	0.0681251	-0.730523	-2.01874	0.754585	-1.00553	-2.39691	-0.193422	-0.772805	-1.9987	-3.5117	-1.5998	-3.86188	-4.0042	-2.98437	-3.79709	0.661304	-2.3394	-0.20177	-0.796201	-1.16665	-0.807467	-3.29317
hsa-miR-548f	-0.92166	-2.23091	-2.80858	-1.01001	-0.106146	0.507162	-1.51044	-3.08479	-0.704028	-1.60313	-0.146313	-0.456594	-0.487125	-3.23818	-0.0704446	-0.773825	-0.149059	-0.108668	-0.330968	-0.315375	-1.74279	-1.04855	-0.534747	-0.862538
hsa-miR-548e	-3.28471	-2.1376	-4.29097	-2.72557	-1.03764	-0.297971	-1.98247	-0.459947	-1.33181	-2.92376	-2.5758	-0.390666	-3.4361	-3.98263	-2.03724	-4.04583	-3.09801	-0.909558	-1.65937	-1.23315	-3.10971	-0.944505	-1.77224	-2.83175
hsa-miR-548d-5p	4.2444	3.63619	3.82816	4.04521	4.72358	5.07546	5.31257	5.33855	-0.942773	-0.966331	-1.73466	-0.234313	-0.648457	-0.6106	-4.35184	-1.70381	-1.98009	1.69945	2.73005	2.93725	3.93849	5.11254	0.620499	-1.58818
hsa-miR-548d-3p	-1.34973	-1.73177	-1.14409	-2.44002	-0.0440256	1.47941	2.07625	2.09662	-0.869895	-3.28361	-1.24639	-2.11106	-1.49008	-1.50826	-3.90638	-1.62261	-2.82345	-0.716276	-0.215385	0.0461466	-1.6664	1.40206	-1.04757	-2.24364
hsa-miR-548c-5p	4.27439	3.73982	3.92382	4.23853	4.77028	5.03093	5.1077	5.19961	-0.226576	-0.302231	-0.194681	-0.00305698	-0.379718	-2.89121	-3.10951	-0.75815	-1.01712	1.33235	2.54596	2.80585	4.04414	5.02713	0.993445	-1.35979
hsa-miR-548c-3p	-0.570471	-0.871091	-2.59035	-0.430051	-0.394366	0.948412	-0.129407	0.497005	-0.869279	-2.20431	-1.03221	-2.16248	-3.33202	-2.7612	-3.15905	-3.28297	-2.67801	-0.0784211	-0.76433	-0.949538	-1.11549	0.230411	-0.983015	-2.89595
hsa-miR-548b-5p	-0.471319	-0.222177	-2.45673	-0.599571	-0.346346	1.48051	0.879271	0.994508	-0.630455	-0.685757	-0.739161	-2.18824	-2.93831	-3.21134	-3.22743	-1.66553	-2.61448	0.634389	-0.0839177	0.321191	-0.93745	0.751985	-0.197285	-2.64089
hsa-miR-548b-3p	-3.09916	-2.36078	-2.99128	-1.82574	-0.865399	-2.32408	-0.307924	0.0263263	-1.38161	-2.45298	-2.95009	-2.41693	-3.52209	-1.36478	-1.61114	-1.54877	-3.29152	-0.0774651	-0.0108116	-0.919325	-2.56924	-0.867768	-1.29871	-2.29254
hsa-miR-548a-5p	-1.608	-1.19245	-0.499961	-1.10091	-3.45539	0.492259	-0.552305	-0.701986	-0.590825	-1.34057	-1.54903	-2.83818	-2.50553	-3.30335	-0.931734	-2.44798	-3.77049	-0.14897	-1.03656	-0.579981	-1.10033	-1.05435	-0.874323	-2.63288
hsa-miR-548a-3p	-3.73946	-2.93955	-2.01433	-4.36753	-3.21847	-1.20546	-0.693671	-1.8207	-1.47856	-2.16071	-1.66658	-1.58202	-2.6723	-2.38322	-3.66593	-0.766926	-2.87784	0.210215	-1.04274	-0.721896	-3.26522	-1.73458	-1.14338	-2.32471
hsa-miR-545*	-0.286285	-1.24804	-3.09461	-1.12509	-1.49773	-0.163088	-0.484324	-1.9481	-0.726139	-1.93861	-0.693882	-3.0375	-2.31787	-2.66939	-4.31265	-0.915883	-3.69854	0.132007	-1.46336	-1.03572	-1.43851	-1.02331	-0.954283	-2.8253
hsa-miR-545	-0.6051	-0.992541	-0.269658	-0.311917	-0.657073	0.172573	0.51629	-0.39061	0.0374136	0.377646	-1.21929	-0.300045	-0.244101	-0.0716021	-0.48277	0.296919	0.0296013	0.451819	1.06482	0.695969	-0.544804	-0.0897049	0.234729	-0.128666
hsa-miR-544	-3.14926	-3.90842	-3.00084	-2.55002	-2.07473	0.255718	-0.535064	0.18225	-1.39497	-0.524902	-2.51628	-1.95793	-3.14318	-4.46648	-2.61163	-2.97846	-2.91409	-0.010102	0.158214	-1.43215	-3.15213	-0.542956	-0.953365	-3.01196
hsa-miR-543	-0.408961	-0.0137155	1.22252	-2.50948	0.088256	-0.633325	-0.511619	0.0163451	3.78965	4.98415	3.65272	3.54334	3.72557	3.53311	3.37557	3.26015	3.56299	2.32255	2.75948	2.94581	-0.427409	-0.260086	3.40906	3.50012
hsa-miR-542-5p	0.0546332	-0.344607	0.561323	-0.556767	-1.03481	-3.99867	0.713908	-2.1222	2.81005	4.28663	3.6771	3.5799	3.9073	3.61097	2.50828	2.99754	3.41309	4.02991	4.2978	3.66554	-0.0713545	-1.61044	3.79451	3.33618
hsa-miR-542-3p	-1.97019	-2.76438	-3.44273	-3.21608	-2.88004	-0.500393	0.619789	-4.2336	1.19531	3.40091	1.79672	2.49942	2.89129	2.62279	1.24698	2.14258	1.61506	2.87941	3.58136	3.05194	-2.84835	-1.74856	2.65094	2.16969
hsa-miR-541*	-1.80468	-3.37008	-0.809291	0.0599304	-0.383008	-0.0208087	-1.7601	-0.0881316	-1.54198	-1.64403	-0.94155	-1.75463	-1.14458	-0.34175	-1.86993	-1.08101	-0.342436	-2.34585	-0.645462	-3.07292	-1.48103	-0.563011	-1.69863	-1.08906
hsa-miR-541	-0.616036	-0.252111	-1.28154	-2.49608	-0.977487	-4.39852	-4.33577	-3.29517	-1.1224	0.202558	-0.106306	-2.31206	-0.238656	-0.813943	-0.303081	-0.224994	0.482876	-1.4419	-2.21501	-2.19118	-1.16144	-3.25173	-1.14571	-0.56831
hsa-miR-539	1.18976	1.70097	0.761727	0.344105	0.329636	1.38009	2.10925	1.52015	4.02513	4.43315	3.83585	3.8495	3.8212	3.68799	3.52129	3.30709	3.85605	3.76542	3.76133	4.38693	0.999139	1.33478	4.03464	3.67385
hsa-miR-532-5p	3.21212	3.69815	3.58884	3.02327	2.78828	0.882311	2.06149	0.995312	5.83504	6.32279	5.88909	5.54138	5.84332	5.38198	5.16244	5.10392	5.72637	3.97557	4.2007	4.57204	3.38059	1.68185	5.13254	5.4599
hsa-miR-532-3p	2.00191	2.25951	3.05481	2.33062	1.0993	0.877375	1.08223	0.93026	4.6627	5.07248	4.71589	4.21866	4.47775	4.16944	4.18451	3.97859	4.48929	3.95259	4.01307	4.10357	2.41171	0.99729	4.42005	4.25304
hsa-miR-526b*	-2.58741	-2.42481	-1.9739	-1.54055	-1.42856	1.29214	0.608142	-0.378688	-1.89697	-2.6197	-2.37195	-1.46759	0.107927	-3.49203	-3.25394	-2.03628	-3.80447	0.406981	-0.191707	-0.044568	-2.13166	0.0232577	-1.11965	-2.3244
hsa-miR-526b	1.5871	1.49713	0.95452	1.10714	1.15198	1.38667	1.39733	1.5292	0.181539	0.103792	0.540029	-0.101717	-0.708305	-1.12797	0.420159	-0.800638	-2.38456	-2.32922	-0.788105	-0.289002	1.28647	1.3663	-0.430161	-0.783838
hsa-miR-525-5p	-0.0300576	0.384271	0.223129	-0.0579038	-0.049221	1.3604	-0.565955	-0.548449	0.992753	-1.89003	1.90051	-1.98116	-2.41833	-2.20331	0.632595	-1.41367	-0.847812	-2.27871	-0.748449	0.55773	0.12986	0.0491936	-0.244366	-1.37195
hsa-miR-525-3p	-2.10121	-3.36157	-3.69922	-2.1707	-1.52437	-0.888884	-1.48464	-0.523581	-1.73269	-2.65158	-3.60184	-2.57682	-3.58178	-1.68628	-4.92864	-3.54523	-3.38165	-1.05178	-1.90792	-1.38587	-2.83317	-1.10537	-2.05528	-3.2834
hsa-miR-524-3p	-3.60246	-3.06838	-1.66889	-4.40844	-1.63463	0.324322	-0.795085	-0.459092	-2.42318	-2.37931	-1.3863	-2.68236	-3.67362	-1.72652	-1.06574	-1.56558	-2.68138	-1.09513	-0.608376	-2.57894	-3.18704	-0.641122	-1.74521	-2.23253
hsa-miR-523	-2.53948	-4.12194	-3.9797	-1.27942	-1.90135	-2.11139	-0.828552	-1.99869	-2.94408	-3.49478	-3.20265	-4.01081	-2.69487	-2.13982	-2.83233	-2.79269	-3.23053	-2.62199	-2.94574	-3.86429	-2.98014	-1.71	-3.17892	-2.95017
hsa-miR-522	-1.6775	-1.82177	-0.714923	-1.99541	-1.92631	0.887708	-0.565265	-1.02739	-0.141909	-3.05646	-0.0258704	-2.27696	-4.30667	-3.6568	-4.35654	-3.1062	-2.38888	-0.0797385	-0.957416	-1.5245	-1.5524	-0.657816	-0.964316	-3.34868
hsa-miR-521	-1.52124	-2.36527	-2.07028	-0.366297	-1.09162	0.0610738	-2.20347	-0.23922	-0.0232051	-2.93643	-0.221754	-3.13488	-3.59273	-4.05425	-1.78086	-3.15522	-1.21766	-0.859945	-0.610651	-1.0915	-1.58077	-0.868311	-0.957248	-2.8226
hsa-miR-520h	-2.58269	-2.49454	-3.59803	-2.76087	-0.922998	0.796732	-2.05791	-1.71183	-1.13268	-3.38319	-1.147	-3.75424	-1.89979	-3.96526	-3.10518	-3.55032	-2.17019	0.0544608	-0.105667	-0.407814	-2.85903	-0.974002	-1.02032	-3.07416
hsa-miR-520g	-0.462268	-3.54584	-3.82005	-1.42625	-1.13627	1.23224	-0.323021	0.750169	0.359099	-2.09471	-0.727008	-1.35628	-1.42561	-3.1636	-2.78757	-4.14677	-1.54515	0.298013	-0.223064	0.0550748	-2.3136	0.130781	-0.388765	-2.40416
hsa-miR-520f	-2.06459	-2.42417	-1.31625	-0.523307	-0.579688	0.691455	-0.0941819	-0.316015	-0.278234	-1.81011	-1.95162	-1.47627	-1.25594	-4.47517	-4.36288	-4.28042	-2.7615	0.274201	0.0373755	-0.299807	-1.58208	-0.0746077	-0.671365	-3.10203
hsa-miR-520e	1.27423	0.561588	-0.503134	0.603035	0.962584	1.13702	1.67069	1.53453	-0.0212981	-0.978853	-2.10627	0.236154	-0.886717	-0.159119	-0.194058	-0.931452	0.111302	0.647072	0.116531	-0.284819	0.48393	1.32621	-0.437939	-0.303982
hsa-miR-520d-3p	1.01012	0.64006	0.0806305	-0.769544	0.681935	1.65881	1.04725	1.33331	-0.768342	-3.03562	-2.67409	-1.01658	-4.39307	-2.02816	-3.83404	-0.922245	-2.61983	0.882953	0.0615941	-0.0742437	0.240317	1.18033	-0.934624	-2.46899
hsa-miR-520c-3p	-1.61644	-1.92916	-2.03246	-1.2856	-2.48903	0.800596	1.56006	1.07	-1.32335	-3.43249	-2.36613	-1.63749	-1.36109	-3.60126	-3.62964	-3.73247	-0.767175	0.256219	0.0310962	-0.152812	-1.71591	0.235406	-1.16458	-2.45485
hsa-miR-520b	1.52715	0.844612	-0.123841	0.990565	1.32929	1.19274	1.76889	1.67955	-0.0486512	-0.977515	-0.41353	-0.591809	-1.24899	-3.4455	-1.1027	-0.351291	-0.730965	0.154952	-0.0487369	-0.244199	0.80962	1.49262	-0.262947	-1.24521
hsa-miR-520a-5p	-0.829944	-0.645248	-0.887319	-3.3102	-0.880668	-0.425678	-3.41609	-2.12157	-2.08715	-3.18232	0.415818	-1.86788	-2.70111	-2.65708	-1.05891	-0.986392	-1.60655	-0.773753	-2.60602	-1.26179	-1.41818	-1.711	-1.58254	-1.81299
hsa-miR-520a-3p	-1.413	-2.11956	-0.119767	-1.84653	-3.43133	0.778978	0.360128	0.558421	-0.726249	-2.33257	-1.87413	-2.32954	-1.41871	-3.06994	-2.82419	-3.92424	-1.00543	0.0756932	0.069901	-0.534684	-1.37471	-0.433451	-0.887007	-2.42867
hsa-miR-519e*	0.968138	1.01807	0.431984	-0.254105	0.316782	0.496202	-0.0861096	-0.255926	-0.160421	0.463945	0.591149	0.401756	-0.513496	0.335	-0.030707	-0.294359	0.477409	-2.11454	-3.57572	-0.703811	0.541022	0.117737	-0.916566	0.0626005
hsa-miR-519e	-2.47144	-0.825024	-0.927327	-1.30452	-1.39195	0.0156166	-0.970139	0.0482156	-0.0717411	-0.252013	-1.00222	-1.83988	-0.327797	-1.96529	-2.38317	-3.8755	-2.04195	0.0235036	0.0602162	-0.779614	-1.38208	-0.574565	-0.336978	-2.07226
hsa-miR-519d	-0.660868	-0.642361	-0.910599	-0.780274	0.324564	1.63786	0.578737	1.55183	1.32157	-0.649385	1.05063	-3.01385	-2.61598	-3.69487	0.651421	-1.83825	-2.96668	0.0270983	0.0972918	0.0821945	-0.748525	1.02325	0.321567	-2.24637
hsa-miR-519c-3p	-1.80578	-3.26595	-3.02476	-1.76509	-3.39843	0.765735	-0.398649	-0.256456	-0.457258	-1.81244	-2.29914	-2.46926	-3.73861	-4.72707	-4.26778	-4.54385	-0.98791	-0.245253	-1.03444	-0.428397	-2.4654	-0.821951	-1.04615	-3.45575
hsa-miR-519b-3p	-1.66904	-3.35127	-3.51125	-4.33458	-2.4212	-0.565315	-2.50711	-0.541802	-0.976575	-2.74637	-1.58798	-3.23667	-4.55093	-4.01691	-4.97509	-3.59328	-3.60772	-0.138139	-0.438924	-0.329401	-3.21654	-1.50886	-1.03623	-3.99677
hsa-miR-518f*	-1.35832	-3.67936	-3.71056	-1.56666	-1.56537	0.138736	-2.88276	-3.72605	-2.74005	-3.21961	-2.2404	-2.84239	-2.27348	-2.44291	-1.40123	-1.04808	-2.7013	-2.1541	-2.60441	-2.22792	-2.57872	-2.00886	-2.53108	-2.11823
hsa-miR-518f	-2.36456	-2.02876	-3.085	-2.93897	-2.56583	-0.884694	-0.843079	-1.34243	-2.99169	-1.27524	-3.0213	-3.89427	-4.30242	-2.01602	-3.69958	-4.0367	-4.91773	-2.91713	-1.10611	-2.58293	-2.60432	-1.40901	-2.31573	-3.81112
hsa-miR-518e*	0.272498	0.391852	-1.97125	0.204797	-0.102184	-0.787452	-0.225956	-1.26565	0.0988409	-1.86776	0.198945	-1.2358	-0.51987	-1.18409	-0.604792	-0.461427	-2.69028	-1.58697	-1.41725	-1.3282	-0.275526	-0.59531	-0.983732	-1.11604
hsa-miR-518e	-2.64844	-2.50012	-3.06256	-2.18183	-3.77435	-1.01105	-1.73482	-3.45549	0.341906	-2.71471	0.937116	-3.61495	-3.04889	-3.31289	0.216024	-3.69252	-2.10744	-0.962211	-0.322874	-0.511092	-2.59824	-2.49393	-0.538645	-2.59344
hsa-miR-518d-3p	-1.1739	-3.37822	-1.59529	-3.09164	-2.9684	0.588308	-2.02935	-1.9509	-2.11956	-2.91805	-2.83094	-3.08614	-1.92364	-2.10104	-4.11477	-4.07248	-1.7105	0.189103	-2.44194	-1.31425	-2.30976	-1.59009	-1.90594	-2.83476
hsa-miR-518c*	0.592831	-0.114611	-1.08275	0.455854	-0.0416965	-0.208132	-1.8742	-0.50185	-0.924312	-1.62669	0.197916	-3.05978	-0.962685	-2.34606	-0.0597282	-1.42231	-4.28235	-2.81266	-0.700582	-1.53447	-0.0371681	-0.656469	-1.23347	-2.02215
hsa-miR-518c	-2.38679	-2.09489	-0.772485	-1.72383	-3.48252	-0.264916	-0.527142	-0.00674614	-0.620855	-1.51698	-1.72023	-3.49485	-2.63231	-3.94604	-3.78404	-4.02603	-3.43772	-0.302097	-0.880445	-0.977114	-1.7445	-1.07033	-1.00295	-3.5535
hsa-miR-518b	-0.159995	-1.50042	-1.48683	-1.61576	-0.515812	-0.468879	-3.15792	-0.349617	0.0958915	-1.02048	-0.00351837	-1.24689	0.0460661	-0.480026	0.95069	0.290988	-0.585179	-1.86081	-0.979201	-1.97159	-1.19075	-1.12306	-0.956618	-0.170724
hsa-miR-518a-5p	0.455758	0.190903	-0.476522	-1.12043	0.391278	0.103432	-1.19369	-0.696471	-1.98985	-1.72255	-0.361043	-0.895916	-2.12851	-1.331	-0.397984	-0.801315	-2.69053	-3.84372	-3.04148	-0.676017	-0.237574	-0.348864	-1.93911	-1.37421
hsa-miR-518a-3p	-3.08777	-3.59311	-2.40446	-3.49563	-1.70498	0.513323	-2.14659	-1.53874	-0.373562	-3.37344	-0.508581	-3.6169	-1.49158	-2.67542	-1.06265	-2.43637	-1.22611	-2.13904	0.290023	-0.283557	-3.14524	-1.21925	-1.06469	-2.08484
hsa-miR-517c	-3.36168	-2.14286	-3.91664	-4.35499	-1.30746	0.172762	-0.250269	-0.378461	-0.0567741	-2.07779	0.17608	-0.866607	-3.18503	-3.29361	-2.9334	-0.470124	-0.161716	0.281389	-0.00974368	-1.02695	-3.44404	-0.440857	-0.452298	-1.81841
hsa-miR-517b	-1.41082	-1.62932	-1.11803	-0.661686	-2.53806	0.119453	-0.434149	0.0365463	2.28811	-0.35962	3.12177	-2.82659	-3.28961	-2.44147	2.06111	-2.85414	-0.8648	0.865557	0.583863	1.39279	-1.20496	-0.704052	1.31541	-1.70258
hsa-miR-517a	-3.19159	-2.87334	-1.25902	-2.02287	-0.946299	-1.37095	-1.41406	-0.506556	2.88117	-0.721019	3.52302	-0.500235	-1.9192	-3.18135	2.32267	-0.969471	1.06206	-1.82798	0.546739	1.4811	-2.3367	-1.05947	0.980504	-0.530921
hsa-miR-517*	-1.96257	-0.600983	-1.88527	-1.67905	-0.169097	-1.47583	-2.29026	0.197975	-1.61017	-1.78102	-1.35674	-1.48686	-2.82222	-1.36871	-0.996651	-2.76745	-2.0611	-1.75081	-1.57344	-2.03807	-1.53197	-0.934301	-1.68504	-1.91717
hsa-miR-516b	0.553489	0.192484	0.331541	-0.112839	0.592936	-0.296092	0.216784	-0.151533	1.05877	-2.0122	1.3096	-0.793362	-0.30151	-2.91116	0.634488	-0.277151	-1.91874	-2.32786	-0.483362	0.488488	0.241169	0.0905237	-0.327761	-0.927906
hsa-miR-516a-5p	3.28388	1.21045	0.000949757	1.40012	1.5897	-0.935749	2.10568	2.46825	0.861198	-0.0538088	0.999926	-0.839499	-0.730596	-1.17113	0.317293	0.425876	-2.33708	-1.86235	-1.64036	0.0758033	1.47385	1.30697	-0.269932	-0.722523
hsa-miR-516a-3p	-0.804165	-0.941303	-2.58743	-1.52449	-0.684485	0.368368	1.72311	0.217026	-2.38301	-2.09803	-2.60119	-2.10038	-2.43975	-0.406271	-0.400853	-0.0472529	-2.90326	-2.25216	-2.7509	-2.68693	-1.46435	0.406005	-2.46204	-1.38296
hsa-miR-515-5p	-1.92548	-0.796455	-0.684809	0.398121	0.0570983	-2.08645	-1.81536	-0.478452	-1.97875	-1.11303	-0.236811	-2.92276	-1.42286	-4.42397	-3.24264	-4.50113	-2.99781	-1.61494	-2.26684	-1.59418	-0.752157	-1.08079	-1.46743	-3.25186
hsa-miR-515-3p	-2.9638	-1.64364	-2.68563	-1.6573	-2.76922	0.19716	-0.00724258	-0.21231	0.399657	-1.96487	0.938902	-1.93868	-3.1098	-3.05191	-0.619615	-2.15446	-1.1927	-0.564988	-0.337899	0.717749	-2.23759	-0.697904	-0.135241	-2.01119
hsa-miR-514	-2.36135	-2.99377	-3.2031	-1.94861	-2.14895	-4.1421	-2.23792	-3.05379	0.204315	0.984347	-0.703404	-3.51626	-0.985898	-0.231492	-2.65321	-1.83888	-2.33546	0.343837	-0.00031202	1.03881	-2.62671	-2.89569	0.311265	-1.92687
hsa-miR-513c	4.5979	3.10549	2.84551	2.92996	4.65335	1.07975	1.29255	0.353075	2.26152	1.75118	2.06089	1.36708	0.250063	0.801857	1.26156	1.21354	0.991076	-0.731213	0.580115	1.0399	3.36972	1.84468	1.1604	0.980862
hsa-miR-513b	4.92513	3.78251	3.65256	3.38545	4.94462	1.9982	1.81769	1.27291	3.16226	2.4798	2.96415	2.31159	1.41314	1.91611	1.80414	2.11896	1.98385	-0.20329	-0.310652	0.980442	3.93642	2.50836	1.51212	1.92463
hsa-miR-513a-5p	5.99926	4.9205	5.03662	4.37565	5.77603	5.49576	4.59233	4.3822	3.96893	3.37617	3.83552	4.14607	2.80855	3.11337	2.97989	3.37124	3.25994	1.6331	1.62439	2.98627	5.08301	5.06158	2.90406	3.27984
hsa-miR-513a-3p	0.0109248	-1.59837	-1.08326	-1.31078	-0.772979	-0.910316	-0.805189	-0.914194	-1.73532	-2.17452	-1.90202	-2.45905	-0.933169	-1.52322	-0.170363	-2.81237	-2.76274	-3.28062	-2.51522	-3.35004	-0.995372	-0.85067	-2.49296	-1.77682
hsa-miR-512-5p	-3.60629	-1.58271	-0.601101	-2.77518	-3.09343	-3.82018	-3.20589	-3.66263	-1.5945	-0.941929	-0.47348	-3.05574	-4.3407	-2.21812	-1.70249	-3.17555	-4.66908	-1.348	-1.46188	-2.38591	-2.14132	-3.44553	-1.36762	-3.19362
hsa-miR-512-3p	0.842127	1.68467	1.50708	1.07618	1.3899	2.39812	0.211016	0.456272	1.08856	0.049498	1.66461	-0.683344	-2.01257	-0.418393	0.446677	-0.122313	-0.890404	0.0748976	-0.279811	0.230238	1.27752	1.11383	0.471332	-0.613392
hsa-miR-511	-1.16524	-3.89813	-3.02158	-4.19588	-3.97726	0.02259	-2.03335	-0.09726	-3.30195	-2.31336	-3.73751	-2.6276	-1.96165	-0.18913	-3.34105	-1.64816	-0.412465	0.330503	-0.514728	-1.51901	-3.07021	-1.52132	-1.84268	-1.69668
hsa-miR-510	-0.675181	-0.0311778	-1.66125	-0.513313	-1.84358	-2.61815	-2.73607	-1.0591	-0.775813	-0.775766	-0.431201	-1.3753	-2.12502	-2.11802	-2.4185	-3.34252	-0.462422	-1.41234	-2.91947	-2.97339	-0.720232	-2.06422	-1.548	-1.97363
hsa-miR-509-5p	0.714399	-0.0752714	0.0725239	0.343755	0.224076	-0.668505	-3.69982	-2.28439	0.448368	0.223263	-0.667331	-1.02238	-1.71559	0.0483027	-1.0443	-0.795333	-1.68708	-1.83537	-1.89189	-1.29111	0.263852	-1.60716	-0.835678	-1.03606
hsa-miR-509-3p	-2.49463	-1.99955	-1.41768	-1.44571	-0.775715	-2.73323	-2.58555	-1.30796	0.768282	0.797975	0.175107	-1.08861	-0.119182	-1.06127	-0.733801	0.174204	-0.969872	0.260841	-1.41212	-0.485372	-1.83939	-1.85061	0.0174526	-0.633088
hsa-miR-509-3-5p	-0.409976	-0.157143	-0.110475	-0.881645	-0.00436307	-3.42627	-2.54294	-4.61212	0.587982	0.0686784	0.375226	-1.16693	-0.760908	-0.783473	-0.287251	-0.3031	-3.01042	-1.16656	-1.51285	-1.77481	-0.38981	-2.64642	-0.570389	-1.05201
hsa-miR-508-5p	-2.26776	-1.38871	-1.6026	-2.38047	-1.02045	-3.78947	-3.47883	-3.69595	-2.32747	-1.19158	-0.537414	-2.65396	-1.2037	-2.07465	-2.53551	-1.18824	-3.06997	-3.80261	-1.48845	-2.89022	-1.90988	-2.99618	-2.03963	-2.12101
hsa-miR-508-3p	-1.03942	-1.19912	-2.20179	-2.69319	-2.49275	0.515177	-1.82139	-1.37306	-1.03851	-1.01843	-1.075	-2.8993	-0.432425	-0.502505	-0.615174	-1.01458	-1.65487	0.50487	-0.981421	-0.676235	-1.78338	-1.293	-0.714122	-1.18647
hsa-miR-507	-2.91269	-3.7864	-2.14176	-2.16229	-2.55293	-1.91512	-0.036305	-3.48851	-2.99653	-1.59978	-3.34543	-1.13102	-0.728026	-3.31648	-1.05858	-2.90293	-3.23748	-0.624737	-1.1122	-1.94264	-2.75079	-1.99822	-1.93689	-2.06242
hsa-miR-506	-2.23697	-2.62685	-2.78444	-3.36031	-2.79506	-3.01504	-3.76149	-3.55463	-0.128361	-0.0160751	-0.802615	-1.76895	-1.78954	-3.04107	-0.514358	-0.864328	-1.84069	-0.560966	-1.59637	-0.534695	-2.75214	-3.28156	-0.606515	-1.63649
hsa-miR-505*	0.927231	1.47689	1.46837	0.435042	0.808948	-0.0877649	0.534453	0.747183	2.82637	2.34905	2.9203	2.1689	2.1451	2.0198	2.11445	2.0384	2.17448	2.6032	2.61828	2.3584	1.07688	0.500705	2.6126	2.11019
hsa-miR-505	1.85163	2.0007	2.13007	1.05909	1.17931	0.70477	0.460893	1.09036	3.80877	3.51546	3.93955	3.59789	3.57761	3.31384	3.46859	3.19375	3.6129	3.0607	3.26942	3.51159	1.76037	0.858832	3.51758	3.46076
hsa-miR-504	-1.82586	-3.849	-0.712557	-3.70052	-3.13117	-2.46731	-3.52084	-1.38104	-1.65163	-1.98864	-1.31272	-0.831363	-2.29701	-1.18734	-0.681764	-0.605546	-1.53168	-0.908942	-2.89027	-1.50369	-2.52198	-2.62509	-1.70932	-1.18912
hsa-miR-503	-0.856104	-1.21123	-1.90258	-0.572621	-0.37142	-1.63057	-2.4197	-4.38339	2.31053	3.90347	2.563	2.79531	3.31376	3.01979	2.05395	2.61344	2.44958	0.891347	2.41316	1.50364	-1.13563	-2.20127	2.26419	2.70764
hsa-miR-502-5p	-1.12459	0.292143	-1.09452	-0.471496	-0.146181	0.0724587	0.127974	-0.519288	2.92038	3.05492	2.97673	2.66218	2.94822	2.67115	2.28529	1.6975	2.64263	2.46059	2.55009	2.78443	-0.599614	-0.116259	2.79119	2.4845
hsa-miR-502-3p	2.11216	2.58904	2.90711	2.18881	1.55622	0.374332	1.55657	0.358167	4.89719	5.10134	5.11902	4.60749	4.83	4.48714	4.32025	4.20796	4.87471	4.00504	4.02408	4.21775	2.44928	0.961322	4.56074	4.55459
hsa-miR-501-5p	1.87496	1.84367	2.05058	2.07071	1.97881	0.87141	2.51259	1.59116	2.61987	2.78947	2.57547	2.15084	2.06079	1.93675	1.915	1.55881	2.0673	3.02346	2.29072	2.21212	1.95998	1.73849	2.58519	1.94825
hsa-miR-501-3p	1.79548	1.94884	2.31244	1.53597	1.44087	1.02218	0.480615	0.460986	3.01537	3.43881	2.97843	2.81832	2.76268	2.63924	2.66261	2.4799	2.94831	2.12512	2.23712	2.48555	1.89818	0.851162	2.7134	2.71851
hsa-miR-499-5p	-0.538365	-0.596854	0.0474266	-1.91806	-1.09801	-2.82665	-1.15679	-1.20996	-0.521161	4.05962	-0.261591	0.296658	1.02033	-0.464444	-0.0330901	0.000648887	-0.669032	0.349093	0.23511	0.262007	-0.751463	-1.57285	0.687179	0.0251786
hsa-miR-499-3p	-3.02326	-2.60191	-2.44975	-1.43714	-2.7999	-2.79405	-2.95377	-3.22849	-2.39432	-0.979219	-2.26059	-2.95559	-2.75699	-1.28771	-0.816402	-1.17316	-2.33857	-1.37023	-3.79548	-4.07989	-2.37801	-2.94405	-2.47996	-1.88807
hsa-miR-498	3.77523	3.59475	2.38802	3.52049	3.2341	2.63164	2.35339	2.70358	1.12664	0.580629	0.902908	1.14776	-0.0314654	0.340652	0.860863	0.0653287	0.665917	0.229307	0.584306	1.08983	3.31962	2.73068	0.752269	0.508177
hsa-miR-497*	-4.07363	-3.89907	-2.43327	-1.56786	-1.52045	-0.931116	-2.7683	-2.80528	-3.42599	-2.0713	-1.27265	-2.32829	-1.57464	-2.2601	-0.607223	-2.36541	-2.49397	-0.847172	-1.4055	-0.906442	-2.99346	-2.00629	-1.65484	-1.93827
hsa-miR-497	5.80159	5.99211	5.64509	4.75922	4.86712	4.26062	6.12135	4.99333	2.75377	3.35541	3.64199	3.86839	3.63122	3.97721	2.86658	2.66679	3.74934	3.33524	3.61398	3.76026	5.5495	5.06061	3.4101	3.45992
hsa-miR-496	-2.65152	-2.47749	-1.04787	-3.54611	-2.87499	-1.56968	-2.68374	-2.38682	-0.814892	-1.99046	-1.16285	-2.59984	-1.17327	-1.41073	-4.46689	-1.7243	-1.19529	-0.433431	-1.3774	-1.68262	-2.43075	-2.37881	-1.24361	-2.09505
hsa-miR-495	1.51115	1.58065	0.926498	0.763472	-0.0507103	-0.234281	1.23106	0.0971801	4.97609	6.55723	4.59013	5.18047	5.58862	5.21434	4.76882	4.97529	4.81556	3.84479	4.3826	4.69888	1.19544	0.260813	4.84162	5.09052
hsa-miR-494	10.5952	9.64469	9.56297	9.17362	9.66921	9.09193	9.86163	9.20858	7.9609	7.11488	7.90182	7.641	7.43507	7.61412	7.29346	7.73178	7.99128	2.90993	3.2891	4.46775	9.74411	9.45784	5.6074	7.61779
hsa-miR-493*	1.81486	2.19629	1.43989	0.936361	0.892208	-0.176324	2.03864	0.746759	6.0814	6.70954	6.27595	6.11921	6.41148	6.27083	5.70444	5.87309	6.17081	5.39807	5.58827	6.02358	1.59685	0.87532	6.0128	6.09164
hsa-miR-493	1.33224	1.53435	0.486687	1.04355	1.01889	-2.21252	1.68867	-0.51602	-0.0773351	0.986915	0.222367	0.721516	0.519483	0.408192	-0.184826	0.293064	0.010367	-2.07625	-0.515463	-0.745197	1.09921	-0.00524321	-0.367494	0.294633
hsa-miR-492	0.0339123	-0.196608	-2.86926	-0.0699804	-0.941089	-0.795748	-1.39508	-0.184081	-1.44352	-1.5237	-2.34711	-3.03587	-0.9025	-1.60439	-4.38725	-2.99836	-0.752624	0.230137	-0.958002	-2.44341	-0.775483	-0.828999	-1.41427	-2.28017
hsa-miR-491-5p	-0.242454	-0.55361	-1.95983	-0.414144	-1.02163	-2.82119	-1.08909	-3.42388	-0.588104	-1.66974	-0.66939	-1.3585	-0.773356	-1.13139	-0.237521	-0.0178202	-0.688784	-1.33767	-2.35898	-1.70995	-0.79251	-2.08895	-1.38897	-0.701229
hsa-miR-491-3p	-1.34771	-1.97214	0.402678	-0.415469	0.132991	0.27665	-0.828324	0.558998	-3.09157	-1.16717	-2.28414	-1.53476	-0.396335	-0.887305	-2.85547	-3.83316	-0.685396	-0.234646	-0.821227	-0.488591	-0.83316	0.0350788	-1.34789	-1.69874
hsa-miR-490-5p	4.24616	2.87427	1.63476	2.58054	3.55906	0.990449	3.01508	2.47216	-0.205022	-0.0265057	0.17368	0.27445	-1.4133	0.656878	0.461716	0.509261	0.0338422	-2.72828	-2.60061	-0.323849	2.83393	2.50919	-0.951765	0.0871412
hsa-miR-490-3p	-0.228836	0.169114	0.758775	-0.758809	-0.0107755	-0.162426	-0.872999	-0.356655	-1.16673	-0.198831	-1.86026	-1.41214	-0.394624	0.0939126	-0.855164	-0.850137	-0.0291463	-2.61498	-3.03576	-2.66865	-0.0149391	-0.350714	-1.9242	-0.57455
hsa-miR-489	0.314909	0.29033	-0.253644	-0.0528702	-0.826045	-0.338939	1.09937	-0.841799	-1.69532	1.82703	-0.841812	-2.48102	-3.82247	-3.60903	-3.07473	-1.71435	-3.29398	-3.70087	-2.40463	-2.39602	0.074681	-0.226853	-1.53527	-2.99926
hsa-miR-488*	-2.46017	-1.44299	-2.99389	-2.00724	-3.69521	-3.18409	-2.0068	-3.44486	0.75111	0.308666	1.14516	-0.235002	-0.483867	-0.493765	-0.638874	0.383507	-0.631984	-0.0362893	0.273382	-0.582417	-2.22607	-3.08274	0.309936	-0.349998
hsa-miR-488	-1.03454	-1.36245	-2.38605	-1.08542	-0.916215	0.170197	-0.933564	-0.971989	1.11321	1.82657	1.14048	1.20481	1.72567	1.74541	1.01951	1.10168	0.817407	1.17866	1.97928	1.65063	-1.46712	-0.662893	1.48147	1.26908
hsa-miR-487b	3.62676	4.22877	3.6757	3.29529	2.929	0.211535	2.12215	1.06619	7.9088	8.6107	7.9639	7.82794	8.07246	7.80726	7.50426	7.36188	7.90932	5.0735	5.22257	5.81188	3.70663	1.58222	6.76522	7.74719
hsa-miR-487a	0.32407	0.499528	-0.193231	-0.595038	0.0637828	-0.820953	-0.695914	-4.20757	4.57265	5.01627	4.55782	4.67386	4.62007	4.80348	4.12544	4.37739	4.5468	1.95417	2.00855	2.5617	0.00883221	-1.41516	3.44519	4.52451
hsa-miR-486-5p	3.63388	3.02452	2.75141	2.82898	3.20527	2.27482	1.89117	1.70104	4.28249	5.16514	4.58581	2.79101	3.44449	3.75504	3.15955	4.56621	3.18448	2.29358	3.37962	2.65914	3.0597	2.26807	3.72763	3.48346
hsa-miR-486-3p	-0.872589	-2.63036	-2.0969	-0.461403	-1.65876	-4.59623	-3.3559	-3.01339	-2.28536	0.433688	-0.626544	-1.01893	-0.811998	-1.5297	-0.348036	-1.34009	-3.18814	-3.77259	-2.00201	-2.42939	-1.51531	-3.15607	-1.78037	-1.37282
hsa-miR-485-5p	0.603001	1.07075	1.36532	0.463908	-0.757153	1.16853	0.808155	0.647421	3.73074	3.40944	3.96461	3.43135	3.40443	3.28477	3.21561	3.30481	3.73562	3.67569	3.54374	3.60345	0.875746	0.466739	3.65461	3.3961
hsa-miR-485-3p	3.20555	2.624	3.74374	3.52055	3.99341	4.89997	4.63069	5.41276	3.98213	4.11773	4.04171	3.98685	4.00451	4.15027	3.93587	3.86459	4.14113	3.59496	3.94684	4.17126	3.27346	4.73421	3.97577	4.01387
hsa-miR-484	3.00245	2.84476	3.23147	2.89882	2.99324	2.86696	2.72979	3.08744	3.89719	3.86472	3.9364	3.6056	3.65406	3.64977	3.67523	3.54276	3.72233	2.9396	3.19084	3.29193	2.99437	2.91936	3.52011	3.64163
hsa-miR-483-5p	7.61021	6.85525	5.72931	6.88519	6.89653	6.19769	6.7488	7.01765	6.35149	6.36384	6.29066	6.74589	6.28565	6.19067	6.07524	6.03902	6.53922	5.41967	6.02328	6.19347	6.76999	6.71516	6.10707	6.31261
hsa-miR-483-3p	3.89239	3.05197	4.2677	4.13585	4.541	5.18021	4.99096	5.74178	6.61047	6.87573	6.54006	6.66141	6.88187	6.57703	6.63077	6.58126	6.62671	5.94036	6.97269	6.62621	3.83698	5.11349	6.59425	6.65984
hsa-miR-455-5p	1.63466	1.90871	1.69075	1.25296	0.852199	-1.52318	0.598688	0.215385	6.01106	6.06702	6.09438	6.14069	6.20333	6.18561	5.62729	5.92844	6.10388	3.71955	3.97451	4.63836	1.62177	0.0357732	5.08415	6.03154
hsa-miR-455-3p	3.33668	3.6538	4.18998	3.60747	2.83018	1.2965	2.90264	2.85317	8.9358	8.32854	9.24535	8.63927	8.86359	8.67314	8.43567	8.56341	8.76382	8.70839	8.71484	9.07378	3.69698	2.47062	8.83445	8.65648
hsa-miR-454*	-0.0493633	-0.71349	0.721925	-0.0336467	0.751555	1.65025	0.799223	2.15102	0.150447	-0.770202	-0.198637	-1.965	-0.311145	-1.70802	-1.1901	-3.32086	-2.78835	0.164584	0.677426	0.470672	-0.0186436	1.33801	0.0823819	-1.88058
hsa-miR-454	0.305833	1.15573	0.907096	0.283305	-0.278185	1.00343	1.12965	0.88187	3.30322	3.43379	3.3792	3.10792	3.3256	3.00562	2.92109	2.80891	3.16607	4.31701	4.43512	4.82985	0.66299	0.684191	3.9497	3.05587
hsa-miR-452*	-1.39774	-1.13502	-4.40963	-4.32273	-3.0001	-5.13554	-4.14646	-4.61413	-2.6472	-1.26727	-1.95314	-2.78873	-1.51246	-0.211828	-2.13658	-1.44365	-3.91776	-4.22376	-4.99709	-3.35671	-2.81628	-4.22406	-3.0742	-2.00184
hsa-miR-452	1.1216	1.77512	0.666675	0.547181	0.711816	-2.72547	1.44285	-0.802067	5.12907	4.94379	4.90015	4.4154	4.3637	4.30033	3.67905	4.3371	4.11612	4.44022	4.70421	5.39058	1.02764	-0.343217	4.918	4.20195
hsa-miR-451	5.82085	5.41731	3.78681	3.79194	5.64455	4.47265	4.06726	2.45511	8.65058	9.66538	8.78212	7.38541	7.89241	8.89412	7.67564	9.88029	6.89428	7.63778	8.66322	8.11585	4.70423	4.15989	8.58582	8.10369
hsa-miR-450b-5p	-1.75829	-2.39222	-0.460952	-1.66901	-2.68199	-3.15489	-2.89457	-2.15583	-2.85824	-1.31275	-2.75943	-3.59822	-2.85438	-2.4245	-3.27966	-3.08314	-3.26568	-0.188876	-0.302545	-0.0235493	-1.57012	-2.72182	-1.2409	-3.08426
hsa-miR-450b-3p	-0.9404	-1.70215	-0.723699	-2.19336	-1.77285	-1.25029	-1.69794	-0.682811	-1.62667	-2.95686	-2.85648	-2.69983	-2.97712	-1.8549	-2.76306	-2.4128	-4.21712	0.0809423	-1.05095	-0.832437	-1.3899	-1.35097	-1.54041	-2.8208
hsa-miR-450a	-2.51172	-2.19255	-0.731041	-2.70556	-1.19567	-0.139883	-2.14936	-1.31526	0.912421	2.4752	0.623402	1.54108	1.8193	1.87275	-0.538659	1.34407	0.616146	1.44744	2.45444	1.93097	-2.03522	-1.20004	1.64065	1.10911
hsa-miR-449b	-0.963258	-1.33194	-2.67257	-1.26688	-2.6589	1.41853	-0.559718	-0.911438	-1.37803	-2.9156	-2.25805	-0.857326	-0.837728	-1.82219	-2.60339	-1.65251	-0.716805	0.419402	0.0603773	-0.0164736	-1.55866	-0.677883	-1.01473	-1.41499
hsa-miR-449a	-1.81225	-0.952017	-2.58684	-1.25475	-2.19873	1.16579	-0.435542	-0.738137	-0.358522	-0.360245	-1.63689	-1.04414	-0.15456	-2.13345	-2.27252	-1.53099	-0.640924	0.241746	-0.258385	-0.646577	-1.65146	-0.551655	-0.503146	-1.2961
hsa-miR-448	-2.81555	-3.74524	-1.16413	-2.09586	-1.14532	0.274443	-0.756098	-1.91304	-2.14942	-2.43202	-1.34262	-3.49819	-3.28705	-2.28346	-2.30683	-1.71724	-3.40978	-0.637464	-2.33427	-2.19496	-2.4552	-0.885002	-1.84846	-2.75042
hsa-miR-433	1.72723	1.43421	2.08782	0.664803	0.530733	-0.853075	0.255918	-0.304873	4.70151	5.8005	4.71343	4.17854	4.62406	4.39308	4.39425	3.92186	4.73403	3.34645	3.67666	3.67604	1.47852	-0.0928243	4.3191	4.3743
hsa-miR-432*	0.195221	-0.999297	-0.0634906	-0.291914	-0.0604876	1.60359	0.510779	1.37987	-1.00076	-0.791766	-0.849183	-1.29832	-1.42245	-1.65181	0.312699	-1.33936	-2.05374	-0.926939	-2.25323	-0.738384	-0.28987	0.858438	-1.09338	-1.24216
hsa-miR-432	3.32135	3.39896	3.78298	2.59675	2.64976	2.36097	2.55977	2.20144	6.61674	7.09322	6.52678	6.25117	6.60877	6.28016	6.17217	5.96967	6.55278	5.64038	5.68037	5.66825	3.27501	2.44298	6.20429	6.30579
hsa-miR-431*	-0.543253	-1.08615	-0.158428	-1.59512	-1.33829	-0.301824	-1.66496	-1.62	1.32654	1.33045	1.28277	0.892378	0.734474	0.608321	0.968383	0.727194	1.0382	0.393855	-1.89157	-1.1931	-0.845738	-1.23127	0.208157	0.828159
hsa-miR-431	1.14846	0.914186	-1.11061	0.0752339	-0.00519411	-4.7838	-2.8822	-0.759615	3.40774	5.0038	3.21817	2.85116	3.46058	3.20112	2.9829	2.49438	3.18715	1.6635	2.39564	2.20095	0.256818	-2.1077	2.98163	3.02955
hsa-miR-429	-4.10362	-4.48301	-4.70688	-1.16631	-2.91738	-3.07005	-1.61189	-0.587233	-2.44018	-1.58188	-1.35609	-1.30971	-1.43655	-2.79291	-3.26509	-2.59528	-3.15503	-0.163546	-2.44553	-0.983967	-3.61495	-2.04664	-1.4952	-2.42576
hsa-miR-425*	3.9279	3.69589	3.96153	4.24918	4.49164	3.68368	3.90126	4.20617	3.32465	3.00822	3.08566	3.0396	3	3.27705	3.68728	3.45553	3.0104	1.19438	1.87399	1.89131	3.95863	4.07069	2.39637	3.24498
hsa-miR-425	3.76277	3.56096	3.76	2.96093	2.89655	-0.300114	1.48922	0.950517	4.79834	4.74112	5.10576	4.48206	4.62428	4.60264	4.22533	4.31738	4.71448	2.92643	3.22921	3.36457	3.51116	1.25904	4.02757	4.49436
hsa-miR-424*	3.22466	4.70133	4.6096	3.3137	3.92059	3.39885	3.80974	0.843042	0.994519	2.63389	2.10943	3.50603	1.37064	1.3419	0.622786	2.45406	1.62212	-0.231044	0.957762	2.67247	3.96232	2.99306	1.52284	1.81959
hsa-miR-424	1.78017	2.47219	1.83184	1.7059	1.27962	1.35997	3.83946	1.46485	4.7731	6.50705	5.22841	6.27688	6.85441	6.39057	4.99129	5.88053	5.32489	6.07372	7.13286	6.51708	1.94752	1.98597	6.0387	5.9531
hsa-miR-423-5p	5.9375	5.40516	5.61573	5.04769	5.17206	3.61979	4.06454	4.69642	5.98945	5.46081	6.05074	5.53191	5.60506	5.67641	5.54469	5.42641	5.83399	5.84677	5.52347	5.20289	5.50152	4.3882	5.67902	5.60308
hsa-miR-423-3p	1.95133	1.68935	1.97765	1.95487	1.65901	0.0414425	0.0336103	0.707615	2.08243	1.56376	2.23945	1.82671	1.92753	1.91677	2.02364	2.0776	2.14409	-0.517839	-0.666805	-0.100017	1.8933	0.61042	0.76683	1.98606
hsa-miR-422a	2.64901	1.69415	0.259531	1.61736	1.94418	-0.373725	0.882431	0.144588	-1.646	-1.01542	-1.69695	-0.409535	0.423303	-0.611766	-1.15065	-0.0769639	0.0675829	-3.87449	-4.76449	-1.69755	1.55501	0.649369	-2.44915	-0.293006
hsa-miR-421	-0.180982	-0.631765	0.456272	-0.848778	-3.36976	-0.0299004	-0.691685	-1.70667	0.0541798	-0.29161	0.364635	-0.395125	-1.11221	-0.794574	0.0987377	0.445318	-0.339159	-0.302958	0.0437506	0.370021	-0.301313	-1.4495	0.0396698	-0.349502
hsa-miR-412	-3.12006	-2.47574	-3.62646	-3.23444	-1.98889	-4.23929	-2.65151	-1.46403	-1.4728	-2.62437	-3.38357	-1.53884	-2.75803	-3.05432	-0.45314	-1.92285	-3.7412	-4.86952	-2.50642	-3.46824	-3.11417	-2.58593	-3.05415	-2.24473
hsa-miR-411*	-1.60223	-1.35897	-0.130877	-0.193529	-0.140103	0.566688	1.40685	1.71556	-0.0516394	1.79163	-0.434109	-0.360865	0.0777201	-0.0995246	-0.825164	-1.57885	-0.616714	0.802825	0.821869	1.1349	-0.821402	0.887247	0.677578	-0.567233
hsa-miR-411	-0.517087	0.813132	0.0398615	-0.521364	-0.341972	-1.34461	-0.438396	-2.7397	4.36358	5.5264	4.35775	4.35525	4.66759	4.21623	3.83605	4.17462	4.20544	3.10757	3.51112	3.84294	-0.0463644	-1.21617	4.11823	4.24253
hsa-miR-410	1.49478	2.27279	1.91543	0.840632	0.645295	0.400166	1.93625	-0.486218	6.28251	7.62407	6.27781	5.96877	6.53596	6.08853	5.74712	5.81796	6.12595	5.32559	5.51611	5.73678	1.63091	0.623874	6.12714	6.04738
hsa-miR-409-5p	-1.79539	-0.22847	-0.644204	-0.8659	-3.00192	-0.922676	-0.685515	-2.25646	4.96541	5.16828	5.14536	4.47822	4.85282	4.37712	4.35665	4.20962	4.66417	3.28393	3.60457	3.85143	-0.883491	-1.71664	4.3365	4.48976
hsa-miR-409-3p	3.14801	3.63395	3.92764	3.13327	2.46598	1.14515	1.83932	1.25746	6.83572	7.05469	7.02688	6.61678	6.95787	6.63007	6.35084	6.1231	6.93809	4.51166	4.84852	4.88072	3.46072	1.67698	5.8597	6.60279
hsa-miR-384	-2.40595	-2.29828	-2.91264	-1.48971	-1.54333	-2.70828	-1.93665	-0.531676	-2.5847	-2.18851	-2.95292	-2.58279	-1.92183	-4.63605	-4.02736	-1.7966	-2.29435	0.343371	0.027386	-1.39018	-2.27665	-1.67998	-1.45759	-2.8765
hsa-miR-383	0.0243927	0.187612	0.312075	0.719733	0.203872	0.333317	0.448705	0.471787	3.05109	2.26807	3.6951	3.27715	2.79097	2.68403	3.03971	2.08889	3.28818	1.84027	1.45942	3.14029	0.310953	0.36442	2.57571	2.86149
hsa-miR-382	2.98313	3.07038	3.16283	2.13763	2.13799	2.06623	2.26556	1.85047	6.45471	6.50966	6.43549	6.07213	6.2755	6.14095	5.68671	5.82371	6.24955	5.17158	5.35483	5.50826	2.83849	2.08006	5.90576	6.04142
hsa-miR-381	3.231	3.25422	2.43454	2.21284	2.42738	3.38861	3.60123	4.21525	6.97328	8.697	6.8754	6.81089	7.34368	6.5804	6.42129	6.41947	6.85444	4.89386	5.42031	5.84686	2.78315	3.40812	6.45112	6.73836
hsa-miR-380*	-2.88034	-2.86795	-2.408	-3.65531	-2.71416	-4.84358	-3.92701	-4.5729	-1.46334	-3.04235	-1.6016	-2.75976	-0.321366	-2.32156	-1.53551	-2.47685	-3.385	-4.11387	-3.811	-4.18933	-2.9529	-4.01441	-3.03692	-2.13334
hsa-miR-380	-1.34315	-1.23849	-0.71161	-1.82864	-1.17204	-0.145516	0.510924	-1.81212	0.0489787	0.102376	-0.414517	-1.35491	-0.496529	-0.479834	-1.16385	-1.49699	-0.730553	0.317025	-1.07748	0.00985547	-1.28047	-0.654689	-0.168961	-0.953778
hsa-miR-379*	-3.53067	-3.96862	-2.40761	-3.144	-2.32421	-2.3723	-1.56374	-1.95536	-2.87276	-0.747465	-1.04965	-3.21396	-2.89989	-1.68488	-2.36857	-3.2118	-1.10033	-3.23813	-1.51661	-2.10899	-3.26273	-2.05391	-1.92227	-2.41324
hsa-miR-379	1.63661	2.32997	1.46909	1.08123	1.0242	-1.45908	2.04483	-0.398701	5.73491	6.50145	5.77666	5.37927	5.81346	5.47645	5.06401	5.11891	5.6283	4.96255	5.17079	5.45448	1.62923	0.302811	5.60014	5.4134
hsa-miR-378*	1.07613	0.633724	0.811585	-0.0756362	-0.681811	-0.913924	-1.27212	-1.29837	1.10707	3.06804	1.40589	0.698907	1.38176	0.524764	0.762352	0.68374	0.91506	0.0469102	0.907151	0.703429	0.611451	-1.04156	1.20642	0.827763
hsa-miR-378	2.65383	2.92083	2.33981	2.43658	2.26435	0.683288	1.54057	1.03424	2.2936	4.39631	2.71468	2.4262	2.97353	2.08047	2.41756	2.41709	2.96067	0.345778	0.835267	1.49317	2.58776	1.38061	2.01314	2.54592
hsa-miR-377*	-1.14041	-1.8211	-1.04359	-1.90761	-1.86965	-2.10459	-0.316312	-1.15039	2.82686	2.98592	3.05106	2.24261	2.42834	2.07404	1.92491	2.01773	2.2813	2.50431	2.66315	2.59683	-1.47818	-1.36024	2.77136	2.16149
hsa-miR-377	2.99027	3.34704	2.46799	1.93663	2.19905	0.992836	3.99772	1.72863	6.99	8.17533	6.87171	7.37601	7.73717	7.49819	6.85974	7.24702	7.10058	6.14383	6.75324	7.15533	2.68548	2.22956	7.01491	7.30312
hsa-miR-376c	5.30296	5.17918	4.18208	3.9404	4.15949	2.67261	5.13259	3.43006	8.70955	9.58576	8.51341	8.86417	9.28634	8.84885	8.24391	8.55867	8.52021	7.00433	7.53441	7.90641	4.65116	3.84869	8.20898	8.72036
hsa-miR-376b	-0.507278	-0.0743296	-0.399509	-1.49044	-2.33169	-0.570457	0.48858	-1.83062	3.86389	4.91048	3.78701	4.50628	4.73941	4.57807	3.67058	4.19812	3.8393	2.44211	3.20238	3.73647	-0.61789	-1.06105	3.65706	4.25529
hsa-miR-376a*	-1.26613	-1.3229	-0.699032	-1.64919	-2.92507	0.831677	-0.183361	-0.460519	3.41667	4.71819	3.56927	3.27181	3.73974	3.57977	2.97369	3.22949	3.23345	3.8211	4.16464	4.41373	-1.23431	-0.684317	4.01727	3.33799
hsa-miR-376a	4.11285	4.32143	3.37301	2.8929	3.01894	1.88505	4.53861	2.7714	7.78253	8.54575	7.65828	7.96715	8.252	7.99692	7.32958	7.65212	7.61951	6.37987	7.06143	7.56803	3.67505	3.0535	7.49932	7.80288
hsa-miR-375	-3.43209	-2.0981	-3.7656	-0.165175	-1.99703	-1.64064	-1.68698	-1.9792	-3.47181	-1.45357	-1.83318	-1.40098	-0.961783	-2.65187	-0.831081	-1.58983	-2.56221	-3.41413	-0.618361	-2.18408	-2.36524	-1.82596	-2.16252	-1.66629
hsa-miR-374b*	-1.0663	-1.48872	-0.410504	-1.19062	-1.69019	1.27883	-0.214929	-0.171757	-0.906054	-1.32828	-1.44261	-1.21983	-1.07332	-0.464081	-2.1047	-2.59863	-3.32373	-0.764162	-2.05991	-0.889987	-1.03903	-0.199511	-1.23183	-1.79738
hsa-miR-374b	3.21648	4.20352	3.15849	3.3346	3.2444	-3.50943	2.37129	1.21926	5.26012	5.57721	5.35091	5.39942	5.47949	5.45151	4.97458	4.96328	5.17172	3.08082	3.75452	4.04827	3.47827	0.831382	4.51197	5.24
hsa-miR-374a*	-1.50407	-0.932259	-1.41854	-1.44795	-3.4424	0.505195	-1.88002	0.498544	-0.863507	-1.54664	-2.49157	-3.24811	-0.21688	-0.936548	-3.0985	-4.35427	-0.516707	-0.166192	-0.452082	-0.529994	-1.3257	-1.07967	-1.00833	-2.06184
hsa-miR-374a	3.17754	4.23394	2.62086	3.48017	3.01108	0.126399	3.27857	1.26975	5.66229	6.26347	5.69211	6.15685	6.3159	6.01041	5.36727	5.66988	5.48876	3.35868	3.97295	4.25515	3.37813	1.92145	4.86744	5.83485
hsa-miR-373*	1.70281	1.47141	0.266394	1.80207	1.2719	-0.243052	1.15002	0.50519	-1.22864	-1.34811	-1.87964	0.594549	-1.6039	0.192851	-0.842987	-0.601675	0.0734482	-3.31368	-0.795593	-1.61975	1.31067	0.671016	-1.69757	-0.364618
hsa-miR-373	-0.907879	-1.09335	-1.13099	-1.7072	-0.530345	0.947598	0.195618	0.715284	-0.639404	-0.828593	-0.803243	-2.77099	-0.927277	-1.77408	-0.551128	-3.61557	-1.1253	-0.56101	-1.52903	0.322191	-1.20986	0.332039	-0.673182	-1.79406
hsa-miR-372	-3.84691	-3.18542	-1.76918	-3.49038	-2.57595	-4.24267	-3.30731	-4.50971	-3.03741	-0.849049	-0.942493	-0.83134	-0.899902	-2.1159	-2.82416	-2.59041	-2.3142	-0.543323	-0.369514	-1.23982	-3.07297	-3.65891	-1.1636	-1.92932
hsa-miR-371-5p	4.87144	4.95726	4.53584	4.7261	4.70625	3.36754	3.88683	3.55197	2.0058	2.28834	2.00301	2.45569	1.3731	1.5808	2.05415	1.92147	1.99336	-0.33642	0.656501	1.38179	4.77266	3.87815	1.33317	1.89643
hsa-miR-371-3p	-1.85622	-2.35252	-2.98116	-1.64338	-2.65611	-0.65437	-0.4163	0.512013	-0.110617	-1.90426	-2.94249	-1.677	-1.66658	-2.68602	-2.17293	-4.27432	-2.37317	-0.947096	-0.731694	-1.04069	-2.20832	-0.803692	-1.27947	-2.475
hsa-miR-370	4.539	4.22153	3.62113	4.17668	4.62084	2.38374	3.45995	2.80052	5.13763	4.89289	4.73348	5.3823	4.72504	4.90414	4.52325	4.62665	4.78199	3.33503	3.36321	4.19465	4.13959	3.31626	4.27615	4.82389
hsa-miR-369-5p	0.610866	0.784312	0.741618	0.0651746	-0.262112	0.597314	0.579223	0.454653	4.43663	4.69727	4.63349	4.03818	4.29183	4.20598	3.77188	3.88555	4.13812	3.61698	3.82529	4.16463	0.550493	0.34227	4.22905	4.05526
hsa-miR-369-3p	-2.12479	-1.87524	-3.28435	-0.545499	-2.17325	-1.48696	-0.644037	-2.16868	-1.15433	0.541116	-0.533062	-0.589523	-0.046692	-1.02089	-4.1098	-1.16275	-1.86158	-0.743282	0.400897	-0.336676	-1.95747	-1.61823	-0.304222	-1.46521
hsa-miR-367*	-2.89776	-2.92549	-2.60893	-4.47871	-3.35049	0.273242	0.423851	-0.109137	-3.30917	-3.48326	-1.69849	-4.02046	-4.40434	-3.68122	-3.97664	-1.40914	-3.79515	-0.0308431	-1.61547	-0.25038	-3.22772	-0.690632	-1.73127	-3.54783
hsa-miR-367	-0.988088	-2.92144	-1.80723	-0.128952	-2.92592	-1.31399	0.19059	-0.199558	-1.24624	-2.53132	-2.23716	-2.96231	-0.453734	-2.73116	-4.96494	-0.661052	-2.18888	-0.510233	-1.17665	-0.435041	-1.46143	-1.06222	-1.35611	-2.32701
hsa-miR-365	6.40494	6.93825	7.01493	6.23572	6.07541	5.78724	6.78451	6.53242	7.73337	7.2546	8.30819	7.5372	7.57829	7.68666	6.96561	7.17489	7.79032	7.89941	7.71215	8.16321	6.64846	6.2949	7.84515	7.4555
hsa-miR-363*	-1.96691	-1.26925	-1.77116	-3.26259	-3.91061	-2.63162	-1.04438	-4.20121	-2.00851	-1.43006	-2.21706	-1.57955	-4.51009	-0.655067	-1.39747	-2.12901	-2.44969	-0.687099	-3.74413	-3.23539	-2.06748	-2.94696	-2.22038	-2.12015
hsa-miR-363	0.403147	1.75711	1.40649	-0.556514	1.10754	-1.88316	-1.06302	-2.21327	4.16107	5.65742	4.54321	4.65678	3.10192	4.86469	4.42544	4.99306	4.58238	3.29357	2.89713	4.37514	0.75256	-1.01298	4.15459	4.43738
hsa-miR-362-5p	2.50396	2.44303	2.33126	1.86797	1.72433	-1.54974	2.10726	0.951824	5.07455	5.4737	5.23632	4.71817	5.13195	4.64657	4.36777	4.31393	4.95149	4.62228	4.59706	4.92392	2.28655	0.808419	4.98797	4.68831
hsa-miR-362-3p	-0.407001	0.809851	-1.59786	-0.187841	-0.141477	-0.69371	1.07737	-1.20452	3.60827	4.9231	3.52894	4.11417	4.47277	3.84562	2.98372	3.8543	3.0252	2.37503	3.01438	3.60388	-0.345712	-0.240582	3.50893	3.71596
hsa-miR-361-5p	5.34937	5.81571	6.13913	4.84963	4.90831	2.96727	4.46561	3.92619	6.90895	6.66508	7.11628	6.85154	6.96727	6.82353	6.5606	6.45398	7.00915	6.03936	6.21289	6.42611	5.53846	4.06685	6.56144	6.77768
hsa-miR-361-3p	3.76391	3.73389	4.49538	3.47627	3.38236	2.12924	2.51908	2.80268	4.02239	3.61903	4.39804	3.953	3.74881	3.79656	3.46658	3.47543	4.16677	2.90132	2.78902	3.23668	3.86736	2.70834	3.49441	3.76786
hsa-miR-34c-5p	-1.00487	-0.502911	-0.118034	-1.13076	-1.66445	-1.23974	-0.945609	-1.288	0.058336	-0.820378	-0.41885	-2.0705	-0.386516	-0.988305	-1.54533	-0.783894	0.260858	0.461518	0.80785	-0.00710484	-0.689143	-1.28445	0.013562	-0.918948
hsa-miR-34c-3p	1.11302	1.82678	1.86558	1.20997	2.04487	-3.99039	-2.2053	-3.75047	-0.613991	-2.63007	-1.20761	0.284095	-0.101507	0.186546	0.223567	-0.249683	-0.226995	-4.0878	-4.39796	-4.13055	1.50384	-1.97532	-2.84467	0.0193371
hsa-miR-34b*	2.31974	2.8861	2.71577	2.15329	1.69135	1.73598	2.23298	1.95219	0.782212	0.792578	0.75594	0.408247	0.58635	0.561077	0.426416	0.772331	0.494429	1.28711	1.68628	0.89506	2.51872	1.90313	1.0332	0.541475
hsa-miR-34b	1.29694	-1.53146	2.03905	4.56601	4.51162	3.2009	3.08801	3.81839	-2.76665	-2.37623	-1.06526	-1.40915	-0.584152	-0.957891	-1.2265	-1.42181	-0.687871	0.536947	1.33911	0.90273	1.59263	3.65473	-0.57156	-1.0479
hsa-miR-34a*	1.68064	2.18316	1.66629	1.03695	0.697912	0.264674	0.188513	-0.639422	-0.879161	-0.865455	-1.68149	-1.72539	-1.46826	-0.492296	-0.750576	-3.57856	-1.27313	-0.651699	-3.21062	-0.982399	1.64176	0.127919	-1.37847	-1.54804
hsa-miR-34a	7.77188	8.12494	8.11756	7.41089	7.19303	6.53435	7.44508	6.8459	4.40978	4.2289	4.59984	5.26061	5.02451	5.45531	5.70751	3.85136	5.87842	4.46288	4.24125	4.50777	7.85632	7.00459	4.4084	5.19629
hsa-miR-346	0.577117	-0.0417448	0.833256	0.624286	1.40592	1.95965	1.98003	2.62591	0.57277	0.126479	0.886742	1.21201	0.759578	0.884656	0.917538	0.656965	0.879454	0.778708	1.32689	1.17188	0.498229	1.99288	0.810578	0.885033
hsa-miR-345	2.36756	1.70741	1.80621	1.89043	1.92263	-0.141708	0.863644	0.0980013	1.0432	0.550397	1.13029	1.28431	0.312458	0.494124	1.15004	1.09235	1.27071	-0.594122	-4.12472	-1.65291	1.9429	0.685641	-0.607978	0.933997
hsa-miR-342-5p	1.90968	1.98695	2.71186	1.78528	1.47509	1.58376	1.27299	1.65748	3.53821	3.23968	3.63232	3.49226	3.34028	3.2732	3.05156	2.99423	3.4342	3.32505	3.2011	3.59831	2.09844	1.49733	3.42244	3.26429
hsa-miR-342-3p	6.89664	6.66938	7.19226	6.4427	6.22373	4.67192	5.06702	5.56267	8.16057	7.78832	8.36636	8.19529	8.19815	8.04411	7.80596	7.68795	8.24798	6.92646	7.00695	7.39518	6.80024	5.38134	7.60731	8.02991
hsa-miR-340*	-1.09187	-0.153203	-0.566678	-0.812312	-0.148595	0.544716	-0.192324	0.55116	2.39462	2.32036	2.15185	1.73627	2.12672	2.25397	1.99125	1.69994	1.78618	2.23354	2.36786	2.85948	-0.656016	0.188739	2.38795	1.93239
hsa-miR-340	-0.695467	0.826225	0.665195	-0.0917832	0.592608	-2.84946	1.00367	-1.25492	2.95589	3.77442	2.94099	3.36168	3.2691	3.16011	2.74695	2.94264	2.74229	1.46922	2.32162	2.91261	0.176042	-0.627027	2.72913	3.03713
hsa-miR-33b*	2.77044	2.79223	2.94037	3.03191	3.39341	2.47288	2.80073	2.76735	1.3151	0.972106	0.891628	1.6215	1.3809	1.55094	1.80697	1.7414	1.50685	0.650879	1.32655	1.089	2.88374	2.85859	1.04088	1.60143
hsa-miR-33b	-2.98546	-1.11144	-0.921997	-3.6712	-3.12309	-0.466986	-1.80649	-0.255108	-1.97491	-2.52432	-2.15649	-3.7654	-4.22653	-0.559872	-3.60245	-1.75113	-3.68852	-0.683578	-2.27424	-1.83374	-2.17252	-1.41292	-1.90788	-2.93232
hsa-miR-33a*	-1.13059	-0.814041	0.264032	1.10177	1.76081	0.198512	-0.531578	0.775822	-3.08443	-1.78858	-1.76026	-0.575182	-1.75268	-1.02372	-1.73248	-0.762208	-0.150221	-1.42429	-0.285365	-1.66444	-0.144706	0.550892	-1.66789	-0.999417
hsa-miR-33a	-0.698958	-0.176628	-1.11327	-1.24425	-1.37048	-0.375398	1.02142	-1.59738	0.392288	1.61537	-0.0905619	0.938894	1.40595	1.04292	0.796829	0.957142	0.133058	1.22572	2.04988	1.71359	-0.808278	-0.580458	1.15105	0.879131
hsa-miR-339-5p	-1.08484	-0.134192	-0.136384	-0.718263	0.18574	-3.70851	-1.63558	-4.15811	-1.08792	-0.509118	0.299525	0.145214	0.0402835	0.226297	1.01316	-0.03035	0.493456	-4.31456	-4.40047	-2.97487	-0.518419	-2.32911	-2.16457	0.314676
hsa-miR-339-3p	3.46202	3.02265	2.94321	2.69909	2.87772	0.462103	1.01098	1.65754	1.89758	1.65907	2.51013	2.05498	2.09989	1.82706	1.99807	1.76478	2.28136	-1.33743	-1.01574	9.06e-06	3.03174	1.50208	0.618936	2.00436
hsa-miR-338-5p	1.44424	1.44671	0.775819	1.42875	1.43366	0.467497	0.665036	0.508936	0.33351	-0.0988496	0.901536	0.54591	-0.14939	-1.05001	-0.116303	0.483922	0.143452	-0.811108	-1.25826	-1.01825	1.27388	0.768783	-0.325237	-0.0237357
hsa-miR-338-3p	5.71112	6.50196	6.56313	3.37103	5.84848	2.82775	5.61779	4.78542	5.81171	6.08175	5.78896	6.47354	6.66445	6.51997	5.92159	6.31817	6.44454	6.88274	6.83961	7.55088	5.53681	4.76986	6.49261	6.39038
hsa-miR-337-5p	1.68192	1.78995	0.351661	-0.370732	0.658919	-0.2697	1.13124	0.271299	6.05085	6.801	6.04497	6.13225	6.52579	6.15111	5.75811	5.90112	5.9902	4.91112	5.28628	5.62999	0.863201	0.447939	5.78737	6.07643
hsa-miR-337-3p	-1.06025	-0.910736	-0.0381244	-0.766621	-0.726133	-1.31145	0.221551	0.685746	3.51091	4.01223	3.55037	3.42653	3.52702	3.51864	2.91976	3.1057	3.30416	3.4177	4.29887	4.63444	-0.693934	-0.282571	3.90409	3.3003
hsa-miR-335*	1.58422	0.980492	1.3743	1.86339	2.21938	2.43291	2.03752	2.83101	0.741089	0.36665	0.21617	-1.24764	-0.825929	-0.540564	-0.842068	-1.47618	-0.495859	0.540093	1.53693	1.54513	1.4506	2.38021	0.824343	-0.904708
hsa-miR-335	1.92629	1.40806	1.03181	1.73349	1.42277	0.490524	1.83275	1.38596	5.27985	5.54594	5.16842	4.86222	5.19223	4.74636	4.38918	4.66118	4.59138	5.08255	5.84859	6.31488	1.52491	1.283	5.54004	4.74043
hsa-miR-331-5p	-1.71842	-0.153788	-0.825009	-0.308379	-2.11327	-4.79767	-3.69071	-4.93312	-2.23173	-2.47479	-1.51133	-0.796319	-1.22833	-1.06591	-0.478682	-1.30925	0.0394855	-3.94076	-3.79385	-3.56166	-0.751399	-3.8837	-2.91902	-0.806501
hsa-miR-331-3p	6.71489	6.9986	7.3351	6.30882	6.28793	5.2202	5.48446	5.65393	7.93299	7.79059	8.1949	7.71893	7.87819	7.66009	7.58605	7.47462	7.86892	7.38138	7.39718	7.53783	6.83935	5.66163	7.70581	7.6978
hsa-miR-330-5p	-1.39303	-2.426	-3.40417	-1.03047	-2.42624	-3.46233	-3.9599	-1.63808	-1.9175	-2.2111	-3.50346	-3.69701	-2.79788	-1.57462	-2.20283	-2.28978	-1.67533	-1.88492	-2.38518	-1.33942	-2.06342	-2.87164	-2.20693	-2.37291
hsa-miR-330-3p	1.7607	1.80007	2.44052	1.13559	1.52644	-1.96834	0.666887	0.587569	2.09952	2.00374	2.47839	2.4007	2.24597	2.15597	2.17621	2.22301	2.24594	1.79588	1.36029	1.67697	1.78422	0.203139	1.90247	2.2413
hsa-miR-329	-0.339619	0.0675848	-0.411854	-0.822738	-1.69595	-0.357521	-2.19907	-1.20764	3.64554	3.83679	3.66479	3.01912	3.26605	3.1464	2.85058	2.67557	3.21003	1.51035	1.93133	2.1942	-0.376657	-1.36505	2.79717	3.02796
hsa-miR-328	4.73486	4.53493	5.26213	5.0503	5.27437	5.38855	4.78849	5.73676	3.62721	3.48788	3.60898	3.57678	3.57268	3.63036	3.96162	3.3368	3.70039	3.76044	4.10361	3.992	4.89555	5.29704	3.76335	3.62977
hsa-miR-326	1.40478	1.00993	1.57548	1.23303	1.55894	1.52424	0.842138	1.64244	1.2381	0.813267	1.06502	0.390957	0.713936	0.606794	0.931325	0.358704	0.558635	0.382711	1.03011	0.904907	1.30581	1.39194	0.905686	0.593392
hsa-miR-325	-2.82033	-2.36325	-1.69259	-3.22941	-1.12013	-1.3126	-2.49738	-0.715265	-3.36541	-2.88712	-1.62239	-2.29008	-2.11219	-2.68344	-3.98322	-3.09206	-1.77957	-0.476998	-1.21164	-3.13184	-2.5264	-1.41135	-2.1159	-2.65676
hsa-miR-324-5p	4.15055	4.65778	4.95606	3.91803	3.79821	2.64917	3.63477	3.18852	7.15089	6.91433	7.2905	6.97982	7.09308	6.93364	6.64097	6.47121	7.03886	6.32949	6.40319	6.70568	4.42061	3.31767	6.79901	6.85959
hsa-miR-324-3p	7.03586	7.09276	7.28113	6.72306	6.6999	4.6878	4.74887	4.38436	8.19712	8.02643	8.41302	7.78705	7.59561	7.50185	7.37839	7.50309	7.80637	5.79247	6.14567	6.7124	7.0332	5.13023	7.21452	7.59539
hsa-miR-323-5p	-0.774657	-1.37343	-2.67069	-4.44658	-4.2509	-1.13666	-4.17488	-2.18652	-3.77461	-2.30719	-3.00871	-0.687003	-1.95071	-0.849687	-0.707059	-1.91567	-1.42889	-4.18797	-2.57842	-3.88727	-2.31634	-2.93724	-3.29069	-1.2565
hsa-miR-323-3p	-0.386718	1.17513	1.30188	-0.783011	-0.265124	-2.18222	-2.07313	-2.05578	5.1218	4.86327	5.08756	4.8299	5.03893	4.60467	4.77587	4.36479	4.82547	3.31946	3.66414	3.94458	0.326821	-1.64406	4.33347	4.73994
hsa-miR-320d	9.26513	9.10146	9.5508	8.31001	8.63797	8.58966	8.08396	8.80875	10.3365	9.70178	10.4868	10.0597	10.2115	10.0242	9.90587	9.76204	10.3151	10.3656	10.198	10.268	9.05685	8.53009	10.2261	10.0464
hsa-miR-320c	9.86427	8.82978	8.89807	8.3898	8.81233	8.04877	7.78905	8.61544	9.58694	8.97624	9.73692	9.36046	9.39476	9.32537	9.14528	9.00736	9.55409	9.78836	9.62354	9.71257	8.99548	8.3164	9.57076	9.29789
hsa-miR-320b	8.88383	8.86634	9.28831	8.10835	8.39141	7.69241	7.24736	7.91242	10.1491	9.4836	10.2245	9.80101	9.93935	9.79027	9.68251	9.50825	10.0645	9.49006	9.30656	9.43282	8.78671	7.8109	9.68111	9.79764
hsa-miR-320a	7.79297	7.71779	8.01349	6.94899	7.26589	5.76148	6.01557	6.4655	8.84104	8.16531	8.86394	8.42358	8.51307	8.44526	8.27201	8.14602	8.60539	7.62026	7.39597	7.52388	7.61831	6.37711	8.0684	8.40089
hsa-miR-32*	2.29041	2.60637	2.91719	2.30427	2.62155	3.77556	3.44236	4.08328	0.261817	-0.718713	-1.20647	-1.2212	-0.559616	-0.15318	-0.52632	-1.28996	-0.915446	2.11929	2.09649	1.987	2.52956	3.48069	0.75657	-0.77762
hsa-miR-32	-1.70311	-2.28865	-4.37755	-3.15583	-2.45798	-2.74996	-0.0964868	-0.939434	-0.0622294	0.658068	-0.42315	-0.109523	0.126061	0.0204261	-1.20253	-0.337858	-0.873754	-0.377712	0.639999	0.779484	-2.88128	-1.56096	0.20241	-0.396197
hsa-miR-31*	-2.57475	-1.7866	-3.5763	-1.5379	-3.61519	-1.46042	-2.10771	-1.25349	-1.29866	-1.05974	-1.19164	-3.11221	-3.56789	-3.29546	-2.88272	-4.0271	-2.24955	-2.38694	-3.36398	-2.56391	-2.36889	-2.1092	-1.97748	-3.18916
hsa-miR-31	-1.69115	-0.416542	-0.190815	0.18462	-0.566326	-1.08958	-2.72799	-2.46336	-0.788148	-0.431676	-1.46645	-1.94724	-0.59777	-1.27977	-0.22378	-2.29221	-3.11525	-0.672894	-2.31189	-1.86113	-0.528472	-1.71181	-1.25536	-1.576
hsa-miR-30e*	2.03447	2.70265	2.56238	1.8606	1.76962	0.0703424	2.89917	1.76785	3.81248	4.00286	4.04658	3.66966	3.9266	3.65495	3.33602	3.46587	3.55443	3.63307	3.97801	4.35735	2.29003	1.62674	3.97172	3.60125
hsa-miR-30e	4.3048	4.91933	3.82114	3.70709	4.01758	1.87882	4.70893	3.00386	6.40408	6.76767	6.44418	6.55435	6.81381	6.51141	6.01915	6.28374	6.3567	5.19041	5.87537	6.22311	4.18809	3.4023	6.1508	6.42319
hsa-miR-30d*	-1.29909	-1.30722	-2.30533	-1.20523	-2.01179	0.0154883	-0.472644	-0.823714	-1.81314	-0.758825	-0.657959	-1.55006	-2.43719	-0.507367	-1.88579	-1.66325	-1.45571	-0.666335	-1.31983	-0.44143	-1.52921	-0.823166	-0.942919	-1.58323
hsa-miR-30d	6.95668	7.43799	7.28883	6.83401	6.83232	4.97625	6.15294	5.48259	7.14622	7.51078	7.53462	7.1802	7.27114	7.13306	6.91348	6.75139	7.4031	6.29816	6.65416	6.91245	7.12938	5.86102	7.0094	7.10873
hsa-miR-30c-2*	2.4701	2.5244	1.82222	2.05422	2.05399	2.00954	1.95996	1.82047	0.421714	0.726552	0.416841	0.620545	0.191034	0.642895	-0.0968394	0.213611	0.660838	-0.204266	-0.728513	0.492487	2.21773	1.96099	0.187469	0.372014
hsa-miR-30c-1*	3.47885	2.71815	1.72918	2.55731	3.24904	1.3988	1.10894	1.40826	0.991359	0.223521	0.678875	1.14152	0.84074	0.942018	0.593374	-0.365664	0.134276	0.553009	0.772445	1.00463	2.62087	1.79126	0.703973	0.547711
hsa-miR-30c	5.90929	6.61818	6.05759	5.58641	5.63931	3.52634	5.64468	4.54287	7.27417	7.30934	7.55662	7.19338	7.42107	7.32313	6.93396	6.94619	7.24393	6.11176	6.37109	6.83535	6.04287	4.8383	6.90972	7.17694
hsa-miR-30b*	1.36166	2.0822	1.4548	1.85967	1.50625	1.94205	1.7607	1.22335	1.5163	1.461	1.76054	1.191	1.15535	0.844482	1.02631	0.752444	1.42201	1.26041	1.63869	1.73266	1.68958	1.60809	1.5616	1.06527
hsa-miR-30b	5.61657	6.68696	5.83531	5.7945	5.73269	2.41692	5.0893	3.86874	7.22898	7.97871	7.50038	7.52919	7.81961	7.60977	6.99616	7.25154	7.38374	5.13084	6.01565	6.37722	5.98333	4.27691	6.7053	7.43167
hsa-miR-30a*	3.43861	4.21732	3.64164	3.52573	3.07617	2.31738	4.0065	2.48144	2.07375	3.15637	2.75033	2.56332	2.64162	2.44138	2.28982	2.28278	2.90738	2.20885	2.49563	2.47735	3.70582	2.97037	2.52704	2.52105
hsa-miR-30a	6.5338	7.22693	5.94458	6.30259	6.21762	3.66487	6.61126	4.65314	5.2554	6.48755	5.90535	6.19204	6.19931	5.96395	5.52428	5.79386	6.16779	4.16262	4.96651	5.21332	6.50198	5.28672	5.33179	5.97354
hsa-miR-302f	-2.18807	-1.24725	-1.11996	-4.27724	-2.11252	0.578946	-0.783745	-0.721383	-2.34347	-2.30391	-3.10221	-1.73178	-1.56149	-0.720928	-3.23987	-1.45008	-1.24242	-0.439939	-0.701493	-1.16712	-2.20813	-0.759676	-1.67636	-1.65776
hsa-miR-302e	-1.59073	-1.78826	-0.327932	-1.3689	-1.29027	0.382091	-3.19328	-0.449943	-1.80257	-1.06975	-1.90116	-1.0996	-1.6252	-0.986176	-0.576793	-3.54646	-4.7571	-2.35638	-1.90886	-1.16695	-1.26896	-1.13785	-1.70095	-2.09855
hsa-miR-302d*	-2.36411	-2.48493	-3.15288	-2.05853	-1.96138	-2.76507	-2.53731	-1.37494	-2.65559	-2.38984	-2.24577	-0.409129	-1.14569	-0.436123	-0.192011	-0.752787	-0.857917	-2.68934	-2.06614	-1.81639	-2.51511	-2.15967	-2.31051	-0.632276
hsa-miR-302d	-1.22595	-2.56024	-3.35771	-2.22405	-1.27508	-0.0892369	-1.36697	-0.677725	-1.80386	-2.08264	-2.01346	-1.64937	-0.426318	-1.87114	-1.8419	-3.45875	-0.95855	-0.0333676	-0.964168	-1.31306	-2.34199	-0.852252	-1.36843	-1.70101
hsa-miR-302c*	0.690387	0.863216	0.248311	0.826279	0.98348	-1.21535	-0.800794	0.220123	-1.421	-1.43936	-0.904001	-1.02162	-2.23803	-2.35948	-0.736296	-2.20891	-0.986393	-2.66802	-2.71855	-2.43462	0.657048	-0.203135	-1.93092	-1.59179
hsa-miR-302c	-0.557213	-1.93141	-3.47216	-0.815629	-1.25085	0.444985	-1.2929	-1.11317	-0.855045	-1.09714	-1.01698	-1.09426	-0.29991	-4.09175	-1.45136	-3.69734	-1.11694	-0.713652	-0.336423	-1.12704	-1.6941	-0.802984	-0.857712	-1.95859
hsa-miR-302b*	-2.70018	-2.19955	-0.999771	-2.54907	-1.4631	-1.00918	-1.13645	-1.58421	-0.772489	-1.73048	-1.48643	-4.58539	-1.63882	-4.45389	-4.17358	-4.36198	-3.73073	-0.656691	-1.30188	-1.36842	-2.11214	-1.29824	-1.2194	-3.82406
hsa-miR-302b	-2.62317	-3.60684	-4.10767	-3.49529	-2.40631	0.590146	-1.12954	0.216938	-1.12034	-1.29322	-1.26585	-1.50096	-0.276783	-2.91912	-2.11231	-2.38154	-3.14031	0.0277671	0.156977	-0.667654	-3.45824	-0.682191	-0.69372	-2.05517
hsa-miR-302a*	-2.57008	-2.61887	-0.867173	-3.03333	-3.77054	-0.55604	-2.14216	-1.45234	-2.20222	-2.04894	-2.99039	-3.25162	-2.83557	-0.571828	-3.55711	-1.34998	-2.25495	-0.893488	-0.411135	-1.61271	-2.27236	-1.98027	-1.69315	-2.30351
hsa-miR-302a	-0.131394	-1.48277	-2.5158	-2.48183	-2.50988	0.516045	0.0518577	1.04739	-0.207304	-2.13582	-0.607205	-2.97025	-3.38022	-1.266	-3.11472	-1.77776	0.318151	0.530458	0.170689	0.0905922	-1.65295	-0.223646	-0.359765	-2.0318
hsa-miR-301b	-2.65333	-1.99124	-2.73822	-1.37017	-3.52527	0.402669	-1.84161	-2.88548	2.04494	2.48593	1.56269	1.7148	1.78179	1.47799	1.27264	1.86934	0.86839	1.98591	2.63324	2.78858	-2.18824	-1.96242	2.25021	1.49749
hsa-miR-301a	1.83945	2.31545	1.66707	1.66349	1.82708	1.2944	3.55569	2.42983	5.51799	5.98935	5.55441	5.59372	5.8093	5.64581	5.28696	5.49488	5.46194	6.02371	6.31463	6.96932	1.87137	2.27675	6.06157	5.54877
hsa-miR-300	1.07241	0.619864	1.05325	1.15089	1.91609	3.16127	3.1118	4.06609	-3.00806	-1.93241	-1.70272	-1.76658	-0.867278	-0.319786	-0.139587	-2.15989	-2.10693	0.762459	1.512	0.96563	0.974104	3.06381	-0.567183	-1.22668
hsa-miR-29c*	3.4245	3.91465	3.17074	3.46715	2.98281	1.70712	3.82959	2.59254	1.86761	1.50228	1.95358	1.42263	1.23635	1.33123	1.0434	1.28125	1.15945	1.27104	1.69067	1.66593	3.49426	2.77801	1.65852	1.24572
hsa-miR-29c	7.43739	8.29871	7.20045	7.9188	6.99376	5.50192	8.64522	6.30797	6.28086	6.5769	6.38673	6.43465	6.71492	6.52557	5.90731	6.07306	6.2065	4.70842	4.93686	5.54716	7.71384	6.86222	5.73949	6.31033
hsa-miR-29b-2*	-2.99238	-0.946704	-3.2771	-0.512996	-1.46782	-1.62506	-2.14844	-1.54797	-1.039	-4.17402	-1.37503	-1.07619	-1.32634	-0.888749	-2.36739	-0.140383	-0.894145	-1.28661	-2.76883	-2.02935	-1.93229	-1.69732	-2.11214	-1.11553
hsa-miR-29b-1*	0.159484	0.752228	-0.108949	0.283587	-0.882049	0.603596	0.643352	0.694007	-0.0639836	-0.328302	0.774819	-2.41138	-1.43484	-3.20664	-2.25329	-2.13481	-1.84172	0.506027	-0.415215	0.420743	0.271587	0.264726	0.149015	-2.21378
hsa-miR-29b	6.8457	7.30015	6.0228	7.09963	6.8566	5.19648	8.3739	6.49096	3.93278	4.73951	3.76358	4.36476	4.62184	4.50281	3.49575	4.24338	3.87807	3.48009	3.92482	4.72868	6.81707	6.72949	4.09491	4.18443
hsa-miR-29a*	-2.03935	-1.41227	-0.567268	-0.962756	-1.54999	1.24971	1.01621	0.738183	-0.317114	-1.03518	-1.18191	-3.58968	-2.3589	-0.0108701	-2.0788	-2.15794	-1.38114	0.796959	0.0288647	0.596208	-1.24541	0.36353	-0.185361	-1.92955
hsa-miR-29a	8.71177	9.40565	8.55068	8.74523	8.32054	5.95096	8.9828	7.10687	7.81461	7.80057	8.21745	7.81882	8.22275	8.08349	7.16358	7.73695	7.83416	5.74863	5.91357	6.72939	8.85333	7.59029	7.03737	7.80996
hsa-miR-299-5p	1.95092	1.82246	1.96851	1.7904	1.46755	1.35593	1.4951	1.7593	6.39859	7.91564	6.4815	5.9392	6.64194	5.87215	5.94673	5.77897	6.26782	5.55318	5.63872	5.96358	1.88307	1.51947	6.3252	6.07447
hsa-miR-299-3p	0.283974	0.33277	0.265674	-0.228115	-0.989367	-3.49499	-0.743098	-2.89147	3.70977	5.31134	3.76906	3.71171	4.24619	3.68139	3.29891	3.64011	3.65368	1.72326	2.27045	2.55183	0.163576	-2.02973	3.22262	3.70533
hsa-miR-298	1.65754	2.40609	0.565303	2.02184	2.47003	-3.71349	-0.0495273	-1.04243	-2.08127	-1.42118	-1.22275	-2.32766	-2.97201	-0.712583	-1.64647	0.2345	-0.650001	-0.916079	-1.17296	-1.06376	1.66269	-0.583854	-1.313	-1.3457
hsa-miR-297	-3.22357	-2.11668	-3.89052	-1.37256	-1.47499	-0.049061	-1.64834	-0.738639	-2.18946	-2.06755	-2.1282	-1.51112	-3.18182	-1.86653	-2.1254	-1.24352	-3.15441	-1.58948	-0.841169	-1.81938	-2.65083	-0.977758	-1.77254	-2.18047
hsa-miR-296-5p	2.98739	2.74302	2.38806	2.61011	2.51677	1.22665	1.88665	2.15977	2.64164	2.23153	2.25105	2.19701	1.94343	2.04246	2.38522	2.25621	2.1823	0.76594	1.08189	1.41759	2.68215	1.94746	1.73161	2.16777
hsa-miR-296-3p	0.0612553	-1.04371	-0.953103	-1.23894	0.226183	-0.922304	-0.482327	-0.434281	-3.00791	-1.47886	-1.25841	-0.560023	-0.627597	-0.904562	0.558012	-0.291189	-0.390414	-4.10553	-4.24039	-2.18319	-0.793624	-0.403182	-2.71238	-0.369295
hsa-miR-28-5p	3.23851	3.92101	3.06856	2.55066	2.74176	1.20321	3.06415	2.1504	5.05087	4.95147	5.35981	5.26171	5.41372	5.31684	4.81888	4.84942	5.17704	5.1461	5.19989	5.58645	3.19469	2.28988	5.21576	5.1396
hsa-miR-28-3p	0.077174	0.474609	-0.998508	0.0181822	0.0877491	-2.04459	1.3925	-1.48199	-0.819711	-0.452961	0.00961704	1.01257	0.0958856	0.209837	0.499464	0.285286	0.204117	-0.493258	-3.03469	-2.83015	-0.107136	-0.511584	-1.27019	0.384527
hsa-miR-27b*	-1.77007	-0.874287	-1.37711	-0.0505892	-0.835338	-0.753648	-1.54696	-1.31324	-3.10104	-3.03011	-2.26295	-1.75699	-1.15676	-1.30104	-2.05857	-1.25737	-0.497288	-2.17972	-1.08244	-2.75423	-1.01801	-1.1123	-2.40175	-1.33801
hsa-miR-27b	7.60077	8.03345	7.24082	6.7091	7.06922	4.69148	7.46137	6.0792	8.87558	8.76112	9.08497	8.12202	8.2842	8.26428	7.88236	7.67977	8.22214	7.98455	7.94491	8.40165	7.39604	6.32532	8.5088	8.0758
hsa-miR-27a*	-1.35772	-3.20335	-3.06852	-2.33868	-3.52694	-0.942781	-3.51655	-2.19354	-3.17638	-2.31684	-2.72531	-2.85833	-2.2985	-1.88453	-3.51626	-0.698983	-1.87271	-1.53028	-1.63574	-2.98927	-2.49207	-2.54495	-2.39564	-2.18822
hsa-miR-27a	7.12106	7.79209	6.74365	6.43286	6.58337	5.3854	7.52022	5.88459	8.65045	9.06331	8.98752	8.77178	9.06816	8.76658	8.0245	8.37962	8.5121	7.87137	8.29816	8.63297	7.02241	6.34339	8.58396	8.58712
hsa-miR-26b*	-1.40082	-3.792	-3.81237	-2.1179	-1.32167	-0.309469	-0.947688	-1.11552	-0.185586	-0.175747	-0.529562	-0.680368	-0.0786935	-0.986484	-4.25891	-3.9906	-0.289295	0.4646	-0.699469	0.0527195	-2.78077	-0.923587	-0.178841	-1.71406
hsa-miR-26b	6.60863	7.29048	6.0277	6.1874	6.38556	4.79895	7.52942	6.06674	8.0601	8.31502	8.02681	8.39121	8.61736	8.43565	7.62738	7.97227	8.0565	7.95335	8.39032	8.79569	6.52855	6.19517	8.25688	8.18339
hsa-miR-26a-2*	-0.677116	-2.60156	-1.60817	-2.51702	-2.95021	-0.41376	-0.460386	0.218809	-0.982552	-2.49962	-2.36866	-4.16768	-3.44425	-1.41349	-4.91951	-2.20834	-2.90611	0.13234	0.110394	0.387694	-1.85097	-0.901387	-0.870067	-3.17656
hsa-miR-26a-1*	-1.6485	-2.07292	-1.3315	-1.05614	-1.45919	0.307359	-0.317903	-0.699575	-0.353726	-0.980121	-0.466287	-3.52221	-2.14411	-3.49294	-2.20853	-2.97271	-2.0613	0.088903	-0.172105	-0.327353	-1.52727	-0.542328	-0.368448	-2.73363
hsa-miR-26a	8.20628	8.80443	8.06733	7.93321	8.00935	4.82079	7.92802	6.55789	9.21241	9.05933	9.43978	9.08899	9.236	9.19963	8.59621	8.73212	9.14761	7.66593	8.1047	8.43999	8.25281	6.82901	8.65369	9.00009
hsa-miR-25*	-3.2137	-3.69037	-0.943231	-1.87599	-1.75611	-1.19603	-2.67756	-2.82757	-1.9235	-1.15426	-0.5955	-0.963609	-3.14172	-2.03826	-0.543988	-1.72587	-0.923155	-2.08593	-2.13927	-1.73147	-2.43082	-2.11432	-1.60499	-1.5561
hsa-miR-25	5.80309	6.04792	5.7149	5.27858	5.403	1.74879	4.1064	3.15673	7.61358	7.74145	7.7349	7.58742	7.80236	7.56192	7.2181	7.37416	7.54056	5.37023	6.04287	6.19642	5.71112	3.60373	6.78324	7.51409
hsa-miR-24-2*	-2.54643	-3.19918	-3.73677	-1.42404	-2.53055	-5.05945	-4.47916	-4.58218	-3.45736	-2.96011	-3.26534	-0.763045	-1.21645	-1.6581	-1.13094	-0.594717	-0.560913	-4.58056	-2.01408	-4.22557	-2.72661	-4.16283	-3.41717	-0.987361
hsa-miR-24-1*	-0.347786	0.663085	-1.12347	-0.0672584	-0.487341	-1.4794	2.05395	-0.712844	1.77131	2.27262	2.23169	0.831045	0.516315	0.857358	0.25588	1.03039	1.01233	2.54225	2.37413	2.73625	-0.218858	-0.156407	2.32138	0.750554
hsa-miR-24	8.03259	8.56078	8.62316	7.73452	7.43098	6.4266	7.86024	7.3228	9.46	9.47251	9.7854	9.03586	9.27812	9.16297	8.77546	8.66271	9.28488	8.98632	8.93097	9.23865	8.23776	7.26016	9.31231	9.03333
hsa-miR-23b*	0.771609	1.40642	2.11879	1.28704	0.665241	0.507336	1.13538	0.329376	1.57341	1.20499	2.10522	0.509922	0.143441	-0.0599565	-0.460244	0.203731	0.715291	1.00349	0.817517	1.16593	1.39597	0.659334	1.31176	0.175364
hsa-miR-23b	7.8959	8.51279	8.32424	7.82932	7.44157	5.70681	8.21651	7.31705	9.25035	8.8026	9.62484	8.12326	8.31801	8.32864	8.13789	7.77179	8.48461	9.2767	9.02083	9.38452	8.14056	7.17048	9.22664	8.19403
hsa-miR-23a*	2.89058	3.16146	2.66018	2.7072	2.93445	1.20809	2.38491	2.15201	0.915081	0.604066	0.963216	1.64413	-0.218345	0.690963	-0.0397117	0.810163	0.430004	0.285463	-0.123005	0.376509	2.85485	2.16986	0.503555	0.552867
hsa-miR-23a	8.8343	9.16315	9.1856	8.41018	8.05698	7.62119	8.90079	8.30905	9.8069	9.67258	10.1487	9.77509	9.86914	9.74225	9.24502	9.2939	9.80478	9.67845	9.91042	10.2625	8.89831	8.222	9.91326	9.6217
hsa-miR-224	1.43862	2.12905	0.600143	1.29203	1.57476	0.644954	0.287202	0.090024	5.51347	5.18728	5.06825	4.80773	4.81069	4.85412	4.31613	4.8747	4.34795	5.451	5.62624	5.97551	1.36496	0.649235	5.47029	4.66855
hsa-miR-223*	-1.78632	-3.12218	-3.54692	-2.28386	-1.50772	-0.126975	-2.29969	-1.46981	-0.742717	-1.4374	-1.35214	-3.92442	-1.00769	-2.13262	-3.37988	-3.21617	-2.98598	-0.147831	-2.18422	-0.888229	-2.68482	-1.35105	-1.12542	-2.77446
hsa-miR-223	5.86329	4.71705	5.73437	5.87845	4.92353	4.49096	5.81048	5.3178	5.25931	5.50131	5.78061	5.62948	5.91141	5.67576	5.08043	5.29582	5.4084	4.73369	5.42946	5.2646	5.54829	5.13569	5.32816	5.50022
hsa-miR-222*	-3.45355	-2.02054	-1.69435	-2.73505	-2.34781	-1.68972	-2.71546	-2.94968	-3.77271	-3.54263	-2.68795	-2.43134	-1.89433	-0.862663	-3.73739	-2.21124	-1.70171	-3.78028	-0.535316	-1.64076	-2.47587	-2.42567	-2.65994	-2.13978
hsa-miR-222	0.998963	1.89439	2.36331	2.07325	1.23516	0.096366	1.86802	-0.310586	1.84004	1.56753	2.29894	0.658345	0.826309	0.965824	0.777841	0.807234	1.17137	-0.0638345	0.251887	0.38019	1.83248	0.722239	1.04579	0.86782
hsa-miR-221*	-2.7679	-0.652688	-1.73158	-0.725659	-1.48546	-0.653064	-0.444394	-0.507091	0.840466	0.346689	1.11131	-0.5927	-2.1616	-2.42637	-1.68439	-1.48898	-1.24424	0.445878	0.782488	0.324734	-1.46946	-0.772501	0.641927	-1.59971
hsa-miR-221	0.533385	1.28976	2.23787	1.61708	0.266798	1.12412	1.44642	0.860114	3.59448	3.31773	3.88464	2.06453	1.69991	2.31867	1.91962	2.10777	2.21781	3.86963	3.92193	3.77302	1.41952	0.924365	3.72691	2.05472
hsa-miR-22*	-0.616657	-1.46671	-0.430847	-0.993398	-2.67296	-1.2155	-1.19635	-3.3154	1.94502	1.60057	2.0941	1.12316	0.775514	0.941607	0.609657	1.03586	0.85452	1.20234	1.62655	1.65203	-0.876903	-2.10005	1.68677	0.890053
hsa-miR-22	9.75717	9.90761	8.94071	9.08296	9.05952	8.20933	10.402	8.92136	9.82102	9.79844	10.0499	9.69459	9.87607	9.68475	9.18399	9.41465	9.79735	9.87739	9.9336	10.3583	9.42211	9.14804	9.9731	9.60857
hsa-miR-219-5p	0.461662	1.4604	0.475972	-1.78538	-0.59203	-0.916989	-0.691982	-3.97199	2.83122	3.49897	2.61602	2.87813	3.20289	3.00334	2.61752	2.96832	2.64835	1.17436	1.9419	1.81655	0.153165	-1.54325	2.31317	2.88643
hsa-miR-219-2-3p	-2.58789	-0.970724	-2.88747	-4.25523	-1.11881	-3.85695	-3.23825	-3.39054	-3.30946	-3.08027	-2.43332	-1.28427	-1.61001	-1.17179	-0.315409	-0.962466	-3.25647	-1.38322	-2.65169	-2.50225	-2.67533	-2.90114	-2.56003	-1.4334
hsa-miR-219-1-3p	-3.70549	-3.96416	-3.27907	-3.65295	-2.99169	-1.25264	-0.956627	-3.67362	-2.82991	-4.20004	-3.6543	-3.70667	-1.36456	-1.86337	-1.41919	-0.635277	-0.98932	-1.88634	-3.77535	-1.83889	-3.65042	-2.21865	-3.03081	-1.66306
hsa-miR-218-2*	-1.89981	-2.20508	-1.04339	-1.06779	-1.17358	-3.45229	-4.532	-2.79686	-4.18103	-3.24658	-2.21652	-0.950955	-0.639075	-2.04253	-0.916242	-0.282842	-0.812624	-3.16499	-4.16191	-3.2445	-1.55402	-2.98868	-3.36925	-0.940712
hsa-miR-218-1*	-0.55062	-3.07377	-3.64011	-0.811182	-1.12265	-2.46262	-3.64747	-4.65329	-2.42606	-2.40342	-1.86399	-0.95001	-1.4069	-2.22615	-1.57954	0.276484	0.00374572	-4.00511	-3.5075	-3.27355	-2.01892	-2.97151	-2.91327	-0.980396
hsa-miR-218	0.57511	1.90252	0.868692	-0.375379	1.04505	-1.5229	0.817293	0.175624	3.56443	4.58123	3.29794	4.55489	4.98948	4.62652	3.77922	4.39539	3.83946	2.50919	3.54879	3.5629	0.742735	0.128767	3.51075	4.36416
hsa-miR-217	-1.77887	-2.77257	-4.60706	-1.04478	-1.46028	-2.03352	-2.83871	-3.91658	-1.49179	1.18262	-0.581487	-0.761016	-1.15001	-1.63331	-1.30262	0.331903	-0.825964	-4.44075	-0.516908	-2.52556	-2.55082	-2.56227	-1.39565	-0.890169
hsa-miR-216b	-1.46396	-3.0361	-1.29005	-1.85238	-1.39255	-4.61317	-4.10328	-5.10741	1.24469	3.44869	1.89568	-1.22156	-0.948116	-0.0108271	-1.74442	1.61147	-0.889498	-2.82593	2.71003	-0.419429	-1.91062	-3.8041	1.00895	-0.533825
hsa-miR-216a	-2.36246	-0.592735	-3.33957	-3.43068	-2.30964	-3.95668	-3.31756	-2.00935	1.18947	3.57575	1.37748	-0.470997	0.238699	-0.177956	-2.13959	1.88735	-1.52729	-1.83038	2.01505	0.854607	-2.43136	-2.89831	1.197	-0.364964
hsa-miR-215	0.677164	0.190065	0.653006	0.0680711	0.640831	-0.975168	0.208903	0.211637	1.48764	1.54239	1.59646	1.125	1.56034	1.5125	-0.355422	1.16667	0.353349	1.34007	1.90005	2.05346	0.397077	0.0215503	1.65334	0.893739
hsa-miR-214*	1.49212	1.48162	0.973169	0.842598	0.757935	0.0864227	0.665677	-0.159473	5.01472	4.92436	5.14491	4.78603	4.9315	4.81782	4.43066	4.6539	4.89667	3.0261	3.40435	4.00444	1.19738	0.33764	4.25315	4.75276
hsa-miR-214	7.74985	7.83665	8.51742	7.12337	6.92655	7.83874	7.39495	7.70319	10.7752	9.94657	10.8338	10.1826	10.3424	10.2159	10.095	10.0346	10.4782	10.904	10.9224	11.0234	7.80682	7.46586	10.7342	10.2248
hsa-miR-212	4.11733	3.73223	2.98472	3.1147	2.71774	0.789808	1.35413	2.01573	3.04274	3.0193	3.55403	2.04775	2.4977	2.47112	2.47893	2.31124	2.63859	0.771121	0.649805	1.14141	3.48724	1.71935	2.02973	2.40756
hsa-miR-211	7.38948	7.02232	8.16449	7.27511	7.02533	6.47197	5.30079	6.74868	5.80923	6.90388	7.09555	5.03333	5.66044	5.18947	4.73827	5.5271	4.56587	5.54873	6.09465	6.96732	7.46285	6.38669	6.40323	5.11908
hsa-miR-210	3.78527	4.44423	4.418	4.28051	3.94263	1.66072	3.227	2.12699	6.10682	5.76399	6.16849	5.1032	5.11708	5.10664	4.99512	5.1776	5.24433	4.5165	4.52659	4.37421	4.232	2.73933	5.24277	5.12399
hsa-miR-21*	2.36309	2.90811	2.56795	1.59428	1.49314	-0.332859	0.337383	0.222724	1.49848	1.40803	2.01231	1.46344	1.85598	1.93047	1.18812	1.03098	1.82944	0.0263187	-1.00525	-0.683939	2.35836	0.430097	0.542658	1.54974
hsa-miR-21	9.04973	8.29164	7.30548	8.398	8.04904	6.7528	9.2404	8.44137	8.8256	9.61218	8.77136	9.73807	10.0271	9.72751	8.92	9.08384	9.45897	9.10196	9.96221	9.79833	8.26121	8.1209	9.34527	9.49259
hsa-miR-20b*	-1.53434	-1.94186	-2.11157	-2.47381	-0.508502	-1.31624	-2.36315	-1.28547	-1.87246	-3.81854	-1.30198	-2.05193	-0.500102	-2.45926	-1.18572	-1.48332	-0.832713	-2.52532	-3.73319	-2.99507	-2.01539	-1.36834	-2.70776	-1.41884
hsa-miR-20b	1.66573	2.57286	2.49145	1.55652	1.41421	0.120568	0.912238	0.926414	4.46586	5.63703	4.75854	4.60187	4.98238	4.77781	4.57888	4.93477	4.82745	3.87572	4.82392	4.55881	2.07164	0.843357	4.68665	4.78386
hsa-miR-20a*	-1.74712	-1.66334	-1.11867	-2.17482	-2.03436	-0.44361	0.411895	-0.43979	1.15963	1.5718	1.2337	0.805184	0.745911	0.755966	-0.0109882	0.677321	0.0483907	1.32996	1.95243	1.99784	-1.67599	-0.626466	1.54089	0.503631
hsa-miR-20a	4.90082	5.65666	5.21862	4.69999	4.83352	2.45628	4.14251	3.4406	7.05507	7.85725	7.10095	7.06859	7.42524	7.16715	6.8314	7.20994	7.1276	6.11543	6.97098	6.66667	5.11902	3.71823	6.96106	7.13832
hsa-miR-208b	-3.23424	-3.43117	-3.32365	-2.46816	-2.95935	-2.22592	-3.32585	-4.03245	-1.59055	2.42388	-2.24844	-4.53042	-2.06611	-4.88202	-2.25549	-2.48597	-2.6171	-0.413979	-3.45198	-2.87133	-3.1143	-3.13589	-1.35873	-3.13952
hsa-miR-208a	-3.6303	-2.78536	-3.07574	-3.30656	-3.81527	-4.703	-3.70596	-2.86261	-3.15144	-2.58182	-2.45196	-3.39759	-3.42893	-4.9875	-4.35222	-4.57309	-1.56294	-1.96454	-3.65183	-2.47167	-3.19949	-3.77171	-2.71221	-3.71704
hsa-miR-206	3.89629	1.45951	2.37959	0.931277	1.24647	1.62226	1.53865	1.69736	6.43338	10.4037	4.8592	3.4322	7.76713	2.49177	6.22973	4.51531	7.32338	5.35854	5.10465	5.20529	2.16667	1.52618	6.22746	5.29325
hsa-miR-205	0.393681	1.15909	0.483542	3.17595	0.655723	0.42952	0.322763	-0.853813	-0.219426	2.07025	1.04464	-0.7661	-0.956238	-1.45461	-1.01646	1.26691	-0.486485	-1.791	-0.370673	-1.56531	1.30307	0.138548	-0.138588	-0.568829
hsa-miR-204	5.96484	6.15898	7.24578	8.06566	6.38104	6.46297	6.02588	6.02036	7.44948	9.78357	9.00865	6.14929	6.45841	6.43699	5.43119	8.60531	5.16557	7.64077	9.14395	9.03966	6.85881	6.22256	8.67768	6.37446
hsa-miR-203	-2.18079	-0.0893094	-0.288471	-0.285866	-2.56006	0.0530501	-0.118273	-0.469993	-0.660134	0.391423	-0.374825	-0.388587	-1.03011	-0.569531	-2.01608	-0.426809	-1.43561	0.630147	0.359916	-0.0112766	-0.71111	-0.77382	0.055875	-0.977787
hsa-miR-202*	-0.519484	-2.85381	-1.43777	-3.865	-3.55252	0.104455	-1.52398	-1.31333	-0.538716	-1.93338	-2.75678	-2.05308	-2.09903	-3.58046	-3.58974	-1.23009	-3.34092	0.208472	-1.60138	-1.12477	-2.16902	-1.57134	-1.29109	-2.64889
hsa-miR-202	5.21253	5.44656	3.99911	5.1	4.2647	2.69929	4.77807	3.45797	2.39404	2.7184	2.18849	2.57115	1.2611	1.4336	1.86323	1.88819	1.85165	-1.95488	0.5514	0.869347	4.93955	3.80001	1.1278	1.81149
hsa-miR-200c*	0.100272	-0.398404	0.0910324	-0.512566	-0.0477245	-1.72117	-1.81238	-2.37088	-3.60318	-3.03638	-2.26151	-2.76226	-1.99812	-1.28249	-1.86263	-1.54195	-2.35887	-2.59308	-1.85898	-2.87807	-0.179916	-1.48804	-2.7052	-1.96772
hsa-miR-200c	-0.304672	-1.15071	0.606513	3.45635	-0.0311487	-1.13149	0.783125	-1.78013	-1.01695	-0.136686	0.635429	-1.92661	-0.755009	-1.55734	0.386524	-0.497639	-1.15625	-1.04345	-1.31651	0.0104049	0.651868	-0.539913	-0.47796	-0.917722
hsa-miR-200b*	1.09049	1.18649	0.407508	1.03611	0.964684	-0.0478223	0.832347	0.120594	-0.912771	-1.37893	-0.860903	-0.838575	-0.515952	-1.28836	0.0826967	0.0158974	0.241921	-3.73081	-2.80052	-2.81387	0.930152	0.467451	-2.08297	-0.383728
hsa-miR-200b	-1.62779	-1.20587	-2.15586	2.74912	-0.171357	0.226242	1.512	-1.35723	0.410548	1.14793	1.00703	-1.10082	-1.32766	0.120158	0.293215	0.935493	-0.696206	1.07719	0.523253	1.07029	-0.5601	0.052413	0.872707	-0.29597
hsa-miR-200a*	1.35671	1.77768	1.1168	2.11344	1.51315	0.691671	1.09214	-1.00718	-1.14664	-1.1698	-1.55921	-1.06196	-3.28351	-1.46403	-0.40938	-0.347909	-1.37193	-2.64391	-2.82615	-3.03432	1.59116	0.572446	-2.06334	-1.32312
hsa-miR-200a	-2.63777	-1.61343	-3.66867	1.30999	-2.63036	-1.17415	-0.0416178	-2.04789	-0.636891	-0.0339613	-0.0588725	-2.07965	-0.862705	-2.21702	-0.516704	-0.813831	-2.30847	0.620905	0.0448709	0.0324599	-1.65247	-1.47351	-0.00524812	-1.4664
hsa-miR-19b-2*	-1.70714	-1.69719	-3.13422	-2.86355	-3.16133	1.12378	-0.261176	0.229081	-1.26909	-1.50948	-1.23	-3.87938	-1.18858	-2.62323	-2.11231	-3.78715	-1.02863	0.422649	-0.162865	-0.582047	-2.35053	-0.51741	-0.721805	-2.43655
hsa-miR-19b-1*	0.38456	-0.405649	0.811162	0.461613	1.43297	0.681528	1.50909	1.88948	-0.0241575	0.588276	0.763355	-0.0196661	0.192904	0.0762152	0.062938	0.303037	-0.446645	0.642268	1.15891	0.624488	0.312921	1.37827	0.625522	0.0281304
hsa-miR-19b	5.86962	6.41005	5.46355	5.40338	5.42173	3.66983	6.60361	4.85304	8.27165	8.93576	8.36925	8.56369	8.82183	8.5087	8.08111	8.47821	8.32181	7.55685	8.22147	8.35993	5.78665	5.13705	8.28582	8.46256
hsa-miR-19a*	-2.85202	-2.84282	-1.51784	-2.92336	-2.39945	-1.15387	-0.730994	-2.07305	-2.72542	-2.50157	-2.18107	-3.48325	-1.28848	-4.12049	-3.96826	-2.46832	-2.83675	-0.364607	-0.130002	-1.11012	-2.53401	-1.58934	-1.50213	-3.02759
hsa-miR-19a	2.72872	3.28826	2.313	2.51616	2.45556	1.08531	4.67187	2.68898	5.23808	6.27037	5.2803	5.70905	6.10008	5.67878	5.15374	5.80361	5.38394	5.30516	6.25646	6.31834	2.71154	2.72543	5.77812	5.6382
hsa-miR-199b-5p	6.75251	7.06126	6.5158	6.45803	6.06106	4.44327	7.54052	6.66076	10.9923	10.7996	11.169	10.8405	11.1175	10.9079	10.418	10.5477	10.8756	10.4399	10.8193	11.1594	6.6969	6.1764	10.8966	10.7845
hsa-miR-199a-5p	7.515	7.52883	7.42849	6.6186	6.50285	4.56903	6.67847	6.00317	11.4107	11.1812	11.6565	11.1974	11.4224	11.1945	10.8217	10.9602	11.3211	10.0441	10.358	10.8171	7.27273	5.93838	10.9113	11.1529
hsa-miR-199a-3p	8.14037	8.48161	7.98712	7.92966	7.47654	6.45119	8.96167	7.98275	12.0729	12.1833	12.0975	12.2451	12.5683	12.2891	11.7284	12.0091	12.1533	11.8804	12.2214	12.6274	8.13469	7.71804	12.1805	12.1655
hsa-miR-198	4.36845	3.87707	3.03498	3.19673	3.39376	1.50381	2.51378	3.49465	2.36916	2.63773	2.37519	3.58427	1.36184	2.08995	2.01304	2.05232	2.7237	2.28047	2.69186	3.22667	3.61931	2.7265	2.59685	2.30419
hsa-miR-197	6.55726	5.83163	7.38685	7.01311	7.59092	6.92703	6.58411	7.35622	6.32462	6.14225	6.37478	6.01546	6.21122	6.237	6.20212	6.00239	6.26824	6.54069	6.61372	6.51559	6.69721	7.11457	6.41861	6.15607
hsa-miR-196b	0.875872	-0.08989	0.929108	-0.965814	-0.0257373	1.25637	1.21365	1.7213	-1.32518	-0.2975	-1.5311	-3.31519	-1.69723	-3.52486	-0.985773	-2.01809	-0.410702	0.279696	0.086602	0.426642	0.187319	1.04139	-0.393474	-1.99197
hsa-miR-196a*	-1.18679	-1.58328	-2.22477	-0.9706	-1.38012	-0.64184	-2.26951	-4.01865	-2.76376	-1.8909	-2.08615	-3.43976	-0.962692	-2.08484	-1.62443	-1.88176	-0.517947	-4.54923	-3.15578	-2.76536	-1.49136	-2.07753	-2.86853	-1.75191
hsa-miR-196a	1.11523	0.258937	0.176682	0.196965	-0.102184	1.14083	1.19513	1.59565	0.355401	-1.02227	-2.51953	-1.81648	-1.05755	-2.16282	-1.87388	-4.2432	-1.03528	0.56963	0.00641354	-0.265865	0.436954	0.957356	-0.47937	-2.03154
hsa-miR-195*	1.53893	1.07086	1.83535	1.6255	1.80274	2.0859	1.51768	2.33551	-3.00355	-3.52379	-2.6609	0.05485	-2.04216	-0.32593	-0.138473	-0.506001	-0.716734	-0.186579	0.243093	-0.906674	1.51766	1.93546	-1.67307	-0.612407
hsa-miR-195	6.41967	6.95646	6.25728	5.72795	5.50378	4.80772	6.76904	5.66127	4.29068	4.96304	5.22582	5.29856	5.40267	5.4766	4.33203	4.32638	5.1989	4.7709	4.91604	5.05677	6.34034	5.68545	4.87054	5.00586
hsa-miR-194*	0.0607985	0.177318	-2.28027	-0.960474	-0.0235337	0.228916	-0.567905	0.147418	-1.23882	-1.29178	-1.19769	-0.782511	-1.54037	-0.0313688	-1.06009	-0.176946	-1.53042	-0.25409	-0.713263	-1.02378	-0.750656	-0.0537761	-0.953238	-0.853618
hsa-miR-194	0.996092	1.06102	0.202437	0.237418	-0.440145	-2.44781	-0.461314	-1.23725	2.99752	2.77768	3.06243	2.49421	2.90937	2.77025	2.37747	2.20813	2.70359	1.12181	1.11559	1.46646	0.624242	-1.14663	2.09025	2.57717
hsa-miR-193b*	3.92644	3.73544	3.67983	3.38813	3.47875	2.20892	2.49127	2.29802	3.87006	3.18472	4.16851	3.7685	3.66083	3.71117	3.67429	3.48698	3.9425	2.59004	2.26572	2.44503	3.68246	2.61924	3.08735	3.70738
hsa-miR-193b	7.42833	7.75221	7.87375	6.60559	7.08005	5.22829	5.60036	5.50596	7.66654	7.04919	7.85357	7.63976	7.84617	7.82576	7.47689	7.41241	7.88127	6.20576	5.96499	6.2073	7.41497	5.85366	6.82456	7.68038
hsa-miR-193a-5p	4.53425	4.82395	4.96341	4.92751	4.40998	3.97808	3.30207	3.6515	5.05755	4.70076	5.65675	4.38097	3.9979	4.56309	3.79756	4.43359	4.41464	4.91812	4.57225	4.54234	4.81228	3.83541	4.90796	4.26462
hsa-miR-193a-3p	4.25584	5.15854	3.54962	3.95035	3.98009	2.69852	5.80075	2.85121	5.14184	5.96034	5.8757	5.03314	5.00195	5.17195	3.43023	5.10503	3.94308	3.54384	4.00196	4.73056	4.22859	3.83264	4.87571	4.61423
hsa-miR-192*	-1.81021	-3.18487	-0.472376	-3.65375	-0.970329	-1.51785	-2.17823	-4.04898	-1.04804	-2.33366	-1.16079	-2.39162	-0.645047	-1.67904	-2.19379	-2.36935	-3.06318	-3.28871	-2.07165	-3.42543	-2.2803	-2.17885	-2.22138	-2.05701
hsa-miR-192	1.96469	2.20785	1.62	1.96512	2.11093	0.129473	2.46311	2.0359	3.89878	3.88325	3.96405	3.74405	4.23143	3.99938	3.46625	3.61928	3.69119	3.21542	3.4306	3.61576	1.93942	1.68485	3.66798	3.79193
hsa-miR-1915*	1.7317	1.1821	0.146928	0.949296	1.04934	-3.08802	0.209711	0.152672	-2.59976	-0.314294	-1.9488	0.314845	0.465306	-1.55725	0.0131663	-0.162176	-0.88922	-3.51757	-2.94724	-3.8384	1.00251	-0.419074	-2.52767	-0.302555
hsa-miR-1915	11.5516	11.3117	10.0124	11.5257	11.8741	9.19083	8.72278	8.90593	6.8922	7.54438	6.66258	8.25481	6.52067	6.92956	7.0231	6.90792	7.23903	4.72037	6.04914	6.93313	11.1003	9.67342	6.46697	7.14585
hsa-miR-1914*	5.3257	5.20406	4.89583	5.22943	4.98599	4.16222	5.48755	4.86199	4.54762	4.26538	5.05658	4.08988	3.75643	3.8434	3.64366	3.66693	4.12804	4.22314	3.15778	3.23704	5.16376	4.87444	4.08126	3.85472
hsa-miR-1914	-0.0920418	-1.9542	-0.540795	-1.31981	-1.15422	-2.70931	-2.17476	-1.52724	-1.74942	-2.37299	-1.90667	-1.00742	-1.8554	-1.29953	0.048132	-0.109937	-0.460155	-2.91064	-1.17376	-2.51775	-0.976711	-1.89138	-2.10521	-0.780719
hsa-miR-1913	-1.31517	0.0396464	-0.404638	0.428893	1.09603	1.08084	0.991836	0.876378	-0.753998	-0.822227	-0.97476	-0.302645	-0.330435	-0.909078	-1.54318	-0.403295	-0.840117	-2.91081	-1.5711	-3.10656	-0.312816	1.01127	-1.68991	-0.721458
hsa-miR-1912	-1.71342	-2.27557	-1.01907	-4.05924	-2.57688	-0.916926	-2.51876	-4.39313	-1.88001	-1.65923	-2.32361	-1.78937	-1.12031	-3.48383	-2.14395	-1.64392	-1.6734	-4.39836	-3.37137	-2.86883	-2.26682	-2.60142	-2.75024	-1.9758
hsa-miR-1911*	-2.19931	-1.10432	-3.1365	-0.564576	-0.070074	-0.621904	-0.155344	0.264817	-0.749072	-2.79017	-2.2071	-0.87419	-0.489465	-3.69676	-1.74677	-0.287802	-0.786814	0.0947688	-0.0432671	-1.33535	-1.75118	-0.145626	-1.1717	-1.31363
hsa-miR-1911	1.03349	-0.720697	-1.33877	-0.851071	0.00201616	-2.50243	0.737079	1.35176	-0.943871	-1.61756	-2.42039	-0.879188	-3.07436	-0.80446	-0.0745226	-1.18563	-0.373594	-0.809498	-1.74694	-0.700247	-0.469261	-0.102894	-1.37308	-1.06529
hsa-miR-1910	3.72741	3.09926	3.67776	4.04501	4.67741	3.89694	4.30293	4.85559	-2.35235	-0.318118	-0.920169	0.457767	0.240977	-0.133084	-0.138746	-0.279586	0.686676	0.300171	1.73781	1.58553	3.63736	4.43322	0.00547779	0.139001
hsa-miR-191*	3.96553	3.7753	4.08591	4.27878	4.31348	2.94677	2.6906	3.09157	3.87856	3.4473	3.55305	3.61164	3.58546	3.78029	4.18168	3.95329	3.70151	1.44602	1.63928	2.02062	4.02638	3.2606	2.66414	3.80231
hsa-miR-191	-2.48456	-1.53839	-3.13744	-1.61265	-1.29862	-3.95412	-3.74534	-4.52702	-1.47952	-1.07755	-0.405185	-1.00364	-0.434093	-0.914002	-1.46945	-0.398982	-1.04139	-2.91652	-2.01267	-2.92594	-2.19326	-3.38127	-1.8029	-0.876927
hsa-miR-190b	-1.85703	-2.09379	-1.13172	-1.16668	-2.44469	0.40165	-0.589087	0.148639	-0.99476	-0.586599	-2.1862	-2.00503	-1.84313	-1.60556	-2.93698	-2.86885	-0.568337	-0.239795	0.0392322	-0.134107	-1.5623	-0.620872	-0.683705	-1.97131
hsa-miR-1909*	3.41404	2.96613	3.59908	3.78503	4.33808	3.59514	4.12268	4.43401	-2.26767	-0.173803	-0.251013	0.431421	-0.632548	0.241169	0.220367	-1.40696	-0.00246726	0.989656	1.47626	1.46252	3.44107	4.12248	0.205991	-0.191502
hsa-miR-1909	-1.47199	-1.31453	-3.29548	-1.25653	-0.873159	-0.62568	0.354541	0.231068	-1.91588	-3.01567	-1.38054	-0.767785	-0.51005	-0.44658	-0.15739	-0.33744	-0.366925	-4.03279	-1.55378	-2.32842	-1.83463	-0.228307	-2.37118	-0.431028
hsa-miR-1908	-1.17341	0.150265	0.436915	-0.773207	-0.248933	-3.79874	-2.10508	-3.21651	-1.95931	-1.85444	-1.09948	-0.122779	-1.37736	-1.45196	-0.447251	-1.88818	-0.344618	-1.37094	-1.20786	-3.09404	-0.33986	-2.34232	-1.76434	-0.938689
hsa-miR-190	-0.853202	-0.986612	-0.903008	-0.545729	-2.76872	0.696204	-0.16822	0.59982	-0.181691	-2.11547	-1.659	-2.75773	-3.30551	-2.06621	-1.41805	-1.15241	-1.18327	0.171429	-0.405706	-0.256121	-0.822138	-0.410228	-0.741094	-1.98053
hsa-miR-18b*	1.05108	1.1664	1.3137	1.31299	1.23821	0.746345	0.967412	1.26601	0.846452	0.382383	0.801771	0.824368	0.513666	0.589083	1.18268	1.14394	1.1187	0.162323	0.311411	-0.594636	1.21104	1.05449	0.318284	0.895407
hsa-miR-18b	-1.41004	-1.77692	-3.35205	-2.29401	-2.11936	0.171542	-1.47181	-2.21349	1.31635	2.18193	1.82872	1.2598	1.62604	1.28771	1.19795	1.69709	1.72826	0.684084	1.47206	1.42087	-2.20826	-1.40828	1.484	1.46614
hsa-miR-18a*	-0.276909	-1.33231	-1.28105	-3.02308	-1.59284	-1.11214	-0.984476	-1.02092	-0.98593	-2.37705	-2.11451	-1.06911	-0.700803	-1.58308	-0.990048	-0.25754	-1.25774	-0.555566	-0.765365	-1.86252	-1.47834	-1.17759	-1.44349	-0.976388
hsa-miR-18a	-1.25074	0.0396452	-3.47766	-0.933721	-1.90905	-3.83066	-3.50564	-3.92792	2.61582	3.14021	3.04949	2.54351	2.71371	2.48562	2.15882	2.5599	2.59806	1.44907	2.13937	2.21101	-1.40562	-3.29332	2.43416	2.50994
hsa-miR-188-5p	6.67225	6.38932	5.23174	6.27225	6.33987	5.03483	6.48964	6.06867	3.92342	4.62142	3.92797	4.66228	3.58462	3.73471	3.78374	4.1359	4.01413	3.13828	3.52682	4.14766	6.14139	5.98325	3.88093	3.9859
hsa-miR-188-3p	-3.1506	-2.67835	-0.115788	-2.05256	-2.28885	-2.30698	-3.30684	-1.74203	-1.24516	-0.924296	-1.33858	-0.186357	-1.28173	-0.132263	-3.94389	-0.695462	-2.81789	-0.108456	-1.01472	-1.56692	-1.99932	-2.41118	-1.03302	-1.5096
hsa-miR-187*	5.16715	4.76602	2.85943	4.59754	4.73271	2.9897	3.48861	4.05477	1.15108	1.16039	1.23901	1.87844	-0.0464073	0.415612	1.51392	0.903047	1.61298	-1.13122	-1.76693	0.347813	4.34754	3.81645	0.166689	1.04627
hsa-miR-187	-2.18977	-2.67125	-1.60529	-2.28141	-1.78513	-5.0676	-2.58442	-4.37162	-2.62185	-2.35489	-2.68295	-0.343672	-0.574391	-0.89539	-0.31457	-0.0968817	-0.207792	-2.0794	-2.8471	-3.5321	-2.18693	-3.45219	-2.68638	-0.405449
hsa-miR-186*	1.15175	0.27151	-0.407825	0.14415	0.478035	0.0427715	1.14741	1.0981	-1.73944	-1.22472	-0.684904	-3.80868	-3.52648	-0.651316	-1.48849	-2.71759	-1.42049	0.317697	-0.68875	-1.17685	0.289896	0.691579	-0.86616	-2.26884
hsa-miR-186	3.05992	3.39073	3.02753	2.38988	2.5092	1.87974	3.51467	2.77349	4.20815	4.06537	4.39291	3.93597	4.03095	3.82064	3.51042	3.63587	3.88952	3.95191	4.37557	4.80131	2.96702	2.66927	4.2992	3.80389
hsa-miR-185*	-3.74479	-3.35714	-2.50715	-1.10192	-1.32279	-0.0318302	-0.642342	-1.4047	-1.86964	-2.0102	-2.60335	-2.42601	-1.18818	-0.107938	-1.15822	-3.17148	-4.40377	-1.31225	-2.61576	-1.06306	-2.67775	-0.850414	-1.91238	-2.07593
hsa-miR-185	3.34468	3.88941	2.95339	2.87882	2.80619	0.432803	3.00194	1.25557	4.66656	4.7195	4.70198	4.27877	4.60951	4.63405	3.9065	4.38392	4.26959	3.80277	4.22552	4.18677	3.26658	1.87412	4.38385	4.34706
hsa-miR-184	3.32253	3.01115	4.48078	8.12443	3.40253	3.76954	5.5485	4.35468	4.72607	4.41802	6.73128	3.19732	2.69175	3.00045	1.85566	2.34606	2.64126	5.66299	4.79187	6.44021	4.73472	4.26881	5.46174	2.62208
hsa-miR-183*	0.111621	-0.360761	-0.948886	-0.341154	-0.543046	-3.59233	-2.70681	-4.29953	-1.11957	-0.366216	-0.646017	0.216237	-1.23456	-0.538883	-0.149936	-0.715798	0.317203	-4.18105	-3.19778	-2.39498	-0.384795	-2.78543	-1.98427	-0.350956
hsa-miR-183	2.17311	1.30409	2.39216	1.90691	-0.180703	0.576448	-0.121402	-2.35432	4.08656	5.76294	4.19821	1.10623	3.58083	0.728657	0.225295	4.29248	-0.180579	1.77158	4.97501	2.93118	1.94407	-0.519994	3.95425	1.62549
hsa-miR-1827	-2.60009	-1.17892	-0.814094	-3.24155	-2.15166	-3.22984	-2.43129	-2.29225	-2.17159	-0.951594	-2.5181	-2.41382	-1.13909	-0.958275	-1.75549	-1.03356	-0.637333	-1.5173	-3.51185	-2.25617	-1.95866	-2.52626	-2.15444	-1.32293
hsa-miR-1825	4.85398	4.32479	4.95891	5.11893	5.45012	5.7408	5.85352	6.48387	3.82995	3.43803	3.48441	3.50405	3.62541	3.82355	4.16635	3.90401	3.53423	3.17645	3.81908	3.80526	4.81415	5.88208	3.5922	3.7596
hsa-miR-182*	-2.60424	-1.78258	-3.14964	-3.31638	-3.04898	-3.39643	-1.52321	-3.85863	-2.00447	-3.06933	-1.94258	-1.6472	-1.22329	-2.32062	-3.68984	-1.03168	-2.25525	-1.81819	-1.7788	-2.0908	-2.71321	-2.95681	-2.11736	-2.02798
hsa-miR-182	-1.51847	-1.85012	-1.38619	0.772874	0.358551	0.52444	-0.922259	0.0239418	-0.236116	1.79939	-0.0603711	-2.18367	-2.83845	-0.76472	-3.9362	0.247426	-2.34434	-2.09365	0.634042	-2.45746	-0.995475	-0.00383167	-0.402361	-1.96999
hsa-miR-181d	3.26387	3.63814	3.58211	2.8529	2.85539	2.43079	2.69957	2.06011	4.28436	4.16478	4.53854	3.98554	3.86431	3.80426	3.84727	3.57566	4.25474	3.43852	3.40071	3.69721	3.33426	2.51146	3.92068	3.88863
hsa-miR-181c*	0.978332	1.41238	0.737486	0.402869	0.0344411	-0.110364	0.667442	-0.366549	3.09132	2.923	3.41432	2.79203	2.7099	2.68301	2.79258	2.44547	2.86949	1.51811	1.60806	2.03815	0.882766	0.0562427	2.43216	2.71542
hsa-miR-181c	3.10004	4.02755	3.74376	2.73883	2.74613	1.11757	2.89355	1.51784	5.65323	5.46287	5.98944	5.3743	5.4119	5.32847	5.15337	4.92839	5.63246	4.03576	4.15793	4.60276	3.40254	2.06877	4.98366	5.30481
hsa-miR-181b	4.79813	4.93123	5.09978	4.25489	4.3622	2.96429	3.47954	2.89399	6.40947	6.74936	6.67561	6.25528	6.31462	6.18623	5.90992	6.06519	6.39326	5.18363	5.56167	5.52956	4.77101	3.425	6.01822	6.18742
hsa-miR-181a-2*	-0.782731	0.0280678	0.97843	-0.250742	-0.099608	-0.92078	-0.616425	-0.77385	3.45424	3.55049	3.83831	3.05447	3.24701	2.99073	3.00119	2.98051	3.19555	2.76423	3.37651	3.34832	-0.00674405	-0.602666	3.38868	3.07824
hsa-miR-181a*	-0.12456	-1.8738	-0.182539	-1.50933	-1.54344	0.139955	-0.0835406	-0.994158	2.75192	3.08259	3.13595	2.09823	2.09823	2.31025	2.07796	2.01162	2.2266	2.5633	2.87924	2.82369	-0.922557	-0.620296	2.87278	2.13715
hsa-miR-181a	5.69381	6.05384	6.10949	5.4275	5.24126	3.61066	5.06895	3.80115	9.00325	9.08618	9.30063	8.79113	8.90524	8.71528	8.42038	8.50473	8.84727	7.84155	8.23865	8.40413	5.82116	4.4305	8.64573	8.69734
hsa-miR-17*	-0.710409	0.482854	-0.144776	-0.679743	-3.01744	-0.888665	0.370657	-1.41274	2.58276	2.94031	2.63323	2.28688	2.42464	2.50896	1.99726	2.2848	2.22293	2.07089	2.81605	3.18201	-0.263019	-1.23705	2.70421	2.28758
hsa-miR-17	4.29363	4.83232	4.60617	4.08115	3.96766	0.157125	2.80178	2.31906	6.56674	7.12652	6.75693	6.45482	6.77755	6.52037	6.21427	6.41147	6.63493	4.99041	5.89237	5.67166	4.45332	2.31141	6.16744	6.50224
hsa-miR-16-2*	-1.09696	-0.937885	-0.487033	-1.20899	-0.999438	0.0854112	-0.599144	-0.420031	0.530472	0.222837	0.321637	-0.439593	0.0933532	0.150445	-0.846233	-0.663159	-0.959701	0.803456	0.729881	0.318812	-0.932717	-0.483301	0.487849	-0.444148
hsa-miR-16-1*	-0.977693	-1.25832	-2.29692	-2.81663	-1.44202	0.191612	-0.692785	-2.44099	-2.57265	-1.82589	-3.11884	-0.633342	-1.7419	-1.04483	0.0619897	-0.288034	-0.45526	-3.94632	-2.9546	-2.29171	-1.83739	-1.09605	-2.785	-0.683564
hsa-miR-16	7.57694	8.35563	7.64722	7.26992	7.47916	4.91984	6.95688	5.88045	9.59878	9.78253	9.88695	9.73256	9.93568	9.77034	9.27032	9.61652	9.74504	8.73152	9.03259	9.26723	7.71243	6.30908	9.38327	9.67841
hsa-miR-15b*	-1.59857	-1.20268	-1.74936	-0.30356	-1.18179	-0.505972	-0.103495	-0.170454	-0.551928	-0.807027	-0.62537	-0.389623	-2.12946	-2.7712	-3.08862	-3.52909	-1.59811	0.291056	-0.218204	0.0815792	-1.21354	-0.490427	-0.304982	-2.25102
hsa-miR-15b	5.13719	5.9531	6.13257	5.30899	4.6858	2.691	4.87879	3.72873	9.34998	9.25782	9.77061	9.07848	9.3672	9.06798	8.74938	9.06655	9.08952	8.29809	8.43069	8.6733	5.63296	3.99608	8.96341	9.06985
hsa-miR-15a*	-0.504766	-0.52335	-0.268987	-0.75877	0.0838873	0.614269	-0.997247	0.894388	-0.303222	0.291001	-0.277031	-1.49891	-1.36166	-0.232008	-1.22283	-1.16855	-1.41629	-0.334537	-0.502092	-0.773894	-0.513968	0.148824	-0.316629	-1.15004
hsa-miR-15a	5.39374	6.16353	5.19762	4.96826	5.39614	4.32443	6.81533	5.02262	6.81787	7.59855	6.99711	7.60212	7.7671	7.59978	6.95067	7.37372	7.39238	7.10069	7.65651	7.87623	5.43079	5.38963	7.34116	7.44763
hsa-miR-155*	-1.98654	-1.54399	-2.384	-0.534459	-1.46161	-1.58847	-2.14195	-1.24794	-2.23438	-2.22322	-2.10948	-2.06967	-3.01595	-0.527683	-3.88321	-2.53187	-3.79745	-1.12414	-0.380239	-2.37397	-1.61224	-1.60999	-1.74091	-2.63764
hsa-miR-155	5.04607	4.77136	4.49417	4.13628	4.67009	2.20007	3.51016	3.48198	5.93943	5.28701	5.89392	6.08067	6.74552	6.65944	5.95677	5.87132	6.5346	5.25361	5.05646	5.13709	4.61197	3.46558	5.42792	6.30805
hsa-miR-154*	-1.19439	-1.11833	-0.752805	-0.337371	-1.99763	-0.683483	-0.343748	-0.942721	4.1747	4.79525	3.74407	4.24549	4.63318	4.68486	3.84883	4.16233	3.78021	3.25818	3.4972	3.80628	-0.850724	-0.991895	3.87928	4.22582
hsa-miR-154	3.83164	4.08155	3.81419	3.23175	3.09767	1.19474	2.59495	2.09032	6.76909	6.94474	7.02549	6.55223	6.92941	6.66993	6.19079	6.35063	6.81818	4.29879	4.54462	4.80378	3.73978	2.24442	5.73108	6.5852
hsa-miR-1539	2.89156	2.56163	2.69535	3.12454	3.38259	2.74875	3.36381	3.63354	1.61382	1.12582	1.18476	1.35646	1.05533	1.74562	2.02466	1.6477	1.59834	0.53049	1.29943	1.05375	2.81827	3.28217	1.13468	1.57135
hsa-miR-1538	-0.970804	-1.90978	-1.29656	-0.847199	-0.919179	0.978214	-0.143748	0.666943	-2.3561	-3.06005	-1.52224	-1.51709	-2.31015	-2.09731	-0.865632	-2.08366	-0.682286	-0.913765	-0.638107	-1.42941	-1.25609	0.145557	-1.65328	-1.59269
hsa-miR-1537	-3.89473	-3.07472	-3.88035	-2.58123	-2.89968	-0.0304536	-2.25912	-0.919138	-2.54347	-1.96657	-3.01075	-2.8033	-0.743189	-1.18238	-3.73505	-1.60798	-4.62281	-1.05066	-0.183566	-1.25228	-3.35776	-1.5271	-1.66788	-2.44912
hsa-miR-153	-1.39157	-1.2669	-2.79941	-3.56557	-3.50179	-3.12446	-1.80218	-4.21912	-0.149988	2.13739	-0.494523	0.0973412	-0.474483	-0.245979	-0.672651	0.699445	-3.45	-2.56179	0.628677	-0.177123	-2.25586	-3.16189	-0.102893	-0.674387
hsa-miR-152	4.88117	5.09796	4.00834	3.69898	3.83442	0.385307	4.04357	2.55639	7.68523	7.54668	7.77972	7.76674	7.83978	7.83365	7.0249	7.26632	7.53511	5.96314	6.10352	6.74605	4.42161	2.70492	6.97072	7.54442
hsa-miR-151-5p	6.43927	6.9645	6.49643	5.85821	6.10453	3.99471	5.974	5.13959	8.4398	8.05674	8.5995	8.17994	8.4026	8.17319	7.8736	7.77722	8.21539	7.80504	7.86021	8.16524	6.4396	5.30321	8.15442	8.10366
hsa-miR-151-3p	3.74532	4.06634	3.72792	2.72356	3.17353	0.765242	2.96746	1.95974	5.28311	4.91607	5.39656	4.96393	5.05982	4.9676	4.59691	4.47679	5.0687	4.29914	4.41903	4.69233	3.56578	2.21649	4.83437	4.85563
hsa-miR-150*	6.59677	6.01464	4.80526	5.94613	5.85871	5.05802	6.06028	6.02846	3.59689	4.74008	4.17977	4.60173	3.31878	2.7702	3.44895	3.92549	3.76807	3.19133	4.5487	5.45692	5.8407	5.75137	4.28561	3.63887
hsa-miR-150	3.74195	4.74018	5.17467	4.86022	3.43385	1.52117	2.11298	1.35205	3.23261	3.7806	3.91697	3.91659	3.90215	3.67458	3.47214	3.2557	3.86927	1.43764	2.73915	2.29228	4.62925	2.10501	2.89988	3.68174
hsa-miR-149*	4.16194	4.14607	3.14189	4.03331	3.91524	3.08191	3.62712	3.54518	-0.32521	0.65525	-0.87389	1.41245	0.168163	0.228814	0.955191	1.13786	0.715425	-1.07657	-0.104203	1.29069	3.8708	3.54236	-0.0723207	0.769651
hsa-miR-149	3.41288	3.67993	4.67378	3.63194	3.91737	3.97339	3.204	3.89639	4.90047	4.74802	5.25637	3.97547	4.02301	4.35516	4.66384	4.05536	4.71585	4.44874	4.74523	4.57295	3.84963	3.74779	4.77863	4.29812
hsa-miR-148b*	-1.11762	-1.38432	-1.51784	-3.43577	-2.37965	-0.998238	-2.77586	-0.516424	-0.123282	-1.04747	-1.77395	-0.592797	-1.21529	-0.37688	-2.40117	-1.65549	-2.09909	-0.0951037	-0.160722	-1.24689	-1.86389	-1.66754	-0.741236	-1.39012
hsa-miR-148b	2.80716	3.36326	1.90605	2.55847	2.36114	1.42151	3.68772	1.82194	5.91641	6.11651	6.12455	6.17312	6.3517	6.14103	5.49907	5.74724	5.77171	4.91995	5.39609	5.87514	2.65874	2.32308	5.72477	5.94731
hsa-miR-148a*	-0.660739	-2.18551	-1.44812	0.185859	0.550847	-2.0507	-3.72827	-2.45346	0.444975	0.588686	0.540102	0.627568	-0.103036	-0.367782	0.207173	0.362849	0.490731	-3.93845	-1.91795	-0.563008	-1.02713	-1.9204	-0.807607	0.202917
hsa-miR-148a	5.98095	6.43596	5.28551	5.61017	5.49396	3.96886	6.9752	5.19937	9.20559	9.32841	9.4088	9.42289	9.67392	9.40983	8.60998	8.97329	9.05359	8.59668	8.94256	9.40213	5.82815	5.40935	9.14736	9.19058
hsa-miR-147b	-3.29094	-2.83912	-2.67793	-3.97126	-1.89492	-4.30506	-3.54325	-3.37513	-2.57784	-2.50081	-1.68592	-2.22943	-1.96142	-0.469269	-2.18838	-2.55679	-4.27487	-0.791724	-1.21785	-1.61028	-3.19481	-3.27959	-1.73074	-2.28003
hsa-miR-1471	4.49541	4.43253	3.76094	4.9493	4.69512	3.09494	3.58041	3.15717	1.53238	1.82143	1.4245	2.31359	0.909274	1.33601	1.41496	1.64577	1.1592	-0.845278	0.255457	2.39797	4.40954	3.63191	1.09774	1.46313
hsa-miR-1470	2.79444	2.18008	2.19817	3.0053	3.50874	2.93399	3.66492	3.98779	-0.999122	-1.77815	-1.41844	0.216778	0.0130868	0.154419	0.257733	0.498684	0.668256	-0.453443	1.02281	0.808348	2.5445	3.52386	-0.469667	0.301493
hsa-miR-147	-2.65424	-2.70566	-2.45838	-2.7862	-3.15004	0.737833	-0.724374	-0.785177	-3.00335	-1.50572	-1.39161	-2.35516	-2.7216	-0.34908	-2.3352	-3.00139	-2.22714	-2.38809	-1.15785	-0.97619	-2.65112	-0.98044	-1.73713	-2.16493
hsa-miR-146b-5p	3.20495	1.69783	1.59017	2.68302	1.9947	-0.532306	1.44834	1.2785	2.79107	2.93484	2.83801	2.39988	2.66454	2.50664	2.11651	1.77472	2.17403	2.44845	2.86183	2.85121	2.29399	1.04731	2.78757	2.27272
hsa-miR-146b-3p	-1.70931	-1.58634	-2.36616	-4.31924	-3.01003	-0.273811	-0.230931	-1.89809	-1.69593	-1.61582	-2.72022	-1.74145	-0.938948	-2.90808	-1.24823	-1.15162	-2.00866	-3.44609	-1.51276	-3.32994	-2.49526	-1.35321	-2.38679	-1.66617
hsa-miR-146a*	-2.77423	-3.71371	-0.327257	-2.12817	-1.79833	-2.20786	-1.85146	-1.00064	-2.65659	-2.05609	-1.62294	-1.63296	-4.05476	-4.63585	-4.18859	-1.3231	-3.37192	-2.19519	-1.1491	-2.08706	-2.23584	-1.71458	-1.96116	-3.2012
hsa-miR-146a	4.49853	4.26124	3.93976	3.31928	3.86338	1.92592	4.01916	4.13937	3.88347	3.474	3.26324	2.09586	2.9511	2.55837	2.6201	1.49456	1.92602	4.013	3.15762	3.6791	4.0047	3.48696	3.57841	2.27433
hsa-miR-1469	2.80613	2.90082	1.63903	2.81688	3.20694	-1.41038	1.46631	-2.34261	0.521921	0.29106	0.698138	1.37388	0.359685	1.17603	0.890315	1.10039	0.531176	-4.85203	-2.30339	-1.64081	2.54071	0.230063	-1.21418	0.905245
hsa-miR-1468	-3.227	-3.2657	-2.67994	-3.5017	-3.2688	-3.86465	-3.99836	-3.25339	-1.92897	-3.46502	-2.79387	-1.77528	-0.865165	-2.31492	-1.07409	-0.0494161	-0.459269	-0.0533941	-1.23289	-2.21847	-3.16858	-3.5963	-1.94877	-1.08969
hsa-miR-145*	1.37198	2.44764	1.325	-0.498238	1.01505	-3.12433	0.309198	-1.60229	0.268284	0.906184	0.729188	1.44464	1.32827	1.33403	0.142009	0.651734	1.01977	0.673057	1.3659	1.26718	1.16159	-0.850594	0.868299	0.986743
hsa-miR-145	8.09944	9.18061	8.84557	6.21626	8.02505	4.78356	4.49816	3.70772	5.85927	6.55108	6.72537	7.49685	7.36522	7.34013	6.75753	6.87595	7.40146	4.4745	5.60047	5.38634	8.08547	5.25362	5.76617	7.20619
hsa-miR-144*	-2.36784	-2.27625	-0.650183	-2.2763	-3.08714	0.184508	-2.61933	-1.42955	-0.243722	1.04989	-1.33387	-3.16401	-1.41834	-2.04951	-1.60396	-0.470906	-2.40975	-0.00818556	-0.160851	-0.0827386	-1.89264	-1.73788	-0.129913	-1.85275
hsa-miR-144	-2.80959	-1.57633	-0.652382	-2.00169	-2.60218	-1.29279	-1.28808	-1.9436	1.78458	4.42596	1.9625	1.67228	2.41905	3.00589	1.52558	3.74863	-0.00143026	2.30344	3.28396	2.89013	-1.76	-1.78166	2.7751	2.06167
hsa-miR-143*	0.778204	2.26187	0.748473	0.133031	1.0341	0.142665	-0.651494	-1.88473	-0.332395	0.744239	0.332572	1.13857	0.479016	1.13678	-0.265675	0.219042	0.748384	-0.511001	-0.0340212	-0.735736	0.980395	-0.339865	-0.0893903	0.576018
hsa-miR-143	3.15155	5.03523	2.7647	1.21502	3.29507	-1.12346	1.7106	-1.04939	2.37658	3.55952	2.87345	4.49009	4.47007	4.33123	3.40913	3.88281	3.83354	1.71053	3.43155	3.3127	3.04163	0.708205	2.87739	4.06948
hsa-miR-142-5p	0.331807	-0.717667	-0.58889	0.601954	0.412957	-0.985835	-1.2957	-2.47889	-1.84044	0.0800472	-0.605258	-0.460389	-2.64695	-0.5588	-0.764264	-0.0797694	-2.87612	-1.9916	-3.24795	-0.926277	-0.0931989	-1.08687	-1.42191	-1.23105
hsa-miR-142-3p	1.71894	0.980472	1.139	2.0559	1.28444	1.17589	4.07529	2.56966	1.47033	2.73523	1.47633	1.58364	1.61489	1.77707	0.309124	2.00502	0.613331	2.80081	3.64227	3.42143	1.47358	2.27632	2.59107	1.31718
hsa-miR-141*	-0.39274	-1.3086	-1.61661	-3.95358	-2.24136	-1.30193	-1.7869	-1.80535	-2.34136	-3.09833	-3.35676	-1.6409	-2.56116	-1.13551	-3.72466	-2.94497	-2.43727	-1.18508	-2.93229	-3.43929	-1.81788	-1.78389	-2.72552	-2.40741
hsa-miR-141	-2.79196	-0.883017	-1.4331	2.28259	-2.00885	-0.75793	1.53516	-0.470154	0.105759	0.53054	-0.536435	-1.95485	-0.475621	-1.04585	-0.050603	-0.0111429	-0.900748	-1.57384	-0.30554	0.343854	-0.70637	-0.425442	-0.239277	-0.739802
hsa-miR-140-5p	6.00606	7.47794	5.66817	6.21255	5.90377	4.05452	7.1443	6.28276	7.82177	7.99358	8.03544	7.20004	7.59654	7.31871	6.62124	7.34368	7.14287	8.30805	8.34923	8.38397	6.34118	5.84634	8.14867	7.20385
hsa-miR-140-3p	8.48704	9.06501	8.44325	7.37506	7.83185	6.59529	7.88953	7.29702	7.63115	7.26331	8.00428	6.94959	7.08286	7.00696	6.31729	6.97702	7.00799	7.28893	7.13929	7.21261	8.34259	7.40342	7.42326	6.89028
hsa-miR-139-5p	1.09631	2.36644	1.99226	2.03877	1.33659	0.831451	0.815379	0.113664	1.5495	3.77011	2.32866	2.2439	2.29374	1.71317	1.35859	2.05296	1.81326	1.10231	1.9129	2.26619	1.87344	0.774271	2.15495	1.9126
hsa-miR-139-3p	3.81138	3.78865	3.23704	2.96561	3.05497	2.84633	4.49223	3.14585	2.63405	2.03309	2.29263	2.70277	2.2354	2.34277	2.03302	2.12101	2.47476	3.34181	2.95501	3.76249	3.45067	3.38485	2.83651	2.31829
hsa-miR-138-2*	-0.94215	-0.7799	0.202995	-0.709628	-0.226033	-2.97772	-2.33223	-4.57039	0.0696657	-1.24172	-1.20812	-0.721094	-2.0834	-0.684768	-1.31232	-0.415235	-0.00517076	-3.7481	-2.67364	-3.81921	-0.557171	-2.52659	-2.10352	-0.870331
hsa-miR-138-1*	-0.367019	-0.683087	-1.05156	-1.37476	-0.297525	-3.80561	-3.74616	-4.92673	-3.74885	-3.05102	-2.46211	-0.226453	-2.00399	-0.252299	-0.575983	-0.256245	-0.0957892	-3.698	-4.36505	-2.47191	-0.869107	-3.194	-3.29949	-0.568459
hsa-miR-138	1.49147	1.67272	1.52578	1.8717	1.64993	0.200999	1.12214	0.847536	-2.01494	-0.621194	-1.04711	0.0834773	0.154718	0.247741	0.217722	-1.16662	0.214308	-4.19242	-3.59051	-1.98104	1.64042	0.95515	-2.2412	-0.0414427
hsa-miR-137	-2.23183	-2.19178	-2.39425	-3.26341	-3.66269	-3.26592	-2.29822	-2.44891	0.79046	1.17319	-0.402422	0.917852	1.20123	-1.01379	-0.416912	1.18798	-0.444711	-1.95197	0.967482	0.243664	-2.52032	-2.91894	0.136732	0.238609
hsa-miR-136*	1.32309	1.52343	0.248626	0.141723	0.344781	-0.238916	2.56815	-0.0182701	4.83075	6.01766	4.65907	5.26757	5.52504	5.18683	4.45083	5.025	4.62017	3.6895	4.36902	4.76437	0.809218	0.663936	4.72173	5.01257
hsa-miR-136	2.60985	2.90611	1.58782	1.85993	2.09044	2.86098	6.76444	3.41383	5.14296	6.83378	4.97534	6.06655	6.49242	5.99803	5.12598	6.01223	5.15487	6.09882	6.91419	7.25541	2.24093	3.78242	6.20342	5.80835
hsa-miR-135b*	0.444926	-0.58532	-0.771147	0.00237265	-0.407192	-2.41128	0.122144	-0.168844	-3.56279	-3.56434	-1.8117	-0.76067	-3.81964	-1.26064	0.851992	-0.981305	0.165684	-4.30564	-3.93261	-3.12761	-0.227292	-0.716293	-3.38412	-0.96743
hsa-miR-135b	-1.82587	-1.10245	-0.437606	-1.41308	-1.2745	0.0394609	0.180025	0.0506113	1.55483	3.43913	1.37562	0.872951	0.959281	2.02945	2.86279	1.35417	2.24621	0.968468	3.15833	1.16178	-1.19475	-0.251101	1.94303	1.72081
hsa-miR-135a*	4.92404	4.62002	2.88044	4.21594	3.91799	0.85638	3.01809	3.04147	2.54887	2.35858	2.63383	2.57443	1.93159	2.33062	2.30687	2.63794	2.52006	-0.393551	-0.276645	1.10818	4.16011	2.70848	1.32988	2.38359
hsa-miR-135a	-0.875008	-1.54316	-1.09435	-0.48778	-1.12473	0.0395894	-0.106023	0.0546555	-0.0248393	0.19294	-0.327702	0.143158	-0.893374	0.266727	-0.161216	-1.09647	-0.290486	0.843904	0.432196	-0.00702274	-1.00008	-0.284127	0.184913	-0.33861
hsa-miR-134	7.50609	6.79956	5.38346	6.66557	6.85581	4.8939	6.64635	7.0437	4.30538	4.85767	4.25021	4.99628	3.60392	4.05471	3.78668	4.12397	4.33924	3.80189	4.28251	5.0737	6.58867	6.35994	4.42856	4.1508
hsa-miR-133b	6.37291	5.23581	5.49462	1.73674	4.26667	-0.419554	-0.00823087	-0.190157	6.56428	11.5388	5.66551	4.96069	8.81736	4.29561	7.38208	5.42997	8.2644	5.22137	4.69817	4.66987	4.71002	0.912181	6.393	6.52502
hsa-miR-133a	3.09266	2.27867	2.58177	1.12595	1.57565	0.501578	-1.16137	-0.654384	3.05551	7.6764	2.39227	1.74015	4.79479	1.19455	3.70776	2.05093	4.26146	1.16431	0.897926	0.817822	2.26976	0.0653689	2.66737	2.95827
hsa-miR-1324	-2.32681	-1.09365	-1.43307	-0.676669	-3.14936	-0.085219	-3.13715	-2.38356	-3.62818	-2.55958	-2.72524	-1.9021	-1.91969	-5.31736	-3.31682	-4.07824	-2.53988	0.0147184	-1.42183	-1.86193	-1.38255	-2.18882	-2.03034	-3.17901
hsa-miR-1323	1.68504	1.00066	0.025922	0.772966	0.463231	0.771914	0.513948	0.915374	1.22444	-0.135699	2.15971	-0.711303	-3.79697	-3.35442	0.561369	-0.600024	-0.553469	-0.227854	0.941951	1.43577	0.871146	0.666117	0.899719	-1.40914
hsa-miR-1322	-1.72761	-1.12415	-0.374228	-0.987629	-1.30778	-0.150971	-0.966443	-1.97632	-1.98404	-1.43058	-2.56852	-1.93986	-0.757128	-2.21677	-3.81896	-1.87844	-0.997813	-0.649508	-0.406298	-2.61793	-1.0534	-1.10038	-1.60948	-1.93483
hsa-miR-1321	4.22248	5.02316	3.61483	4.61726	4.61446	5.55346	5.97344	4.30976	-0.524366	-1.28043	-0.112934	-0.00245339	-2.77004	0.150692	-0.663284	-0.479544	-0.539273	-2.02144	-0.240827	0.558597	4.36943	5.11278	-0.603566	-0.717317
hsa-miR-132*	-1.38067	-0.754971	-0.419044	-1.5411	-0.626642	-0.143206	0.354098	0.471081	1.28943	0.544603	1.44862	0.581446	1.41148	0.682602	1.30397	0.393219	1.01887	1.84578	1.95584	2.09883	-1.02395	0.0138325	1.53052	0.898598
hsa-miR-132	2.88065	3.5251	3.55214	2.88581	2.74082	-0.348712	1.77836	0.295972	5.62752	5.18175	6.06726	5.45225	5.8913	5.5652	5.30806	5.08771	5.92182	3.49482	3.52741	3.73249	3.21092	1.11661	4.60521	5.53772
hsa-miR-130b*	-2.6767	-3.51689	-3.34911	-1.696	-2.79264	-0.689669	-2.5708	-0.20401	0.395137	-1.12737	-0.301541	-3.66275	-0.493884	-1.06157	-2.63759	-0.252714	-0.921243	-0.136036	-0.435567	0.0109287	-2.80968	-1.56428	-0.265741	-1.50496
hsa-miR-130b	2.78903	2.71719	3.43584	1.91558	2.21792	0.179462	1.25009	1.0205	7.13246	6.87989	7.00668	6.48538	6.6343	6.45205	6.29488	6.50329	6.40512	6.19108	6.35166	6.50462	2.71441	1.16699	6.67773	6.4625
hsa-miR-130a*	-1.14077	-1.48771	0.882536	-0.800371	-1.10523	1.78946	1.4021	2.88761	-2.82721	-1.25826	-2.30978	-2.73283	-0.425939	-1.25232	-2.12407	-2.66348	0.036223	0.151071	0.675073	0.309692	-0.636579	1.24349	-0.876568	-1.52707
hsa-miR-130a	7.48799	7.98636	7.52819	7.28072	7.4468	5.87752	7.84708	6.99415	10.0921	9.97771	10.4396	9.84637	9.98815	9.87771	9.50864	9.58734	9.98786	9.90594	9.97516	10.4346	7.57082	7.04139	10.1375	9.79934
hsa-miR-1307	2.73763	2.1399	0.937362	2.53175	1.85033	1.26429	0.372105	-0.0112644	0.939987	0.843323	0.482844	1.14752	0.659865	1.11687	1.21785	0.127317	0.342978	-0.105224	0.655885	0.839201	2.08666	0.868865	0.609336	0.768733
hsa-miR-1306	2.03779	1.98213	1.88091	2.03267	2.02063	1.88162	1.26457	1.7087	0.563568	0.570479	1.11166	0.529699	-0.0763952	0.44404	0.160887	0.527188	-0.060455	0.469634	0.24474	-0.279022	1.98338	1.71888	0.446843	0.254161
hsa-miR-1305	4.35305	4.26379	4.52281	4.40312	4.16318	2.26371	4.87234	4.75929	4.75276	4.48406	5.2917	3.95335	3.93712	3.93473	3.72643	3.59325	4.42531	4.86212	4.14936	3.03549	4.38569	4.01463	4.42925	3.92837
hsa-miR-1304	-1.21394	-0.810983	-2.05989	-1.91789	-3.11815	-2.66005	-2.03652	-3.14927	-2.75864	-2.79601	-2.23666	-3.73853	-2.60519	-2.46525	-3.67854	-2.4804	-2.49861	-3.24258	-2.74117	-2.96005	-1.50067	-2.741	-2.78919	-2.91109
hsa-miR-1303	1.69071	1.2404	-0.0303021	0.710653	1.30774	-0.0712784	0.468786	0.948553	-1.65441	-1.99307	-0.841336	0.0839097	-0.404357	0.1336	-0.0238873	-1.23429	-0.94729	-0.965232	-0.199183	-0.977126	0.902863	0.663449	-1.10506	-0.39872
hsa-miR-1302	-2.40125	-2.27483	-2.45373	-4.10463	-1.77299	-3.44259	-2.73818	-0.755464	-3.42612	-3.08651	-2.27673	-3.52166	-0.882938	-4.24792	-4.28469	-1.76858	-2.38881	-1.06097	-1.5619	-1.83133	-2.80861	-2.17731	-2.20726	-2.8491
hsa-miR-1301	-0.0895288	-0.621975	-0.583082	-1.72843	-0.677791	-4.1421	-1.51934	-2.25535	0.282833	0.136962	0.523963	0.359853	-0.285201	0.395284	0.30119	0.399209	0.571372	-0.818302	0.357282	0.0854597	-0.755755	-2.14864	0.0946995	0.290284
hsa-miR-1299	2.83733	2.6909	2.14233	2.8686	2.82617	1.57717	2.61772	2.51532	0.549527	0.223956	0.557305	0.755913	0.580157	0.0533348	0.490256	0.645588	0.966689	-0.15969	0.553555	0.170113	2.63479	2.38409	0.315794	0.58199
hsa-miR-1298	-3.5667	-2.40682	-1.56283	-2.90394	-2.55399	-4.39192	-3.29076	-3.65319	-1.91582	-4.04036	-2.94564	-3.24467	-2.31128	-1.84844	-3.28816	-2.02417	-1.58342	-2.0209	-4.32201	-4.92427	-2.61008	-3.47247	-3.3615	-2.38336
hsa-miR-1297	-1.33839	-1.94939	-3.57637	-3.738	-1.04745	-3.98399	-4.6143	-2.71718	-1.14762	-2.69366	-2.45288	-1.90691	-3.65084	-0.885319	-2.91273	-0.552632	-1.02013	-1.17647	-2.16204	-3.67205	-2.65053	-3.09073	-2.21745	-1.82143
hsa-miR-1296	2.19463	0.998001	2.55317	2.70115	3.31698	3.18225	2.82808	3.96964	0.298931	-0.0899153	-0.413463	-0.225557	0.127443	0.356365	0.525534	-0.0979755	-1.05499	0.753434	1.21902	1.75861	2.11174	3.32424	0.58777	-0.0615297
hsa-miR-129-5p	1.58111	1.7725	2.36481	1.53417	1.63092	0.443515	-2.48451	0.151509	-0.270851	1.09186	0.0425304	0.306533	0.0400926	-0.196655	0.0541486	0.315334	-0.135939	-0.752468	-0.819568	-0.571571	1.81315	-0.0646415	-0.213345	0.063919
hsa-miR-1295	0.287645	0.0540535	0.138498	0.174069	0.141978	-0.936626	0.98366	-0.442093	0.0422117	-0.406129	0.113524	0.0621068	-0.740603	-0.782789	0.210832	-0.0116473	-0.255244	0.243368	-1.71552	-1.11498	0.163566	-0.0632702	-0.472921	-0.252891
hsa-miR-1294	-1.93291	-2.43454	-1.97733	-3.76529	-2.97973	1.21535	-0.329561	0.39361	-0.286786	-1.98986	-2.92117	-0.227304	-0.900069	-2.46265	-0.873825	-2.10603	-3.09162	0.574855	-0.30415	-0.0741888	-2.52752	-0.425083	-0.83355	-1.61025
hsa-miR-129-3p	2.82523	2.85392	4.33358	2.47163	2.74696	0.733483	-0.269542	1.50742	2.36749	3.62005	2.46263	2.44671	2.78301	2.36219	2.88408	3.11355	2.62097	0.872579	1.21423	0.778398	3.12109	1.17958	1.8859	2.70175
hsa-miR-1293	-1.33708	-2.32684	-3.98751	-2.08902	-1.97902	-1.0774	-1.62677	-1.67368	-1.25808	-2.95727	-1.35377	-0.683578	-2.08724	-1.22066	-1.29488	-0.29623	-1.37649	-3.43147	-2.71481	-2.1288	-2.43511	-1.58922	-2.30737	-1.15985
hsa-miR-1292	-2.85876	-3.3913	-1.5332	-0.981096	-3.92565	-4.69197	-3.79257	-3.6441	-2.01871	-3.11986	-2.83058	-0.270376	-1.2572	-0.584281	-0.962494	-0.488233	-0.682955	-3.741	-3.62501	-3.97489	-2.19109	-4.01357	-3.21834	-0.707591
hsa-miR-1291	3.67522	2.65158	1.75713	2.58798	2.38607	-0.404651	0.0903704	1.59857	-1.28012	-0.724126	-0.304985	0.025339	-1.98492	-0.383318	-0.885138	-0.92662	-1.70194	-4.83606	-3.88154	-2.65497	2.66798	0.91759	-2.2803	-0.976099
hsa-miR-1290	5.04244	4.04084	3.66323	3.63557	4.19684	5.27311	3.24587	3.71053	1.83918	1.41204	2.41662	2.64953	0.852778	1.79103	0.9882	1.59077	2.28344	1.48316	1.68664	2.13571	4.09552	4.10659	1.82889	1.69262
hsa-miR-129*	1.44811	1.08836	1.4526	1.61739	1.38836	0.28747	0.691115	0.664516	1.30505	1.45071	1.13934	0.528004	0.430322	1.43748	1.37422	1.2939	1.18293	0.314087	0.815584	0.287025	1.40161	0.757865	0.8853	1.04114
hsa-miR-1289	-3.69881	-1.76946	-3.20058	-3.46737	-2.67224	-1.11771	-3.29355	-2.28053	-3.40973	-2.44571	-4.43812	-3.35444	-3.25487	-1.97801	-2.27494	-1.10297	-2.74613	-0.500495	-1.24948	-2.7354	-3.03406	-2.34101	-2.46315	-2.45189
hsa-miR-1288	2.77879	2.56447	2.79272	2.644	2.10189	1.77318	3.08341	3.09047	3.2764	2.82376	3.76558	2.45474	2.51223	2.64217	2.2876	2.26556	2.86121	3.26933	2.37549	1.56712	2.695	2.51223	2.84628	2.50392
hsa-miR-1287	-0.313683	0.219231	0.833812	-0.0798623	-0.201353	-0.347585	-1.21984	-0.682252	0.475428	0.455325	1.00722	-0.399945	0.0953196	0.141543	-0.211574	-0.783387	0.269986	-0.56531	-2.03748	-0.814049	0.164874	-0.612757	-0.246479	-0.148009
hsa-miR-1286	-1.21791	-1.63946	-2.27122	-1.09255	-1.05518	-2.26945	-1.72417	-1.24214	-3.22851	-0.654205	-1.76765	-1.26376	-0.341294	-2.36244	-0.844284	-1.9335	-1.3991	-3.78829	-2.34927	-4.16949	-1.55528	-1.57274	-2.65957	-1.35739
hsa-miR-1285	2.01973	2.44825	1.57673	2.48971	2.22661	-0.675009	0.376233	0.159123	0.0324267	0.261378	0.553617	0.679006	-1.65345	-1.26719	-0.315471	0.116074	-0.191095	-4.31361	-3.31664	-2.03621	2.13361	0.52174	-1.46984	-0.438688
hsa-miR-1284	-2.21827	-1.63945	-1.24151	-2.30195	-3.14744	0.0293847	-0.894784	-0.585879	-1.19445	-2.54719	-2.53061	-3.14535	-0.512764	-0.383117	-0.707048	-2.67666	-2.5162	-1.24917	-0.867309	-1.2769	-1.85029	-1.14968	-1.61094	-1.65686
hsa-miR-1283	-2.34356	-2.81964	-2.9373	-0.867717	-3.744	-4.87139	-3.51044	-4.49271	-4.07407	-1.72599	-2.35591	-3.06472	-1.12981	-2.76003	-0.967078	-2.77442	-3.46095	-1.42849	-3.27518	-3.31204	-2.24205	-4.15463	-2.69528	-2.3595
hsa-miR-1282	-1.88803	-2.81734	-3.94359	-2.03966	-2.95479	0.538202	-0.419708	0.566933	-0.854943	-3.1148	-2.82389	-2.80859	-4.39519	-2.37668	-2.12995	-0.963615	-3.62931	-0.0214137	-0.204869	-0.686374	-2.67215	-0.567341	-1.28438	-2.71722
hsa-miR-1281	5.04798	4.48854	5.2906	5.45213	5.79133	6.07388	6.03328	6.56334	3.55285	3.32341	3.28193	3.39701	3.41529	3.71724	3.95697	3.70305	3.54154	3.32427	3.91531	3.99778	5.06981	6.11546	3.56593	3.62185
hsa-miR-1280	6.03621	6.50965	7.5405	6.61266	6.02275	5.65212	5.15272	5.52387	7.34315	7.12304	7.61223	6.74917	6.87921	6.65342	7.09131	6.42757	7.14507	4.37796	4.67342	4.94621	6.67476	5.58786	6.01267	6.82429
hsa-miR-128	3.20646	3.58238	3.37365	2.23445	2.25281	-0.404097	1.58591	0.468529	5.52216	7.38528	5.7745	5.38363	5.90854	5.32839	5.03262	5.13201	5.48387	3.8232	4.35541	4.28709	3.09924	0.975787	5.19127	5.37818
hsa-miR-1279	-1.76015	-1.72801	-2.86218	-2.37813	-0.976401	0.468472	-1.44897	0.308144	-0.48171	-2.0813	-3.54399	-1.36852	-3.04166	-0.67616	-0.597045	-1.99276	-2.02072	0.0354604	0.0512918	-0.694435	-2.18212	-0.412188	-1.11911	-1.61614
hsa-miR-1278	-1.14221	-2.7876	-0.322319	-1.76975	-2.67817	0.120765	-1.81001	-0.599245	-2.66524	-2.29275	-2.3477	-2.23906	-4.37994	-4.37492	-2.82598	-2.03747	-1.99585	-0.186421	-1.25054	-0.0748151	-1.50547	-1.24166	-1.46958	-2.97554
hsa-miR-1277	-1.43471	-0.900662	-0.184753	-1.29906	-0.920004	0.0119492	-0.666421	-0.0216703	-0.588566	-1.89372	-1.95183	-4.49708	-2.81874	-3.92859	-2.39714	-2.81257	-1.19734	0.741165	0.188008	-0.650044	-0.954797	-0.399037	-0.692499	-2.94191
hsa-miR-1276	0.294857	0.27495	-0.38542	-0.227044	0.589529	-1.43116	-0.092051	-1.37508	-1.98145	-2.02765	-3.00758	-1.88164	-0.0602719	-1.91838	-1.31565	-1.28642	-1.38712	-0.522637	-3.48276	-2.35273	-0.0106642	-0.577189	-2.22913	-1.30825
hsa-miR-127-5p	-0.274162	0.122513	-0.913949	-1.78985	0.359931	0.163722	-0.898871	-3.05315	-0.697875	0.227351	-0.0655793	0.426626	0.290682	0.30593	0.745036	-0.666156	0.167899	-1.26756	-0.591634	-2.47455	-0.713862	-0.857092	-0.81164	0.211669
hsa-miR-1275	9.88818	8.87999	7.5971	8.93454	9.95805	7.49624	7.35823	7.51806	4.95693	5.37003	5.20588	6.88993	4.80801	4.77897	4.68308	5.32309	5.16989	3.7362	4.71636	5.72412	8.82495	8.08265	4.95159	5.2755
hsa-miR-1274b	7.18726	9.62814	9.08993	10.0841	8.28799	4.19986	2.93821	4.00279	12.4213	12.5429	12.9778	11.7022	12.1345	11.8741	12.3354	11.6911	12.2685	9.46542	9.18676	8.9741	8.99735	4.85721	10.928	12.001
hsa-miR-1274a	3.36085	5.87279	5.4531	6.33432	4.57817	-0.0556861	-1.73814	-0.642736	8.77183	8.88808	9.34776	7.89454	8.33069	8.07176	8.5431	7.9066	8.44258	5.75592	5.48147	5.25153	5.25526	0.535401	7.24943	8.19821
hsa-miR-127-3p	5.80498	5.99408	6.07883	4.82271	4.79272	2.7834	4.04544	3.77442	8.54461	9.06745	8.64231	8.26857	8.60333	8.30851	8.08964	7.99993	8.63974	6.15398	6.39839	6.70705	5.67515	3.84899	7.58563	8.31829
hsa-miR-1273	-3.40658	-2.74315	-2.05069	-3.21674	-3.42755	-4.05955	-3.70675	-1.40782	-2.38514	-2.86418	-2.33853	-3.54217	-2.07323	-1.8613	-3.78986	-2.63733	-3.09385	-1.00314	-2.88669	-2.58937	-2.85429	-3.15042	-2.34451	-2.83296
hsa-miR-1272	-3.57619	-3.26488	-3.18685	-3.29454	-1.37991	-3.77305	-5.29501	-3.43914	-3.77593	-2.75649	-3.61395	-1.46702	-1.60552	-2.31768	-4.16272	-1.64215	-4.05375	-3.61275	-2.42233	-3.34478	-3.33062	-3.47178	-3.25437	-2.54147
hsa-miR-1271	2.21121	1.6843	2.76424	2.13736	2.62957	-1.74013	0.427804	1.17868	4.58326	3.99095	4.66624	4.18102	4.22923	4.14247	4.20481	3.96546	4.36365	3.36678	3.36753	3.65994	2.19928	0.623981	3.93912	4.18111
hsa-miR-1270	0.023548	0.624924	-0.252536	-0.952901	-0.010846	0.48795	-0.601123	-0.249034	0.4147	-1.17497	0.392499	-1.93118	-0.271612	-0.511103	-0.337505	-2.24493	-0.200659	-0.576535	-0.773019	-0.421452	-0.139242	-0.0932631	-0.356462	-0.916165
hsa-miR-1269	-1.63372	-3.06414	-3.79064	-1.8225	-2.45088	-4.44866	-4.14235	-3.10775	-2.67721	-3.43441	-3.81509	-3.35872	-1.28288	-3.97002	-0.0732092	-0.792046	-0.920438	-0.769324	-2.47023	-3.7382	-2.57775	-3.53741	-2.81741	-1.73289
hsa-miR-1268	9.57084	9.29714	8.0127	9.11623	9.25511	9.89491	9.45707	9.42132	5.23879	5.81329	5.28659	6.04452	4.70625	4.72677	4.93689	5.14151	5.36829	4.58786	5.78223	6.60027	8.99923	9.5071	5.55151	5.15404
hsa-miR-1267	0.580386	0.482185	0.251089	0.566648	0.717528	0.960012	0.907931	1.76468	0.0183567	-1.09129	-0.497038	-2.93866	-1.80604	0.849633	-0.166344	-2.82178	-0.173969	-0.65523	0.752627	0.111573	0.470077	1.08754	-0.226834	-1.17619
hsa-miR-1266	-0.0459122	-0.143829	-1.26851	0.300293	-0.162069	0.8676	-0.373536	-2.391	-3.55814	-3.72356	-2.18392	-1.64065	-1.79847	-1.86836	-2.07585	-2.91115	-1.1338	-4.41614	-4.78849	-3.29224	-0.28949	-0.514751	-3.66042	-1.90471
hsa-miR-1265	-2.7327	-1.18027	-3.29101	-4.37144	-1.56891	-0.0240833	-1.71921	-0.909397	-3.43091	-1.87731	-3.95318	-1.46767	-3.70971	-1.35398	-3.56496	-3.18235	-2.8904	0.295227	-1.22352	-0.539983	-2.89386	-1.0554	-1.78828	-2.69485
hsa-miR-1264	-3.47923	-1.32579	-1.50686	-1.08884	-2.11045	0.586831	-0.729363	0.0153301	-1.57846	-2.0929	-1.70256	-0.604943	-4.44223	-3.34449	-3.26311	-4.10554	-2.44157	0.40699	0.254034	-0.310883	-1.85018	-0.559413	-0.837297	-3.03365
hsa-miR-1263	-3.48619	-3.11727	-2.58239	-2.5135	-2.16212	-3.66782	-3.57929	-1.19637	-3.20127	-2.18807	-1.39874	-1.25273	-1.24732	-3.39344	-1.06114	-4.33736	-4.00105	-2.94334	-3.7247	-2.16539	-2.92484	-2.6514	-2.60359	-2.54884
hsa-miR-1262	-1.51576	-2.39057	-2.95845	-0.594675	-0.531411	0.252472	-0.955218	-1.10477	-0.57905	-0.842362	-0.34278	-2.0833	-1.93486	-1.1765	-1.44004	-3.84239	-2.72506	-0.505744	-1.11223	-0.0806378	-1.86486	-0.58473	-0.577134	-2.20036
hsa-miR-1261	1.7397	1.48319	0.49374	1.30795	1.19103	-2.66706	-1.07294	0.508641	-1.87276	-1.81892	-1.28137	-0.629122	-3.62016	-0.247814	-3.71898	-0.691074	-2.28335	-0.695991	-0.689148	-1.19138	1.25614	-0.510083	-1.25826	-1.86508
hsa-miR-1260	5.06551	6.70955	6.936	7.83543	6.80082	5.90659	5.72413	6.5083	10.355	10.5912	10.9261	9.21586	9.70843	9.51925	10.5792	9.47464	9.73558	8.35745	8.22092	7.50701	6.63662	6.23496	9.32628	9.7055
hsa-miR-126*	-0.433638	0.835534	-0.595921	-0.521408	-0.414388	0.0932819	0.634004	0.485717	0.378353	1.58004	0.357981	1.0997	0.688738	0.707595	0.061485	0.422226	0.00494728	0.469298	1.52101	1.66045	-0.178858	0.199654	0.994523	0.497449
hsa-miR-126	5.29351	6.76926	4.94043	5.55867	5.03928	3.30562	5.62851	2.89918	7.10098	7.99884	7.6769	8.14405	8.10236	7.81902	7.27236	7.35539	7.75541	6.84873	7.92162	8.10347	5.64047	4.21815	7.60842	7.74143
hsa-miR-125b-2*	4.21448	4.57759	4.41287	3.42021	3.6432	2.22122	4.08835	3.21544	4.61729	4.51967	4.94805	4.95409	5.09759	4.76559	4.75551	4.45631	5.14746	3.48335	3.57538	3.92613	4.15629	3.29205	4.17831	4.86276
hsa-miR-125b-1*	1.03364	-2.49852	-2.06702	-1.02962	-0.985052	-0.195117	-0.596078	-1.09213	-0.145251	-0.493291	-0.170091	-0.374969	-0.791325	-0.339658	0.381187	-2.17462	-0.687875	-1.51194	-1.49306	-2.32473	-1.14038	-0.717095	-1.02306	-0.664543
hsa-miR-125b	11.4835	11.7239	12.1027	11.0733	11.0737	9.63127	10.628	10.6449	12.5125	11.9182	12.7724	12.3441	12.5011	12.3454	12.1025	11.9157	12.5777	11.4648	11.4492	11.8927	11.5959	10.4945	12.0016	12.2978
hsa-miR-125a-5p	5.78879	6.07924	6.82933	5.96919	5.51974	4.20872	4.02255	4.89623	7.82363	7.52173	8.08108	7.44249	7.62835	7.65227	7.46972	7.28583	7.78604	7.3043	7.41775	7.5547	6.16664	4.66181	7.6172	7.54412
hsa-miR-125a-3p	6.22035	5.65493	4.95974	5.54302	5.85582	3.18567	4.19603	3.77018	4.38273	3.92172	4.3795	4.49493	3.30551	3.68324	3.63758	3.62579	4.64691	2.66952	2.26974	2.77469	5.59451	4.25192	3.39965	3.89899
hsa-miR-1258	-0.425494	0.0305544	-0.903238	-0.485992	-1.25335	-1.86794	-1.40078	-1.06319	-0.599206	-0.435181	-1.35882	-2.38134	-3.20818	-0.173663	-2.6054	-0.802267	-1.69497	-2.67018	-1.19386	-1.65596	-0.446042	-1.39631	-1.31887	-1.81097
hsa-miR-1257	-1.71442	-2.01459	-3.77255	-3.36707	-2.99278	0.206419	-0.994806	-0.0939653	-2.14467	-2.89847	-2.02838	-2.7595	-2.02618	-1.84145	-2.1375	-1.63541	-0.920664	-0.691215	-0.938949	-0.975651	-2.71716	-0.968784	-1.61289	-1.88679
hsa-miR-1256	-2.43346	-3.27593	-2.41001	-2.58853	-1.30278	-1.34665	-2.25168	-1.78349	-1.17807	-2.34955	-1.96593	-2.21717	-3.65657	-3.08233	-3.3977	-3.82906	-5.03957	-0.529218	-1.65196	-1.12621	-2.67698	-1.67115	-1.46682	-3.53707
hsa-miR-1255b	-1.24891	0.0794789	0.179531	-0.525895	-1.61631	0.00882408	-0.32244	-2.11779	-2.00019	-3.75401	-3.6463	-2.1396	-2.0919	-1.30286	-2.20236	-1.25326	-4.22497	-2.44298	-2.19141	-2.81031	-0.378948	-1.01193	-2.80753	-2.20249
hsa-miR-1255a	-2.48267	-1.36406	-0.304336	-2.01267	-2.46037	-3.25745	-4.58821	-4.95834	-1.92654	-1.46259	-2.6807	-2.59832	-1.94639	-4.09447	-3.89936	-2.60533	-2.24643	-1.26932	-1.98372	-2.37403	-1.54093	-3.81609	-1.94948	-2.89838
hsa-miR-1254	2.35529	0.953021	0.93617	1.53567	1.63094	-0.0679226	-1.43024	-3.01648	-0.186912	-2.06593	-1.13334	-0.38066	-1.24553	-0.984075	-2.84111	-2.7829	-0.745904	-2.60654	-2.34744	-1.92867	1.44504	-0.720925	-1.71147	-1.4967
hsa-miR-1253	-1.5808	-0.825285	-0.727905	-1.07397	0.496019	-0.132657	-1.30995	-1.43677	-3.30168	-1.14464	-1.86514	-0.842258	-3.44513	-3.84314	-1.75756	-0.920453	-2.85163	-3.6433	-3.03838	-1.9047	-1.05199	-0.595839	-2.48297	-2.2767
hsa-miR-1252	-2.95897	-1.6313	-1.56037	-2.15715	-0.765864	-0.801779	-1.93013	-1.20939	-2.31936	-0.840942	-0.913733	-3.69158	-2.99703	-1.77196	-4.50635	-3.68344	-2.5611	-0.824697	-2.84125	-1.35993	-2.07695	-1.17679	-1.51665	-3.20191
hsa-miR-1251	-3.29378	-3.0372	-3.14902	-4.16673	-2.87498	-4.19481	-4.22571	-3.99662	-4.25776	-3.53258	-4.28861	-1.0057	-2.53389	-3.48503	-4.44204	-2.43087	-2.24324	-3.89979	-4.63702	-4.01763	-3.41168	-3.82303	-4.10556	-2.69013
hsa-miR-1250	-0.801597	-0.185015	-0.781673	-0.426067	0.0535832	-0.698708	-1.02082	-1.67527	-1.36174	-1.56218	-1.75914	-3.34413	-1.17349	-0.626303	0.0142979	-0.277371	-2.25066	-1.16608	-0.445377	-0.960944	-0.548588	-0.835301	-1.20924	-1.27628
hsa-miR-1249	4.58251	4.23319	3.24955	4.02053	4.00414	3.22464	4.07416	4.01099	2.22647	2.53175	2.22502	2.76968	1.99999	2.32432	2.44742	2.36422	2.29455	1.6062	2.1261	2.80054	4.02145	3.82848	2.25268	2.3667
hsa-miR-1248	-2.72974	-1.76023	-4.07302	-4.18233	-4.07678	-2.02053	-3.2582	-4.143	-2.29696	-2.61116	-0.48153	-3.52389	-2.56789	-1.20933	-2.34155	-0.750684	-2.88414	-1.93387	-1.12878	-2.82699	-3.18633	-3.37463	-1.87988	-2.21291
hsa-miR-1247	0.0662623	-1.75576	-2.09214	-1.46434	-1.10371	-4.11512	-1.72034	-2.86108	-3.79692	-1.61675	-1.49192	-0.719018	-1.93861	-1.02254	-2.8787	-1.03657	-2.0521	-2.73818	-2.43509	-1.5841	-1.3115	-2.45006	-2.27716	-1.60792
hsa-miR-1246	8.80823	7.82165	7.61401	7.36946	7.96575	10.387	7.58581	8.32924	4.69284	4.87857	5.53477	6.98275	4.50242	5.22259	4.40639	4.55991	6.12867	3.86193	6.02007	6.67753	7.90334	8.56695	5.27762	5.30045
hsa-miR-1245	-3.08322	-2.44734	-3.16387	-2.11879	-2.31121	-2.16932	-3.14335	-1.00465	-2.15632	-2.47131	-3.07689	-0.479785	-3.50808	-3.82667	-4.07128	-1.74224	-1.86499	-0.879954	-2.08872	-1.65537	-2.70331	-2.15713	-2.05476	-2.58217
hsa-miR-1244	-2.2599	-0.777465	-3.18349	-3.16872	-0.128498	0.584248	-3.21801	-0.853883	-1.64078	-1.82637	-1.10425	-3.65391	-1.79545	-2.2978	-1.67261	-0.995828	-3.77316	0.368366	-1.66e-06	-0.334549	-2.34739	-0.904035	-0.756264	-2.36479
hsa-miR-1243	-1.23921	-1.32512	-1.18828	-0.447507	-2.50076	1.05146	-0.67777	-0.381215	-0.899602	-1.50126	-1.39154	-2.63014	0.0437171	-3.31668	-3.69289	-1.75064	-1.31961	-1.01225	-0.360335	-0.636343	-1.05003	-0.62707	-0.966889	-2.11104
hsa-miR-124*	-0.988623	0.421952	1.06352	0.847118	0.373105	1.63049	-0.95445	-3.79053	-1.7393	-0.194572	0.00373462	-1.6447	-2.97994	-0.518305	-0.51595	-0.834174	-0.296682	-1.95813	-0.555462	-0.241946	0.335992	-0.685347	-0.780946	-1.13162
hsa-miR-124	4.62182	4.2921	4.6082	5.51295	4.80443	3.04887	3.99452	2.73976	6.43031	8.52938	6.68849	4.41804	5.89492	4.32567	4.70285	7.1395	4.2793	3.71356	7.13163	5.44457	4.75877	3.64689	6.32299	5.12671
hsa-miR-1238	4.12009	3.9349	4.18677	4.37871	4.48706	3.95211	3.8572	4.23219	3.86245	3.5109	3.61593	3.59114	3.66091	3.83498	4.27645	4.06589	3.66561	1.27905	2.11152	2.28021	4.15512	4.13214	2.77668	3.84916
hsa-miR-1237	3.26658	3.03236	3.39482	3.58349	3.78237	2.78505	2.49836	3.08177	2.85787	2.45133	2.55023	2.6891	2.58419	2.9069	3.26392	3.07706	2.76396	0.781592	0.840563	0.937684	3.31931	3.03689	1.73654	2.88085
hsa-miR-1236	-0.367675	-1.50723	0.385327	0.448992	1.0391	1.13517	1.49612	2.44131	-2.34638	-1.83058	-1.43367	-1.43088	-0.436017	-1.45665	-0.589399	-1.43607	-2.64163	-1.35045	-0.0956342	-0.657819	-0.260147	1.52793	-1.28576	-1.33178
hsa-miR-1234	4.44091	4.25024	4.62847	4.98844	5.11745	4.47731	4.41244	4.7818	4.19361	3.88546	3.93381	3.92275	3.98106	4.18478	4.59063	4.2974	3.9975	3.05159	3.07157	3.19001	4.57702	4.69725	3.55434	4.16235
hsa-miR-1233	0.707859	0.668446	0.53969	1.12627	1.49819	-0.975004	-0.9536	0.525557	-1.46569	-0.501877	-0.90837	-0.295133	0.197362	-0.149646	0.608484	0.056606	0.616022	-2.60313	-4.88969	-2.72475	0.760567	0.0237864	-2.18225	0.172283
hsa-miR-1231	-2.72359	-1.90311	-1.4568	-1.79552	-0.981419	-4.60877	-4.38528	-3.69696	-3.27484	-1.32987	-3.29799	-1.51792	-0.680553	0.0851208	0.647927	-0.304907	-0.370707	-4.59921	-4.83844	-4.6358	-1.96975	-3.41811	-3.66269	-0.356841
hsa-miR-1229	2.99	2.52411	2.74915	3.12913	3.46949	2.64691	2.46118	3.33341	1.84493	1.50577	1.67388	1.81979	1.6648	2.33216	2.50559	2.47429	1.83303	-1.04166	0.552225	0.953498	2.8481	2.97775	0.914774	2.10494
hsa-miR-1228*	2.82435	3.6339	3.12522	3.04899	2.84762	3.05049	2.82217	2.35068	-1.00393	-1.7144	-1.66574	0.0111949	-0.721337	0.152324	0.848476	0.295801	0.307316	-0.586715	-0.722849	-0.391815	3.15811	2.76774	-1.01424	0.148963
hsa-miR-1228	5.05153	4.79211	4.7021	5.07262	5.1359	4.29672	4.57249	4.70991	4.29581	4.15336	4.05399	4.24152	4.28402	4.33637	4.68654	4.4823	4.19757	2.35676	2.92048	3.32038	4.90459	4.67875	3.5168	4.37139
hsa-miR-1227	1.6991	1.26497	1.97294	2.50578	2.77991	2.82118	2.20152	3.20225	0.385617	-0.0621613	-0.657723	0.490917	-0.235354	0.579425	0.623722	0.684604	0.678875	0.416095	0.915743	0.979816	1.86069	2.75121	0.329564	0.470365
hsa-miR-1226*	4.95403	4.29732	3.09036	4.27223	4.2305	2.80605	4.28513	4.11807	1.66167	1.80739	1.55751	2.21027	0.616058	1.30043	1.62873	1.69092	1.52747	1.18932	1.01843	2.09199	4.15348	3.85994	1.55439	1.49565
hsa-miR-1226	-2.68115	-2.25825	-1.46603	-4.0121	-2.8276	-1.86071	-3.32302	-1.29908	-1.03549	-1.56996	-1.17452	-0.707599	-0.784155	-0.781494	-1.15849	-0.454592	-0.885128	-0.975149	-0.91977	-2.59469	-2.60438	-2.3276	-1.37826	-0.795242
hsa-miR-1225-5p	10.8505	10.5004	8.45002	9.63823	9.80744	8.5882	11.0062	10.2353	7.48585	8.0757	7.45032	8.70336	7.11115	7.60119	7.23304	7.54999	7.80537	6.50939	7.52735	8.79226	9.85977	9.90929	7.64015	7.66735
hsa-miR-1225-3p	3.97585	3.74502	4.01897	4.26599	4.52502	4.17474	4.34206	4.52889	3.24547	2.94032	2.94334	2.99863	2.94285	3.16942	3.58392	3.33422	2.92641	2.08618	2.43631	2.71334	4.00146	4.39268	2.72749	3.15924
hsa-miR-1224-5p	6.18786	6.09125	5.18986	6.282	6.04616	5.08874	5.8193	5.58609	3.78925	4.01043	4.02598	4.19196	3.18892	3.30839	3.45143	3.62797	3.82106	1.66128	2.6775	3.60075	5.93774	5.63507	3.2942	3.59829
hsa-miR-1224-3p	1.83929	0.680131	1.73099	1.71393	2.26382	3.1744	3.17028	3.90758	-2.82725	-2.31519	-2.5145	-2.2234	0.0429448	-1.4963	-1.04701	-0.367284	-0.967389	0.346874	1.04519	0.380316	1.49109	3.12902	-0.980761	-1.00974
hsa-miR-122*	-3.05957	-2.44304	-2.23381	-2.71927	-2.08935	-4.12765	-2.77429	-3.14474	-1.72116	-3.04336	-1.46114	-4.24059	-3.16057	-4.09436	-4.0206	-3.44407	-5.27145	-2.79163	-3.71037	-3.17713	-2.61392	-3.03401	-2.6508	-4.03861
hsa-miR-122	-3.34597	-0.412606	-0.792571	-0.86722	-3.02731	0.22426	-0.583449	0.689592	3.93113	4.19028	3.60909	-0.895656	0.807548	-0.535921	2.83118	5.54776	0.336623	-0.180606	2.37322	3.61276	-1.35459	-0.674227	2.92265	1.34859
hsa-miR-1208	2.85274	2.78921	1.96126	2.38859	2.74835	0.873619	1.48896	1.29233	2.26796	1.47328	2.26615	1.4111	0.969729	1.28227	1.65593	1.26018	1.42682	2.20098	2.47532	2.79745	2.49795	1.60081	2.24686	1.33434
hsa-miR-1207-5p	11.4699	10.7434	9.18957	11.1092	11.4539	10.4592	11.3204	11.5951	7.09635	8.08794	7.03772	8.77601	6.72823	7.40021	6.94995	7.40375	7.65075	7.1374	8.11978	9.12075	10.628	11.2071	7.76666	7.48482
hsa-miR-1207-3p	0.0230446	-0.414507	0.196296	0.109817	-0.156094	-0.0990762	-1.18746	-0.34924	-0.307467	-1.36219	0.0254152	-0.261299	-0.850498	0.372369	-0.389165	-2.09691	-0.0255383	0.457414	-0.631743	-0.241647	-0.0213375	-0.447968	-0.34337	-0.54184
hsa-miR-1206	-2.59357	-2.41211	-1.32994	-1.87271	-3.90369	0.492912	-0.882537	-1.47063	-2.78019	-2.00546	-1.40483	-3.05593	-3.62772	-3.82813	-4.63384	-1.69829	-1.82099	-1.59469	-0.626379	-1.23677	-2.05208	-1.44099	-1.60805	-3.11082
hsa-miR-1205	-1.10019	-1.36158	-1.3726	-1.68472	-1.45629	0.025085	-1.04188	-1.66376	-1.71954	-2.55589	-3.49167	-1.28174	-0.770422	-1.08774	-1.65275	-1.43454	-1.01599	-0.923132	-1.61694	-1.14887	-1.37977	-1.03421	-1.90934	-1.2072
hsa-miR-1204	-2.64125	-1.90546	-0.16062	-1.00886	-3.44389	-1.3576	-1.95964	-0.991047	-1.9686	-1.5186	-2.85818	-2.54176	-4.40469	-4.5906	-1.90592	-1.72805	-4.22562	-1.22999	-3.86455	-1.61904	-1.42905	-1.93805	-2.17649	-3.23278
hsa-miR-1203	-0.0477693	0.504543	-0.00697886	-0.407036	-0.14314	-2.94247	-1.16301	-1.43485	-3.56323	-2.40055	-3.40808	-1.30827	-1.18304	-4.67924	-1.56901	-1.0471	-1.86924	-1.34841	-2.19541	-3.18164	0.0106898	-1.42087	-2.68288	-1.94265
hsa-miR-1202	10.9977	11.3297	9.12024	9.99302	9.98042	9.0115	12.0726	10.6691	7.53605	9.89659	7.79934	9.92684	8.5826	7.26937	7.31386	9.17267	7.60154	7.04733	8.90732	9.78885	10.3602	10.4334	8.49591	8.31115
hsa-miR-1200	-1.47596	-3.89306	-2.15685	-1.47922	-2.63975	-2.71031	-1.88424	-0.739993	-3.44064	-2.60196	-2.56223	-2.78055	0.0943578	-1.79068	-0.948836	-2.60373	-0.379138	-2.35895	-1.93725	-2.33614	-2.25127	-1.99357	-2.53953	-1.40143
hsa-miR-1197	-2.21299	-3.71821	-1.85619	-3.56109	-1.39077	-0.138988	-2.55236	-0.545584	-1.92613	-1.92165	-1.80049	-3.69166	-1.51604	-1.44015	-1.86238	-3.95725	-2.58023	0.241977	-1.38056	-1.37984	-2.83712	-1.15693	-1.36112	-2.50795
hsa-miR-1185	-1.94154	-1.6892	-0.789235	-1.67553	-3.12011	1.00802	0.252293	0.16738	2.04025	2.57272	2.18007	1.31338	1.58358	1.62338	1.30425	1.27618	1.58356	3.18557	3.55286	3.8251	-1.52387	-0.423104	2.89276	1.44739
hsa-miR-1184	-1.6766	-3.02677	-1.27506	-1.54869	-1.28781	-0.0458304	-2.38382	-2.04794	-2.2505	-2.0559	-1.27911	-0.784776	-1.29623	-0.874894	-1.25739	-0.837963	-2.04572	-0.212145	-0.985355	-1.1234	-1.88178	-1.44135	-1.31773	-1.18283
hsa-miR-1183	5.15567	5.0841	4.11113	5.05992	5.03113	3.72279	4.73437	5.29487	2.03046	2.00074	2.04711	2.94515	1.09741	1.98761	1.46681	1.71998	2.23588	2.43406	1.76603	2.76706	4.8527	4.69579	2.17424	1.90881
hsa-miR-1182	4.54537	4.62733	3.48566	4.34784	4.45326	3.28062	4.02937	3.90816	0.296622	0.850124	0.808045	1.85906	-0.596921	0.902934	0.277182	0.760161	0.791187	-2.85392	0.223509	1.27192	4.25155	3.91785	0.0993837	0.665601
hsa-miR-1181	3.79969	3.09781	2.88888	3.27294	3.19773	1.76782	2.31857	2.38546	2.76667	2.22958	2.54586	2.40884	2.09213	2.49721	2.55795	2.77871	2.6666	-0.23005	-0.160366	0.476447	3.26483	2.41739	1.27136	2.50024
hsa-miR-1180	2.2307	2.72954	1.84351	1.88762	2.26884	1.94728	1.78401	1.95308	0.616448	-0.394074	0.0416855	0.902006	0.135799	-0.163309	1.01947	0.789425	0.649605	0.156006	-0.0051778	0.249225	2.17284	1.9883	0.110686	0.555498
hsa-miR-1179	-0.842519	-2.66187	-2.57631	-1.40344	-1.36374	0.481257	-0.389886	-0.109019	-2.03124	-2.13105	-2.02857	-3.8625	-3.25729	-1.96751	-0.178368	-2.34431	-0.964382	0.331481	-0.991288	-1.53431	-1.87104	-0.345347	-1.3975	-2.09573
hsa-miR-1178	-2.50687	-3.81196	-0.470228	-3.2226	-2.61137	0.0103424	-2.14685	-1.16002	-1.80239	-2.72654	-2.16096	-2.51205	-2.37977	-0.447126	-1.76617	-2.7206	-4.90923	-2.08348	-2.09373	-0.565153	-2.50291	-1.47697	-1.90538	-2.45583
hsa-miR-10b*	1.78986	0.757395	1.15726	0.584657	1.99879	-0.742157	0.279524	-0.646256	-0.291663	-1.38993	-0.278458	-1.39082	-1.79665	-1.30255	-0.152554	-2.10795	-1.7814	0.22165	0.10708	0.417384	1.07229	0.222477	-0.202323	-1.42199
hsa-miR-10b	2.20352	4.0872	2.63899	1.64685	1.9247	0.529109	3.61043	0.686489	3.8935	5.14482	4.85095	4.69595	4.42265	4.05998	3.34136	4.04833	4.08956	4.49456	5.43831	5.41595	2.64414	1.68768	4.87301	4.10964
hsa-miR-10a*	-1.77729	-3.09315	-2.32387	-2.83112	-1.00434	-3.84972	-1.5392	-2.23266	-0.814941	-1.11934	-1.38799	-3.85372	-0.0384922	-0.500009	-1.97033	-1.82407	-1.50705	-0.457152	-2.31946	-3.21138	-2.50636	-2.15648	-1.55171	-1.61561
hsa-miR-10a	2.32013	1.82052	0.979541	1.85398	0.817168	0.851517	0.499205	1.36381	2.02429	1.36765	2.06992	1.30067	1.10045	1.30028	0.989185	0.518402	1.16119	1.09432	1.49307	1.24763	1.74354	0.882925	1.54948	1.0617
hsa-miR-107	6.23771	6.88254	6.7322	6.33756	5.97475	4.47761	6.14661	5.47196	8.4991	8.51656	8.77996	8.40782	8.62332	8.48135	8.1273	8.12132	8.62787	8.01906	7.99948	8.32038	6.5475	5.51773	8.35576	8.39816
hsa-miR-106b*	-0.742898	-1.46932	-1.87102	-0.4646	-1.55523	-0.519647	-1.31298	-1.32818	0.668679	0.123415	0.473788	0.534994	0.730224	0.902082	0.109504	0.456323	0.791813	-2.93907	-0.462193	-1.33987	-1.13696	-1.17901	-0.579208	0.58749
hsa-miR-106b	4.33152	4.84162	3.85183	3.94197	4.19447	1.80349	4.21088	2.43752	6.54092	7.22772	6.51924	6.88889	7.12716	6.86483	6.32043	6.70964	6.47756	5.47752	6.27359	6.41602	4.24173	3.16159	6.40917	6.73142
hsa-miR-106a*	-3.01765	-0.898241	-3.48872	-4.07882	-2.37888	-0.100266	-2.30821	-0.73175	-0.892838	-1.29643	-2.65334	-2.96107	-2.398	-3.01307	-3.84415	-3.6622	-0.721195	-1.10746	-2.29235	-1.65462	-2.87086	-1.37977	-1.64951	-2.76661
hsa-miR-105*	-3.8386	-3.61259	-1.96959	-3.17879	-1.17233	-0.089496	-2.83131	-0.816759	-1.11702	-2.01275	-1.58799	-1.44502	-0.718162	-3.79002	-1.72504	-1.81908	-0.203607	-0.145554	-0.976706	-0.617355	-3.14989	-1.22747	-1.07623	-1.61682
hsa-miR-105	-0.855483	-2.87222	-0.865066	-2.47187	-2.75451	-0.648098	-3.15579	-1.51948	0.365601	-0.812622	-0.329699	-0.744049	-1.13458	-1.61029	-0.282437	-0.87404	-1.49591	-1.35572	-2.11556	-0.709506	-1.76616	-2.01947	-0.826252	-1.02355
hsa-miR-103-as	-2.89116	-2.62536	-1.94502	-2.18128	-2.07348	-0.858035	-0.932578	-2.00924	-2.46631	-1.48473	-4.07886	-3.4265	-1.29338	-1.18275	-3.76584	-2.052	-1.53925	-0.57869	-2.91267	-1.27354	-2.41071	-1.46833	-2.13247	-2.20995
hsa-miR-103	7.23145	7.80469	7.87283	7.36452	6.95488	4.36589	6.23274	5.72333	9.60217	9.26824	9.78217	9.31596	9.53359	9.36983	9.03683	9.02698	9.50796	8.27659	8.31059	8.5321	7.56837	5.81921	8.96198	9.29853
hsa-miR-101*	-1.14638	-0.340418	-1.04032	-0.233505	-1.79601	-0.663562	0.940627	-3.34454	-1.90692	-0.358032	-1.85556	-0.991852	-1.00838	-0.712799	-2.16181	-1.23947	-2.99455	-0.408819	-1.05445	-0.797128	-0.690157	-1.21587	-1.06349	-1.51814
hsa-miR-101	4.17469	4.65916	3.1692	3.61027	3.89601	3.03505	6.61787	4.0929	3.84533	5.17281	4.03078	4.74984	4.88895	4.58768	3.70166	4.51214	4.09589	4.03694	4.90141	5.17742	3.90333	4.41046	4.52745	4.42269
hsa-miR-100*	-1.83101	-0.875721	-2.20643	-0.979758	-1.33177	0.337195	-1.60408	-0.473873	-0.762842	-1.48295	-0.66509	-1.11392	-1.04495	-2.62629	-1.74641	-1.30967	-2.53765	0.0892177	-0.329039	-0.00563155	-1.47323	-0.768134	-0.526057	-1.72981
hsa-miR-100	9.15299	9.52136	9.2788	8.66467	8.61155	5.79268	7.54816	6.90999	10.5101	9.99618	10.7599	10.4413	10.7085	10.4854	10.2041	9.96069	10.5714	8.88914	8.9125	9.24567	9.15446	7.21559	9.7189	10.3952
hsa-miR-1	2.1394	2.25557	1.45338	-1.91308	0.293282	-1.04746	0.173442	-3.05795	3.13387	7.94787	1.64763	2.72164	5.56703	2.1522	3.48555	2.67769	4.22648	4.80071	5.10682	4.47185	0.983816	-0.909671	4.51813	3.47176
hsa-let-7i*	-2.80809	-1.60111	-3.37927	-1.47432	-1.70111	-0.202055	-1.76421	-3.39253	1.26617	1.02045	1.50965	0.852419	1.07535	0.915714	0.878847	1.03073	0.787872	-0.528508	-1.40911	-1.18062	-2.3157	-1.76498	0.113004	0.923489
hsa-let-7i	8.66407	8.85241	8.74551	8.3983	8.21428	6.74226	7.8092	7.12084	12.0346	11.7077	12.0064	11.9431	12.1669	12.0717	11.5718	11.6635	12.0259	11.1133	11.0494	11.5679	8.66507	7.47164	11.5799	11.9071
hsa-let-7g*	-0.431608	-0.192429	-0.260489	-0.0210002	0.239318	-0.508108	-0.0472564	1.46685	-1.57085	-1.65062	-1.19571	-1.2678	-1.3087	-1.24336	-0.908232	-2.64026	-1.72855	-0.746702	-0.65885	-2.69487	-0.226381	0.2877	-1.4196	-1.51615
hsa-let-7g	8.21842	8.60682	8.18631	8.0286	7.92292	5.8415	7.58068	6.79872	10.07	10.1213	10.0205	10.2027	10.4829	10.26	9.76307	9.85667	10.0837	9.06419	9.32222	9.76766	8.26004	7.03596	9.72764	10.1082
hsa-let-7f-2*	-2.38287	-1.68451	-0.822025	-1.94396	-1.51069	0.464078	-1.22003	0.877065	-0.614702	-2.18384	-2.10836	-3.17949	-2.61517	-3.73342	-2.4883	-2.058	-4.75702	0.179469	-0.79524	-0.125841	-1.70834	-0.347393	-0.941418	-3.13857
hsa-let-7f-1*	2.93071	1.99542	2.90822	2.99238	3.59667	3.50633	3.25163	4.15187	0.933635	0.870267	0.681889	0.594691	0.5579	1.15701	0.960315	1.11587	0.841982	1.1181	2.0209	2.02926	2.70668	3.62663	1.27567	0.871294
hsa-let-7f	8.76926	9.26604	9.05188	9.02644	8.67968	7.06957	8.48161	8.02996	11.1232	11.1722	11.1723	11.1735	11.5198	11.3269	10.7662	10.9116	11.1444	11.0174	11.1123	11.4534	9.02841	8.0652	11.1751	11.1404
hsa-let-7e*	-2.69146	-1.54945	-1.97603	-2.24305	-2.41931	0.91621	-1.2625	-0.122694	-0.833599	-3.81023	-1.07926	-1.25084	-1.50511	-3.13775	-2.92262	-1.63438	-0.59609	1.05015	1.63684	1.77505	-2.115	-0.722074	-0.210175	-1.84113
hsa-let-7e	7.53734	8.0298	7.91697	7.77753	7.4181	5.38807	6.24191	6.39488	10.8472	10.2578	10.8967	10.4155	10.7506	10.5033	10.3444	10.2574	10.6014	10.324	10.3416	10.5094	7.81541	6.36074	10.5295	10.4787
hsa-let-7d*	1.09938	0.841677	1.80539	1.44654	1.73299	2.87736	2.20357	3.38587	1.7733	1.58388	1.41308	1.29413	1.17449	1.21678	1.77395	1.25937	1.33106	3.13421	3.23561	3.22856	1.29825	2.54995	2.39477	1.34163
hsa-let-7d	7.37942	7.93771	7.99793	7.75053	7.34774	5.03002	6.3086	6.14336	10.3796	10.1272	10.5601	10.0633	10.3708	10.1909	9.81788	9.88207	10.1965	9.54096	9.50351	9.84194	7.7664	6.20743	9.99221	10.0869
hsa-let-7c*	-1.57515	-0.693161	-1.09545	-0.764237	-0.714873	-1.14193	-0.716387	-3.5311	-0.0664146	-2.28943	-0.471319	-1.91352	-0.638251	-1.88026	-1.78493	0.208551	-0.367025	-0.58412	-2.61841	-1.46344	-1.032	-1.52607	-1.24885	-1.06257
hsa-let-7c	10.0677	10.6088	10.8616	10.2475	9.94048	7.93414	8.59864	8.24845	12.1844	11.968	12.3519	12.4024	12.821	12.4663	12.3115	12.0752	12.6543	10.8229	10.7948	11.0558	10.4464	8.68043	11.5296	12.4551
hsa-let-7b*	3.4233	2.4712	3.4478	3.4903	4.07235	4.30796	3.86508	4.67313	1.63924	1.33185	1.39094	1.42508	1.06491	1.69897	2.1033	1.80149	1.60053	1.1953	2.43034	2.509	3.20815	4.22963	1.74944	1.61571
hsa-let-7b	11.4356	11.7494	12.1095	11.4397	11.1474	9.49642	9.44085	9.35673	12.1766	11.792	12.4885	11.8984	12.1045	11.7505	11.7094	11.5164	12.1843	10.7364	10.8157	10.911	11.6835	9.86034	11.4867	11.8606
hsa-let-7a*	-1.13234	-1.0693	-0.292594	-1.4586	-3.47187	0.104087	-2.29493	-0.633674	-0.436458	-0.588524	-0.934119	-0.891272	-0.903562	-2.15228	-2.11351	-2.76575	-3.37554	-1.85046	-0.542654	-0.754162	-0.988208	-1.5741	-0.851063	-2.03365
hsa-let-7a	10.4465	10.9155	10.9293	10.7213	10.2517	8.35429	9.35601	9.04245	12.5765	12.3915	12.6832	12.4779	12.7962	12.5185	12.2275	12.2218	12.5662	11.823	11.8535	12.1591	10.7532	9.25112	12.2478	12.468

## Sheet: Sample tracking
Gene_View_Files	Sample Description	expparameter1	expparameter2
253118111811_S01_1_1_GeneView	2217_peripheral	adult	peripheral
253118111811_S01_1_2_GeneView	5569_peripheral	fetal	peripheral
253118111811_S01_1_3_GeneView	4804_peripheral	fetal	peripheral
253118111811_S01_1_4_GeneView	5318_peripheral	fetal	peripheral
253118111811_S01_2_1_GeneView	1151_posterior	adult	posterior
253118111811_S01_2_2_GeneView	1429_posterior	adult	posterior
253118111811_S01_2_3_GeneView	1041_posterior	adult	posterior
253118111811_S01_2_4_GeneView	2217_posterior	adult	posterior
253118111812_S01_1_3_GeneView	4672_posterior	fetal	posterior
253118111812_S01_1_4_GeneView	4799_posterior	fetal	posterior
253118111812_S01_2_1_GeneView	4746_posterior	fetal	posterior
253118111812_S01_2_2_GeneView	5569_posterior	fetal	posterior
253118111812_S01_2_3_GeneView	4804_posterior	fetal	posterior
253118111812_S01_2_4_GeneView	5318_posterior	fetal	posterior
252182711394_S01_1_1_GeneView	4746_peripheral	fetal	peripheral
252182711394_S01_1_2_GeneView	4799_peripheral	fetal	peripheral
252182711394_S01_1_3_GeneView	4672_peripheral	fetal	peripheral
252182711394_S01_1_4_GeneView	1041_peripheral	adult	peripheral
252182711394_S01_2_1_GeneView	1429_peripheral	adult	peripheral
252182711394_S01_2_2_GeneView	1151_peripheral	adult	peripheral
