# Supplementary material for: Scleral Micro-RNA Signatures in Adult and Fetal Eyes
Source: PLoS One. 2013 Oct 21;8(10):e78984. doi: 10.1371/journal.pone.0078984 (PMC3804513; doi:10.1371/journal.pone.0078984)
Supplement: Table S3 — Gene expression differences. (XLSX) [file pone.0078984.s003.xlsx]

## Sheet: Expression diff & significance
Row	Mean_A_posterior	Sd_A_posterior	Mean_A_peripheral	Sd_A_peripheral	Mean_F_peripheral	Sd_F_peripheral	Mean_F_posterior	Sd_F_posterior	pValue_ANOVA	fdr_pValue_ANOVA	SignificanceFlag_ANOVA	LogRatio_A_posterior...vs...A_peripheral	pValue_A_posterior...vs...A_peripheral	fdr_pValue_A_posterior...vs...A_peripheral	LogRatio_A_posterior...vs...F_posterior	pValue_A_posterior...vs...F_posterior	fdr_pValue_A_posterior...vs...F_posterior	LogRatio_A_posterior...vs...F_peripheral	pValue_A_posterior...vs...F_peripheral	fdr_pValue_A_posterior...vs...F_peripheral	LogRatio_A_peripheral...vs...F_posterior	pValue_A_peripheral...vs...F_posterior	fdr_pValue_A_peripheral...vs...F_posterior	LogRatio_A_peripheral...vs...F_peripheral	pValue_A_peripheral...vs...F_peripheral	fdr_pValue_A_peripheral...vs...F_peripheral	LogRatio_F_peripheral...vs...F_posterior	pValue_F_peripheral...vs...F_posterior	fdr_pValue_F_peripheral...vs...F_posterior
hsa-miR-99b*	2.22069	0.578425	1.89918	0.907631	-0.344363	0.575087	0.250691	0.37807	4.33909e-06	1.87821e-05	1	0.321509	0.48992	0.658783	1.97	0.000108778	0.000510129	2.56505	3.73777e-06	2.71811e-05	1.64849	0.000703539	0.00194382	2.24354	2.25963e-05	9.2108e-05	-0.595053	0.12582	0.301833
hsa-miR-99b	5.99613	0.307473	4.59607	0.682976	6.69419	0.867865	7.08098	0.211278	3.63546e-05	0.00011636	1	1.40006	0.00543205	0.0559384	-1.08485	0.0157041	0.0377646	-0.698055	0.106028	0.169682	-2.48492	5.10197e-06	2.50686e-05	-2.09812	4.62753e-05	0.000172394	-0.386796	0.307626	0.526613
hsa-miR-99a*	-0.315629	0.345316	-1.15367	1.42994	0.53598	0.796112	1.24697	0.141938	0.00056382	0.0013312	1	0.838038	0.140287	0.297453	-1.5626	0.00496269	0.0141889	-0.851609	0.102664	0.165464	-2.40064	8.77265e-05	0.000302058	-1.68965	0.00272783	0.00673805	-0.710991	0.126179	0.301833
hsa-miR-99a	9.92642	0.443516	7.89384	1.29965	10.5254	0.904149	11.5199	0.296828	5.08628e-06	2.15043e-05	1	2.03257	0.0014215	0.0331318	-1.59352	0.00483443	0.0139066	-0.598979	0.250993	0.339009	-3.6261	3.98556e-07	2.78682e-06	-2.63155	3.53169e-05	0.000134887	-0.994545	0.0396078	0.155859
hsa-miR-98	3.47782	0.174304	2.54336	0.6268	5.74317	0.230321	5.60988	0.316933	7.61103e-10	1.37502e-08	1	0.934465	0.013885	0.0817085	-2.13206	1.07472e-06	1.10858e-05	-2.26535	4.27966e-07	4.92432e-06	-3.06653	2.75021e-09	5.20821e-08	-3.19981	1.28439e-09	3.24308e-08	0.133287	0.644784	0.793582
hsa-miR-96*	-2.7929	1.13584	-2.68221	0.755987	-2.87563	0.670434	-2.28085	1.20257	0.701452	0.722925	0	-0.110698	0.866239	0.932348	-0.512055	0.397206	0.508536	0.0827267	0.890315	0.919655	-0.401357	0.505578	0.591918	0.193425	0.747362	0.841824	-0.594782	0.274274	0.491745
hsa-miR-96	1.53983	0.477174	0.928945	0.932599	4.31854	1.65952	1.56572	2.31423	0.00466472	0.00885225	1	0.610887	0.56349	0.71313	-0.0258925	0.978518	0.981759	-2.77871	0.00794367	0.0188533	-0.63678	0.509997	0.595666	-3.3896	0.00175447	0.00446725	2.75282	0.00382423	0.0358374
hsa-miR-95	-0.180785	0.498528	-1.53998	1.66604	1.00418	0.980787	0.0334789	0.806375	0.00549221	0.0102094	1	1.3592	0.0600727	0.177292	-0.214264	0.735225	0.812227	-1.18496	0.0715557	0.122957	-1.57346	0.0197949	0.0368721	-2.54416	0.000522669	0.00147549	0.9707	0.0968946	0.256038
hsa-miR-944	-1.30718	0.564019	-1.38227	1.82875	-1.67336	0.758628	-2.5035	0.694901	0.185771	0.222485	0	0.0750861	0.911887	0.961422	1.19632	0.0637001	0.122677	0.366179	0.555964	0.648743	1.12123	0.0808017	0.124165	0.291093	0.639211	0.758542	0.830142	0.143955	0.324702
hsa-miR-943	0.0244981	0.611111	0.841507	0.284284	-2.20882	1.17194	-0.487712	0.594924	2.81863e-05	9.41961e-05	1	-0.817009	0.153552	0.315789	0.51221	0.321002	0.434859	2.23331	0.000217697	0.000871748	1.32922	0.015202	0.0291531	3.05032	4.60019e-06	2.4743e-05	-1.7211	0.000962435	0.0165067
hsa-miR-942	-2.27823	0.854912	-0.668138	0.871132	-1.24871	1.23323	-1.88418	0.859433	0.0908695	0.119711	0	-1.61009	0.0236877	0.104666	-0.394043	0.521103	0.624088	-1.02952	0.102639	0.165464	1.21605	0.0566975	0.0901015	0.580574	0.347147	0.4803	0.635473	0.252331	0.466197
hsa-miR-941	-3.18233	1.36023	-3.1433	0.646465	-2.31349	0.650479	-1.59466	1.14567	0.0392335	0.0571526	0	-0.0390337	0.953158	0.977216	-1.58767	0.0147962	0.035962	-0.86884	0.161637	0.243172	-1.54863	0.0170885	0.0324289	-0.829806	0.180461	0.281371	-0.718828	0.19401	0.394898
hsa-miR-940	7.73195	0.619184	7.72796	0.486296	5.69134	1.14385	5.76593	0.519669	0.000159682	0.000437201	1	0.00398461	0.994257	0.99573	1.96602	0.000720412	0.00268383	2.04061	0.00050164	0.00180949	1.96203	0.000734459	0.00201699	2.03662	0.000511443	0.00144829	-0.0745899	0.868978	0.927167
hsa-miR-939	8.854	0.302758	8.30339	0.782513	5.07925	0.782308	5.18954	0.563335	3.53808e-09	4.94787e-08	1	0.550617	0.264033	0.449651	3.66446	3.12329e-08	6.75969e-07	3.77475	1.89272e-08	4.77911e-07	3.11384	4.31861e-07	2.92956e-06	3.22413	2.50909e-07	2.3478e-06	-0.11029	0.781159	0.877718
hsa-miR-938	-0.874637	0.626854	-2.03637	1.0831	-2.71982	1.10934	-1.59426	1.33211	0.0646678	0.089336	0	1.16173	0.124694	0.279869	0.719618	0.290373	0.402975	1.84518	0.0110319	0.025196	-0.44211	0.512546	0.597313	0.683453	0.314685	0.448352	-1.12556	0.0714632	0.232655
hsa-miR-937	2.48274	0.542041	3.70046	0.477935	-0.215429	1.84344	-1.4341	1.17425	1.59029e-06	7.73036e-06	1	-1.21772	0.148586	0.307664	3.91685	2.80907e-05	0.00015959	2.69817	0.00148446	0.00440971	5.13457	6.46928e-07	4.11229e-06	3.91589	2.8177e-05	0.000110507	1.21868	0.0801128	0.239615
hsa-miR-936	2.77084	0.656736	1.99428	0.56771	-0.126202	1.68936	-0.0791683	1.40137	0.00122466	0.00270856	1	0.776558	0.357271	0.540365	2.85	0.00104468	0.00365235	2.89704	0.000898531	0.00288609	2.07345	0.0117434	0.0234968	2.12048	0.0101997	0.0222874	-0.0470339	0.945015	0.965189
hsa-miR-935	-2.18604	0.279734	-1.8823	1.3611	-2.48673	1.17687	-2.11398	1.0046	0.807818	0.821372	0	-0.303747	0.666702	0.796386	-0.0720629	0.910699	0.945388	0.300683	0.640609	0.728131	0.231685	0.718778	0.777299	0.604431	0.351698	0.485119	-0.372746	0.518581	0.708666
hsa-miR-934	0.83232	0.353513	0.5882	0.790323	0.855763	1.42908	1.76565	0.479946	0.166371	0.202852	0	0.24412	0.699089	0.822086	-0.933334	0.115296	0.198492	-0.0234427	0.967508	0.973937	-1.17745	0.0505879	0.0820318	-0.267563	0.642827	0.760205	-0.909891	0.0877186	0.244217
hsa-miR-933	2.93394	0.241947	3.22001	0.24262	1.68484	0.472447	2.32802	0.300195	0.000301705	0.000773492	1	-0.286067	0.416341	0.59693	0.60592	0.0677447	0.12937	1.2491	0.000672743	0.00227332	0.891987	0.00981796	0.0201912	1.53516	7.44756e-05	0.000257408	-0.643177	0.0326789	0.141453
hsa-miR-93*	-0.183429	0.5554	1.35429	0.405017	-0.687487	0.42947	-0.347151	0.296287	4.26894e-05	0.000131989	1	-1.53772	0.000454943	0.0260236	0.163722	0.635275	0.727286	0.504058	0.152942	0.232094	1.70144	5.46701e-05	0.000201195	2.04178	5.14723e-06	2.73616e-05	-0.340337	0.275753	0.493146
hsa-miR-93	3.69736	0.210743	1.65819	1.03287	5.23367	0.963816	5.70833	0.135776	7.22727e-08	5.42941e-07	1	2.03917	0.00062639	0.0263836	-2.01097	0.000287637	0.00123916	-1.53631	0.0033386	0.00872066	-4.05014	1.6269e-08	2.38525e-07	-3.57549	1.28724e-07	1.32543e-06	-0.474656	0.267399	0.483832
hsa-miR-92b*	-1.53084	1.15805	-2.40462	1.44539	-2.98571	0.47335	-0.871412	0.537719	0.00223957	0.00470155	1	0.873779	0.165666	0.336139	-0.659431	0.248455	0.356786	1.45487	0.0158572	0.0345665	-1.53321	0.011577	0.0232308	0.581088	0.30749	0.439479	-2.1143	0.000334543	0.00724048
hsa-miR-92b	2.11905	0.287975	2.24255	0.656626	0.0303746	0.638552	1.31997	0.374616	1.44667e-05	5.23912e-05	1	-0.1235	0.769741	0.870267	0.799076	0.0474946	0.0967113	2.08868	1.69067e-05	9.54549e-05	0.922576	0.0240638	0.043748	2.21218	7.8838e-06	3.95932e-05	-1.2896	0.00102169	0.0171985
hsa-miR-92a-2*	-2.10065	0.97709	-1.03436	1.51344	-1.07419	0.963559	-1.95412	1.60505	0.372925	0.409407	0	-1.06628	0.216789	0.398909	-0.146526	0.849917	0.900324	-1.02646	0.193629	0.280715	0.919758	0.242297	0.31509	0.039829	0.958963	0.974056	0.879929	0.212085	0.413702
hsa-miR-92a-1*	-1.87731	0.595436	-1.31851	1.23541	-0.395662	0.704663	-1.11861	1.33445	0.144829	0.180341	0	-0.558792	0.422443	0.601597	-0.758695	0.237	0.343594	-1.48164	0.026822	0.0534676	-0.199903	0.751712	0.807559	-0.922851	0.153441	0.245993	0.722948	0.208723	0.412454
hsa-miR-92a	6.68331	0.532812	5.31855	0.740771	7.22652	0.580784	7.50489	0.136893	6.18372e-05	0.000185512	1	1.36476	0.0034912	0.0495323	-0.821584	0.0420299	0.0876267	-0.543212	0.167354	0.250618	-2.18634	9.20214e-06	4.31173e-05	-1.90797	5.23247e-05	0.000192563	-0.278372	0.42197	0.639284
hsa-miR-924	-1.66816	0.820626	-0.392813	0.894495	-0.464153	0.649466	-1.56171	0.944654	0.0331023	0.0489268	1	-1.27535	0.0366683	0.132268	-0.106455	0.840564	0.896799	-1.20401	0.0312643	0.0611167	1.1689	0.0359931	0.0614995	0.0713396	0.892731	0.934899	1.09756	0.0284725	0.129407
hsa-miR-922	-2.62129	0.819628	-3.41055	1.65791	-3.44886	0.456472	-1.84152	1.13629	0.0386033	0.0563249	0	0.789257	0.268901	0.454139	-0.779774	0.232596	0.33883	0.827565	0.206139	0.295088	-1.56903	0.0218156	0.0399806	0.0383074	0.952447	0.970647	-1.60734	0.00982425	0.0658898
hsa-miR-921	-0.487035	0.154002	-2.56419	1.70228	-2.68811	1.43901	-1.67547	1.06253	0.0310464	0.0464164	1	2.07715	0.0169584	0.0877341	1.18843	0.11948	0.204919	2.20107	0.00662648	0.0161055	-0.888718	0.238502	0.312145	0.12392	0.867354	0.91983	-1.01264	0.137009	0.318521
hsa-miR-920	-1.2978	0.954092	-1.53082	0.589659	-3.3926	0.854323	-3.33885	0.535542	0.000135203	0.000372422	1	0.233021	0.663422	0.794533	2.04105	0.000349356	0.00143685	2.0948	0.00026647	0.00103368	1.80802	0.00112655	0.00301187	1.86178	0.000860684	0.00230785	-0.0537539	0.901944	0.938063
hsa-miR-9*	1.57985	0.686122	0.715254	1.01004	4.33101	1.49213	2.12729	1.70814	0.000906026	0.00205894	1	0.864599	0.335375	0.518632	-0.547434	0.501623	0.607966	-2.75116	0.00240252	0.00662911	-1.41203	0.0920431	0.137837	-3.61575	0.00017703	0.000567951	2.20372	0.00558866	0.0457666
hsa-miR-9	-1.17827	0.863234	-1.43688	1.21865	3.235	1.61924	1.07682	1.53139	1.70585e-05	6.01014e-05	1	0.258615	0.77533	0.872487	-2.25509	0.0114973	0.0286331	-4.41327	2.08736e-05	0.000113592	-2.5137	0.00556844	0.0123535	-4.67188	9.89232e-06	4.70791e-05	2.15818	0.00740613	0.0561649
hsa-miR-892b	1.69899	0.369722	1.84309	1.12255	2.11884	1.03101	1.65484	0.211653	0.741136	0.760375	0	-0.144092	0.79464	0.881322	0.044156	0.930323	0.956633	-0.41985	0.409462	0.508471	0.188248	0.709744	0.772643	-0.275758	0.586295	0.714399	0.464006	0.310112	0.5269
hsa-miR-892a	-2.7047	0.590451	-1.06792	1.26435	-1.09477	0.669705	-2.00392	1.04893	0.0297795	0.0448171	1	-1.63678	0.0154447	0.084067	-0.700784	0.230845	0.336979	-1.60994	0.00977849	0.0227331	0.935993	0.114053	0.163782	0.0268412	0.962772	0.976333	0.909152	0.0877268	0.244217
hsa-miR-891b	-2.70837	0.40628	-2.6729	1.59477	-2.59732	1.085	-3.55539	0.574092	0.291012	0.329838	0	-0.0354729	0.957625	0.978951	0.847014	0.173882	0.271405	-0.111057	0.855454	0.893802	0.882487	0.157291	0.219291	-0.0755843	0.901312	0.939724	0.958072	0.0894074	0.244911
hsa-miR-891a	-2.72943	0.665898	-1.5295	0.790231	-3.25825	0.911801	-1.58497	1.19212	0.0105064	0.0178177	1	-1.19993	0.0738168	0.198835	-1.14445	0.0626348	0.121138	0.528829	0.374434	0.471414	0.055476	0.925082	0.9391	1.72876	0.007223	0.0162921	-1.67328	0.00409979	0.0374256
hsa-miR-890	-1.16232	0.525544	-2.67678	0.950329	-2.3702	1.03511	-0.829796	0.502476	0.00247384	0.00514582	1	1.51446	0.0124511	0.0785974	-0.332521	0.519078	0.622483	1.20788	0.0264852	0.0531459	-1.84698	0.0014665	0.00378707	-0.30658	0.551911	0.687243	-1.5404	0.00263912	0.02787
hsa-miR-889	-2.46313	0.940236	-2.3212	0.62139	-0.187009	0.719731	-0.706426	0.736343	0.000124883	0.000348216	1	-0.141933	0.792776	0.881322	-1.75671	0.0015931	0.00532401	-2.27612	0.000120436	0.000534029	-1.61477	0.00318946	0.00751094	-2.13419	0.000244175	0.000755271	0.519417	0.246097	0.458707
hsa-miR-888*	-2.91686	0.313571	-2.29866	0.378043	-2.55532	0.515364	-2.59609	0.543821	0.493994	0.528283	0	-0.618196	0.132341	0.290576	-0.320772	0.383836	0.496311	-0.361541	0.327476	0.421636	0.297424	0.418825	0.509654	0.256655	0.484551	0.620362	0.0407689	0.900656	0.937797
hsa-miR-888	-3.26027	0.75721	-3.11144	0.817224	-2.42218	1.02023	-2.8234	0.730163	0.412181	0.450328	0	-0.148833	0.801485	0.883091	-0.436873	0.422007	0.534268	-0.838091	0.130861	0.204385	-0.28804	0.594961	0.674339	-0.689259	0.2102	0.322211	0.401219	0.409872	0.628825
hsa-miR-887	3.54641	0.810224	1.8718	1.26551	2.1521	1.03515	2.99886	0.131126	0.0279871	0.0423299	1	1.67461	0.0103858	0.0756198	0.54755	0.326025	0.439698	1.39431	0.0180059	0.0383706	-1.12706	0.0507171	0.0820318	-0.280291	0.612172	0.736064	-0.846764	0.096477	0.256038
hsa-miR-885-5p	3.22049	0.672565	4.85684	0.573131	1.96606	1.0592	0.244506	0.613099	5.35507e-08	4.19635e-07	1	-1.63635	0.00695777	0.0602498	2.97598	5.92786e-06	4.49035e-05	1.25443	0.0203377	0.0424988	4.61233	6.00203e-09	9.74258e-08	2.89078	8.8079e-06	4.28036e-05	1.72156	0.000905047	0.0158209
hsa-miR-885-3p	0.402049	0.562062	-0.851472	0.610691	-1.62354	0.901211	-0.973288	1.01566	0.00905187	0.0156429	1	1.25352	0.0415444	0.140895	1.37534	0.0163137	0.039024	2.02559	0.000918605	0.00292987	0.121817	0.819774	0.861474	0.772065	0.158168	0.253125	-0.650248	0.182757	0.377559
hsa-miR-877*	4.30419	0.385789	5.22433	0.362731	2.37664	0.476912	2.2074	0.259703	4.6297e-09	6.09913e-08	1	-0.920139	0.0176248	0.0892302	2.09679	2.00275e-06	1.7848e-05	1.92755	6.56746e-06	4.1747e-05	3.01693	5.75832e-09	9.51693e-08	2.84769	1.56206e-08	2.25383e-07	0.169239	0.568804	0.729926
hsa-miR-877	2.81775	0.640338	3.29768	0.846018	1.64516	0.694256	1.06942	0.21676	7.81275e-05	0.000227621	1	-0.479922	0.310569	0.495422	1.74833	0.000434787	0.00172586	1.1726	0.0110287	0.025196	2.22826	2.78749e-05	0.000109217	1.65252	0.000754056	0.00206457	0.575739	0.14157	0.3233
hsa-miR-876-5p	-0.204547	1.3456	1.77926	0.223558	-0.195581	0.811128	-2.16562	1.1261	1.69337e-05	5.98939e-05	1	-1.98381	0.00603766	0.0575143	1.96107	0.00334646	0.0102078	-0.00896596	0.988121	0.990299	3.94488	1.23459e-06	7.28728e-06	1.97484	0.0031685	0.00772163	1.97004	0.00127101	0.019034
hsa-miR-876-3p	-2.23844	1.08701	-2.12413	0.936165	-1.20443	1.05976	-1.94813	0.603362	0.248493	0.284484	0	-0.114311	0.856159	0.925005	-0.290314	0.61497	0.711205	-1.03401	0.0829441	0.139107	-0.176002	0.759977	0.813686	-0.919697	0.12038	0.201688	0.743695	0.158168	0.342554
hsa-miR-875-5p	-1.50566	0.367842	-1.02246	1.48986	-1.44317	0.716955	-2.52956	0.840491	0.0598761	0.0837344	0	-0.483202	0.440496	0.616966	1.0239	0.0819545	0.1509	-0.0624945	0.912381	0.933957	1.5071	0.013627	0.0265245	0.420708	0.461637	0.599469	1.08639	0.0417681	0.160878
hsa-miR-875-3p	-1.76377	0.668406	-2.68343	1.26632	-2.01105	0.695805	-1.32517	1.33489	0.218333	0.255425	0	0.919667	0.197021	0.373888	-0.438595	0.494238	0.602229	0.247286	0.698863	0.77756	-1.35826	0.042673	0.0713048	-0.672381	0.298165	0.427496	-0.685881	0.237162	0.446336
hsa-miR-874	5.40721	0.168861	4.77457	0.324223	4.77464	0.543771	5.04058	0.0964205	0.209505	0.246365	0	0.632642	0.0808191	0.208706	0.366628	0.257637	0.368227	0.632576	0.0574919	0.102471	-0.266015	0.408145	0.499992	-6.63539e-05	0.999834	0.999834	-0.265948	0.356142	0.569953
hsa-miR-873	-0.57877	0.658924	-0.258386	0.908438	0.547225	0.30354	0.416927	0.570177	0.0398273	0.0578896	0	-0.320385	0.491918	0.660493	-0.995697	0.0265315	0.0582539	-1.12599	0.0134229	0.0296872	-0.675312	0.120923	0.173101	-0.80561	0.0673426	0.121699	0.130298	0.731035	0.855906
hsa-miR-802	-1.889	1.54335	-2.36058	1.39066	-1.5563	0.468882	-2.72594	0.961176	0.242	0.27916	0	0.471573	0.513834	0.679876	0.836934	0.210467	0.311587	-0.332703	0.613141	0.703718	0.365361	0.578975	0.660856	-0.804276	0.228174	0.342261	1.16964	0.0563038	0.196847
hsa-miR-770-5p	1.5413	0.272971	-0.327114	1.31737	0.532417	1.36271	0.841488	0.365368	0.0619859	0.086419	0	1.86841	0.00934308	0.0701889	0.699808	0.254601	0.36446	1.00888	0.105911	0.169682	-1.1686	0.0636857	0.100504	-0.859531	0.164888	0.262954	-0.309071	0.569326	0.729926
hsa-miR-769-5p	2.02592	0.584757	0.760863	0.402824	2.98716	0.346799	3.07496	0.207004	1.35087e-06	6.74695e-06	1	1.26505	0.0019229	0.0379982	-1.04904	0.00413628	0.0120894	-0.961238	0.00771046	0.0184442	-2.3141	4.65554e-07	3.11168e-06	-2.22629	8.39263e-07	6.02209e-06	-0.0878037	0.767138	0.871432
hsa-miR-769-3p	2.12829	0.748905	0.945648	0.823277	0.462875	0.43172	0.387048	0.414401	0.00153693	0.00334226	1	1.18265	0.015297	0.084067	1.74125	0.000338664	0.0013993	1.66542	0.000530575	0.00190507	0.558601	0.187093	0.254212	0.482773	0.251818	0.3722	0.0758278	0.838138	0.909402
hsa-miR-767-5p	-2.23782	0.763611	-2.32397	1.19446	-1.31516	0.747956	-1.41848	0.730062	0.145097	0.180428	0	0.0861539	0.88383	0.945179	-0.819336	0.137955	0.227549	-0.922652	0.0970162	0.158897	-0.90549	0.102998	0.151252	-1.00881	0.0712919	0.127317	0.103316	0.830127	0.908045
hsa-miR-767-3p	-0.159365	0.37059	-0.437186	0.633342	-0.577186	0.626069	-0.34848	0.58859	0.773336	0.788959	0	0.277821	0.538086	0.694224	0.189115	0.645497	0.735284	0.417821	0.314034	0.410729	-0.0887059	0.828834	0.869989	0.14	0.733153	0.834087	-0.228706	0.534778	0.716451
hsa-miR-766	5.24082	0.574439	5.69809	0.508624	4.11765	0.252091	3.99145	0.0699885	3.29102e-05	0.00010684	1	-0.457273	0.206919	0.38622	1.24938	0.000796458	0.00289592	1.12317	0.00205164	0.00579174	1.70665	2.54593e-05	0.000101059	1.58044	6.53301e-05	0.000231973	0.126208	0.664461	0.811821
hsa-miR-765	5.05384	0.551658	5.01543	0.161558	1.95237	0.683931	1.90095	0.99149	8.34947e-08	6.02355e-07	1	0.0384098	0.941188	0.97331	3.1529	1.02265e-06	1.06849e-05	3.10147	1.30584e-06	1.21124e-05	3.11449	1.22732e-06	7.28728e-06	3.06306	1.56898e-06	1.01149e-05	0.051426	0.903719	0.938553
hsa-miR-760	3.7055	0.27232	3.08942	0.536523	0.566477	0.454133	1.08013	0.566635	1.88419e-08	1.92441e-07	1	0.616081	0.138795	0.297453	2.62538	3.70316e-07	4.20771e-06	3.13903	2.02114e-08	4.95607e-07	2.0093	1.69414e-05	7.19612e-05	2.52295	6.82452e-07	5.04349e-06	-0.513649	0.131056	0.3097
hsa-miR-758	0.527445	0.503859	1.20111	1.07914	4.37473	0.334317	4.282	0.234799	5.56126e-10	1.07557e-08	1	-0.673667	0.138819	0.297453	-3.75456	4.29068e-09	1.77283e-07	-3.84728	2.7876e-09	1.01357e-07	-3.08089	1.21108e-07	1.08997e-06	-3.17362	7.4794e-08	7.99856e-07	0.0927241	0.798042	0.89118
hsa-miR-744*	-1.11168	0.912384	1.10813	0.45604	0.279408	0.699027	-0.652406	0.988038	0.00231615	0.00483995	1	-2.21981	0.000691565	0.0270526	-0.459276	0.380231	0.49235	-1.39109	0.0127916	0.0284292	1.76054	0.00240608	0.0058636	0.828724	0.12048	0.201688	0.931813	0.0545886	0.193832
hsa-miR-744	1.11228	0.614513	0.0104265	0.63329	3.26888	0.483987	2.58505	0.114767	3.2503e-08	3.0413e-07	1	1.10185	0.0110421	0.0766206	-1.47277	0.000521883	0.00200165	-2.1566	5.67878e-06	3.71368e-05	-2.57462	4.23762e-07	2.89704e-06	-3.25846	8.85025e-09	1.43659e-07	0.683833	0.0464406	0.171604
hsa-miR-720	11.4177	1.4551	7.75584	2.42191	13.4348	1.69329	14.2266	0.353473	2.06366e-06	9.59899e-06	1	3.66186	0.00122167	0.0310242	-2.8089	0.0050046	0.0142607	-2.01709	0.0354696	0.0680209	-6.47077	3.54426e-07	2.52222e-06	-5.67896	2.50253e-06	1.49658e-05	-0.791807	0.335844	0.550106
hsa-miR-7-2*	-2.78211	0.624351	0.243766	0.493635	-0.883186	1.18954	-1.80181	0.861374	0.000337923	0.000853256	1	-3.02587	5.53444e-05	0.012577	-0.980299	0.090347	0.162947	-1.89892	0.00240661	0.00662911	2.04557	0.00127548	0.00334125	1.12695	0.0539529	0.100912	0.918621	0.0769276	0.239615
hsa-miR-7-1*	-1.96657	1.38647	-2.52448	1.2145	0.135241	0.657585	0.253341	0.633132	7.58673e-05	0.000222462	1	0.557914	0.39059	0.579677	-2.21991	0.000955301	0.00340537	-2.10181	0.00155805	0.00459827	-2.77782	9.32229e-05	0.00031857	-2.65972	0.000152454	0.000500291	-0.1181	0.822454	0.904908
hsa-miR-708*	-3.2107	0.821679	-2.41978	0.47333	-1.39484	0.747336	-1.74309	1.10289	0.0141681	0.0230803	1	-0.790924	0.189792	0.365381	-1.46761	0.0117349	0.029145	-1.81587	0.00257934	0.00697803	-0.67669	0.21801	0.288458	-1.02494	0.0678902	0.122202	0.348253	0.473226	0.674095
hsa-miR-708	1.58332	0.842441	1.43744	0.775755	-0.496201	1.33501	0.389941	0.544722	0.00446086	0.00851874	1	0.145873	0.820827	0.896793	1.19337	0.0521658	0.104217	2.07952	0.00169611	0.00494155	1.0475	0.0852372	0.12935	1.93364	0.0030849	0.0075381	-0.886142	0.102354	0.26507
hsa-miR-7	-0.641433	0.891289	-0.0201709	0.643271	3.80905	1.27608	1.63474	1.18763	2.23201e-06	1.01445e-05	1	-0.621262	0.393058	0.581906	-2.27617	0.00206609	0.00673145	-4.45048	7.71542e-07	7.96968e-06	-1.65491	0.0186507	0.0350279	-3.82922	6.73233e-06	3.45745e-05	2.17431	0.00116766	0.0183001
hsa-miR-675	-1.86296	0.600324	-3.43747	1.63369	-0.97086	1.66709	0.315014	0.331106	0.000298224	0.000767948	1	1.57452	0.0576031	0.171676	-2.17797	0.00609759	0.0169406	-0.892095	0.226642	0.315493	-3.75249	3.11538e-05	0.000120505	-2.46661	0.00236619	0.00587669	-1.28587	0.0575521	0.199588
hsa-miR-671-5p	6.13441	0.430346	5.85034	0.599343	3.0863	0.912043	3.76539	0.644982	1.0345e-06	5.46719e-06	1	0.284065	0.580439	0.724457	2.36902	4.02981e-05	0.000221597	3.04811	1.32284e-06	1.21461e-05	2.08495	0.0001777	0.0005728	2.76404	5.36793e-06	2.83689e-05	-0.679088	0.114787	0.289034
hsa-miR-671-3p	0.716052	0.475584	0.679477	0.829856	-1.69033	0.815614	0.0247517	0.968042	0.000195284	0.000529891	1	0.0365753	0.949248	0.974991	0.6913	0.196287	0.295896	2.40638	0.000129983	0.000568049	0.654725	0.220104	0.290806	2.36981	0.000154219	0.000504264	-1.71508	0.00127731	0.019034
hsa-miR-668	-0.8254	1.53975	-1.42721	0.901047	-0.401924	0.395965	-0.348718	0.321594	0.183592	0.220165	0	0.601809	0.302584	0.490468	-0.476682	0.369596	0.482843	-0.423476	0.424489	0.524267	-1.07849	0.0502446	0.0817036	-1.02528	0.0616306	0.112948	-0.0532058	0.910018	0.941077
hsa-miR-665	2.57485	0.52113	1.11374	1.13019	-0.175759	1.72116	1.40253	0.167948	0.00379573	0.00743603	1	1.46111	0.0565478	0.170652	1.17232	0.0907209	0.163298	2.75061	0.000424126	0.00156085	-0.288794	0.667071	0.736778	1.2895	0.0645547	0.117832	-1.57829	0.0142506	0.087139
hsa-miR-664*	5.12787	0.417383	4.40497	0.442127	2.56887	1.0138	3.32197	0.573347	7.16944e-05	0.000212738	1	0.722906	0.167852	0.337443	1.8059	0.000775766	0.00283979	2.559	1.53239e-05	8.70587e-05	1.083	0.0287963	0.0506186	1.8361	0.000662327	0.00183886	-0.753102	0.0824954	0.240043
hsa-miR-664	3.23274	0.147507	3.23531	0.220514	2.62392	0.731482	2.72079	0.0945667	0.176286	0.212244	0	-0.00256779	0.994635	0.99573	0.511951	0.151745	0.244838	0.608819	0.0913226	0.151093	0.514519	0.149798	0.210582	0.611386	0.0900518	0.158025	-0.0968677	0.756305	0.871333
hsa-miR-663b	1.83381	0.636205	0.439764	1.3171	-1.98249	0.956539	-0.516555	0.69201	8.63528e-06	3.38339e-05	1	1.39405	0.0347865	0.129947	2.35037	0.000418535	0.00166863	3.8163	9.31935e-07	9.01201e-06	0.956319	0.104901	0.153155	2.42225	0.000307299	0.000928023	-1.46593	0.00837221	0.0603995
hsa-miR-663	7.72826	0.780746	6.50667	0.809593	3.76756	1.46068	4.20769	0.998887	9.69928e-06	3.72011e-05	1	1.22159	0.105445	0.253571	3.52057	2.45793e-05	0.000142309	3.9607	5.13713e-06	3.51101e-05	2.29898	0.00213901	0.00528359	2.73911	0.000428185	0.00124352	-0.440131	0.463971	0.667325
hsa-miR-662	1.92339	0.111805	1.91549	0.444999	-0.526134	1.32571	0.63157	0.182818	9.06704e-05	0.00025918	1	0.00789661	0.988547	0.993182	1.29182	0.0163635	0.0390405	2.44952	6.39325e-05	0.00030268	1.28392	0.0169481	0.0322297	2.44162	6.64302e-05	0.000234051	-1.1577	0.0161798	0.0924998
hsa-miR-661	-1.51122	0.136638	-2.59303	1.46701	-1.85619	0.871836	-1.98074	1.12595	0.457577	0.494105	0	1.08181	0.124524	0.279869	0.469516	0.455617	0.565786	0.344964	0.58245	0.674109	-0.612294	0.332747	0.41835	-0.736846	0.246042	0.364849	0.124551	0.823845	0.904908
hsa-miR-660	2.68764	0.414726	2.04803	1.10454	5.61825	0.575267	5.62101	0.36875	7.69399e-09	8.8868e-08	1	0.63961	0.191329	0.366916	-2.93337	8.86129e-07	9.58918e-06	-2.93061	8.98745e-07	8.78451e-06	-3.57298	3.86521e-08	4.50446e-07	-3.57022	3.91534e-08	4.52488e-07	-0.00275891	0.99438	0.99438
hsa-miR-659	2.80552	0.705712	2.11809	0.807508	-0.0243434	0.661103	0.514083	0.539764	4.69554e-06	2.00387e-05	1	0.687421	0.173228	0.342031	2.29143	3.8824e-05	0.000215189	2.82986	2.30296e-06	1.83631e-05	1.60401	0.00161839	0.00413236	2.14244	8.67869e-05	0.000297695	-0.538427	0.190646	0.389901
hsa-miR-658	0.144777	0.818248	-0.0442432	1.05147	-1.94602	0.583919	-1.54032	0.985253	0.00113647	0.0025382	1	0.18902	0.751923	0.856514	1.68509	0.00496378	0.0141889	2.0908	0.000825028	0.00266886	1.49607	0.011109	0.0224402	1.90178	0.00191857	0.00484204	-0.405701	0.40921	0.628825
hsa-miR-657	-2.15404	0.317847	-1.93261	1.34463	-2.66882	1.21088	-1.24432	1.02971	0.131937	0.166339	0	-0.22143	0.756616	0.859897	-0.90972	0.171952	0.269491	0.514785	0.432752	0.530151	-0.68829	0.29692	0.380141	0.736215	0.265417	0.389047	-1.42451	0.0217172	0.109066
hsa-miR-656	-1.22269	0.786268	-0.390815	1.13679	0.340427	0.619661	-0.225849	0.271982	0.0247055	0.0379988	1	-0.831876	0.117006	0.274358	-0.996842	0.0435924	0.090058	-1.56312	0.00286407	0.00757567	-0.164966	0.726296	0.784089	-0.731242	0.130428	0.214466	0.566276	0.187479	0.386436
hsa-miR-655	-2.34372	0.45609	-1.42727	1.19718	-0.744348	0.607549	-2.07431	0.988429	0.0222673	0.0346591	1	-0.916447	0.13226	0.290576	-0.269411	0.61956	0.71379	-1.59937	0.00681014	0.0164639	0.647036	0.239412	0.31268	-0.682925	0.21517	0.329276	1.32996	0.0110042	0.0714485
hsa-miR-654-5p	2.05493	0.397792	1.24954	0.842871	4.08277	0.592491	4.07346	0.212938	1.49643e-07	1.02275e-06	1	0.805398	0.0714863	0.195298	-2.01852	3.35931e-05	0.000188179	-2.02783	3.17206e-05	0.000161084	-2.82392	2.95483e-07	2.23749e-06	-2.83323	2.80619e-07	2.47788e-06	0.00931327	0.978835	0.986431
hsa-miR-654-3p	2.99437	0.242276	3.28465	0.168753	6.42252	0.504099	6.5594	0.263814	1.0817e-11	5.78391e-10	1	-0.290277	0.40789	0.590938	-3.56503	1.33548e-10	2.42789e-08	-3.42815	2.76796e-10	2.09673e-08	-3.27475	6.42136e-10	1.76879e-08	-3.13787	1.39249e-09	3.26472e-08	-0.136886	0.630834	0.782303
hsa-miR-653	-2.35675	0.425013	-2.47864	1.07526	-1.66665	0.646362	-2.42747	0.704015	0.246857	0.282967	0	0.12189	0.817558	0.894297	0.0707159	0.883397	0.926192	-0.690101	0.161847	0.243172	-0.051174	0.915466	0.937115	-0.811991	0.102653	0.176392	0.760817	0.0882301	0.244217
hsa-miR-652	1.5476	0.358099	0.689066	0.266811	2.53479	0.223049	2.39347	0.167959	5.41697e-06	2.24841e-05	1	0.858537	0.011882	0.0782727	-0.845862	0.00724022	0.0195293	-0.987185	0.00226623	0.0063169	-1.7044	5.49231e-06	2.68415e-05	-1.84572	1.76999e-06	1.12512e-05	0.141322	0.585528	0.745441
hsa-miR-651	-1.89489	1.1001	-1.62976	1.123	-1.78249	0.690716	-1.9795	1.54874	0.962653	0.964776	0	-0.265126	0.730368	0.842518	0.0846111	0.903983	0.940184	-0.112397	0.872704	0.904547	0.349737	0.619004	0.695109	0.152728	0.827692	0.893554	0.197008	0.753733	0.870458
hsa-miR-650	1.02764	0.234855	-0.434417	0.819961	-0.989796	1.22738	-0.484614	0.373788	0.0063096	0.0113573	1	1.46206	0.0162295	0.0864589	1.51225	0.00742169	0.0199227	2.01744	0.000713448	0.00238428	0.0501967	0.922822	0.9391	0.555378	0.290077	0.417877	-0.505182	0.282176	0.499456
hsa-miR-649	-2.9336	0.444447	-2.01144	0.254363	-1.94178	0.633556	-1.67023	0.951831	0.065815	0.0907828	0	-0.922166	0.0752685	0.200799	-1.26337	0.0104228	0.0263909	-0.991824	0.038653	0.0725942	-0.341209	0.457025	0.545191	-0.0696576	0.878567	0.925397	-0.271551	0.50754	0.700752
hsa-miR-648	2.38539	0.374927	1.58497	0.655885	-1.16446	1.52337	-0.685149	1.11926	3.43241e-05	0.000110641	1	0.800426	0.28173	0.466472	3.07054	0.000130611	0.000600017	3.54985	2.29231e-05	0.000122571	2.27012	0.00242887	0.00588759	2.74942	0.00042406	0.00123855	-0.479307	0.426966	0.64257
hsa-miR-647	0.912876	0.788517	2.34808	0.471141	-1.16406	1.09421	-1.46498	0.904225	1.28023e-06	6.46514e-06	1	-1.43521	0.0268272	0.110845	2.37786	0.000289972	0.0012392	2.07693	0.00108769	0.00338599	3.81307	6.564e-07	4.12877e-06	3.51214	2.22165e-06	1.34632e-05	0.300924	0.548295	0.719192
hsa-miR-646	-3.26384	0.973622	-2.96724	0.969272	-2.50482	1.13945	-2.43725	1.02115	0.52522	0.556439	0	-0.296605	0.671132	0.799431	-0.8266	0.202553	0.302333	-0.759028	0.240567	0.330325	-0.529995	0.408684	0.499992	-0.462424	0.470145	0.607911	-0.0675712	0.905513	0.938553
hsa-miR-645	0.487728	0.720029	0.16528	0.723371	0.869163	1.12222	1.52345	0.512708	0.0743469	0.100567	0	0.322448	0.575815	0.721953	-1.03573	0.0582956	0.114204	-0.381435	0.469531	0.563809	-1.35817	0.0156959	0.030037	-0.703883	0.188276	0.293054	-0.654291	0.172191	0.364004
hsa-miR-644	-2.2246	0.567758	-2.42715	0.435479	-1.65886	0.810974	-2.27872	0.880106	0.363369	0.400852	0	0.202543	0.703208	0.824795	0.05412	0.911067	0.945388	-0.565741	0.250274	0.339009	-0.148423	0.759587	0.813686	-0.768284	0.123122	0.205354	0.619861	0.16217	0.346852
hsa-miR-643	-2.71891	0.538259	-3.2185	1.75464	-2.71618	0.607745	-2.73916	1.27631	0.866316	0.874979	0	0.499586	0.502883	0.669283	0.0202434	0.976151	0.980465	-0.0027383	0.996773	0.996773	-0.479342	0.481569	0.572217	-0.502324	0.461057	0.599469	0.0229817	0.969732	0.980519
hsa-miR-641	-0.620807	0.647018	-0.355492	0.747788	-0.547924	0.979547	0.0146924	1.40401	0.712727	0.732883	0	-0.265314	0.705457	0.825068	-0.635499	0.326013	0.439698	-0.0728828	0.909308	0.931861	-0.370185	0.564338	0.647706	0.192432	0.763806	0.856104	-0.562616	0.330857	0.544835
hsa-miR-640	1.22887	0.272591	2.52986	0.56206	-1.17768	1.47507	-1.95738	1.37165	3.86359e-06	1.69662e-05	1	-1.30099	0.0987874	0.239461	3.18624	0.000134356	0.00060761	2.40654	0.00207896	0.00585068	4.48723	1.58189e-06	9.10088e-06	3.70753	2.17946e-05	9.04624e-05	0.779703	0.218946	0.422551
hsa-miR-639	-0.323742	0.422011	-1.36459	1.42562	-2.46528	0.811011	-1.58113	0.595036	0.00615362	0.0111427	1	1.04085	0.0900487	0.225192	1.25738	0.0284111	0.062081	2.14154	0.000617359	0.00214555	0.216533	0.689926	0.756505	1.10068	0.0520728	0.097672	-0.884152	0.0785939	0.239615
hsa-miR-638	11.2369	1.3566	10.3688	1.32127	7.4765	0.737103	7.63392	0.76717	2.58265e-06	1.16219e-05	1	0.868118	0.210676	0.39102	3.60295	7.04647e-06	5.15279e-05	3.76036	3.89541e-06	2.81026e-05	2.73483	0.000205866	0.00065203	2.89225	0.000110615	0.000369667	-0.157413	0.777253	0.875494
hsa-miR-637	-1.77374	1.31591	-1.22985	0.84929	-1.97609	0.956623	-1.88238	0.942583	0.652748	0.677943	0	-0.543888	0.427323	0.605986	0.108635	0.86115	0.908104	0.20235	0.744795	0.81155	0.652523	0.299394	0.38277	0.746238	0.237099	0.353896	-0.0937149	0.866031	0.926144
hsa-miR-636	3.75039	0.154858	4.36731	0.204383	1.77154	0.404802	1.97534	0.358073	1.66965e-08	1.76478e-07	1	-0.616918	0.0804276	0.208706	1.77505	8.57559e-06	5.99632e-05	1.97885	1.8645e-06	1.6037e-05	2.39197	1.00272e-07	9.30077e-07	2.59577	2.59105e-08	3.31727e-07	-0.203801	0.466067	0.669282
hsa-miR-635	-0.759014	0.757027	-1.43397	0.399593	-2.71405	1.03892	-2.45693	1.30419	0.0145817	0.023585	1	0.674958	0.323128	0.510823	1.69792	0.0108507	0.027322	1.95503	0.00410057	0.0104703	1.02296	0.107566	0.155946	1.28008	0.0475268	0.0907601	-0.257115	0.641846	0.793582
hsa-miR-634	1.17669	0.308674	1.04386	0.477083	-0.0184524	0.86792	0.544383	0.415644	0.0292494	0.0440924	1	0.132823	0.771447	0.871113	0.632302	0.1395	0.22889	1.19514	0.00839043	0.0198101	0.49948	0.238658	0.312145	1.06232	0.0173007	0.0363196	-0.562836	0.141313	0.3233
hsa-miR-633	-2.32188	1.90247	-2.65171	1.33744	-2.54399	1.10249	-3.42832	0.972108	0.457686	0.494105	0	0.329838	0.696689	0.820324	1.10644	0.160925	0.256802	0.222114	0.773518	0.829161	0.776605	0.319504	0.404497	-0.107723	0.888919	0.93198	0.884329	0.208215	0.412347
hsa-miR-632	-0.175248	0.1559	-0.309553	0.919882	-2.10418	1.09994	-1.50297	0.826529	0.0037095	0.0073144	1	0.134305	0.823289	0.897374	1.32772	0.0229334	0.0512198	1.92893	0.00179502	0.00521178	1.19341	0.0387355	0.0652048	1.79463	0.00323546	0.00786373	-0.601217	0.228479	0.436318
hsa-miR-631	3.26465	0.179523	3.22909	0.383918	-0.382901	0.576958	0.109118	0.362878	4.55761e-11	1.65715e-09	1	0.0355581	0.925398	0.970227	3.15553	5.94306e-09	2.03418e-07	3.64755	4.41937e-10	2.51076e-08	3.11998	7.2413e-09	1.13489e-07	3.61199	5.28929e-10	1.55096e-08	-0.492019	0.122855	0.298597
hsa-miR-630	6.47365	1.04458	6.14952	0.605027	3.40197	0.468282	3.30957	0.823852	2.90749e-07	1.80277e-06	1	0.324122	0.545859	0.701484	3.16408	1.4291e-06	1.39566e-05	3.07168	2.20245e-06	1.78753e-05	2.83996	6.64341e-06	3.17835e-05	2.74756	1.03929e-05	4.92037e-05	0.0924025	0.832359	0.908271
hsa-miR-629*	2.11629	0.393812	2.79413	0.223019	0.363045	0.547115	0.401901	0.338996	2.06484e-07	1.33454e-06	1	-0.677843	0.0806455	0.208706	1.71439	4.54082e-05	0.000245691	1.75324	3.44695e-05	0.000173109	2.39223	4.50099e-07	3.03067e-06	2.43109	3.50649e-07	2.95129e-06	-0.038856	0.898824	0.936962
hsa-miR-629	-0.822261	0.401501	-1.46291	1.01579	-0.280345	0.440235	-0.166886	0.479237	0.0212404	0.0332889	1	0.640646	0.172422	0.341464	-0.655375	0.128296	0.217577	-0.541916	0.20474	0.29401	-1.29602	0.00495927	0.0111308	-1.18256	0.00932266	0.0205189	-0.113459	0.762487	0.871432
hsa-miR-628-5p	-0.487022	0.260987	-0.365268	1.34634	0.416372	0.351817	-0.339268	0.49502	0.164148	0.201862	0	-0.121753	0.808911	0.890193	-0.147754	0.74797	0.821141	-0.903394	0.0593581	0.104495	-0.0260004	0.954857	0.961201	-0.78164	0.0993626	0.171386	0.75564	0.0763736	0.239615
hsa-miR-628-3p	0.25657	0.477134	-0.834228	1.43668	-1.47453	1.41541	0.107981	0.582672	0.0320052	0.0476149	1	1.0908	0.138487	0.297453	0.148589	0.820623	0.877584	1.7311	0.013962	0.0308045	-0.942209	0.159887	0.222228	0.640298	0.33356	0.467911	-1.58251	0.0122352	0.0765148
hsa-miR-627	-1.14345	1.40987	-1.36802	0.93772	-0.196317	0.919035	-1.43736	1.65429	0.277438	0.315239	0	0.224576	0.788734	0.880786	0.293913	0.701115	0.783904	-0.94713	0.223415	0.312148	0.0693374	0.927735	0.9391	-1.17171	0.135473	0.220295	1.24104	0.0800733	0.239615
hsa-miR-626	-2.86952	1.17579	-2.80954	1.47457	-1.76221	0.879	-2.60249	0.843049	0.262945	0.300273	0	-0.0599797	0.9326	0.973099	-0.267021	0.680586	0.765659	-1.1073	0.0977617	0.159257	-0.207042	0.749388	0.806146	-1.04732	0.116128	0.195482	0.840281	0.156429	0.341811
hsa-miR-625*	1.75492	0.19253	2.67493	0.561151	0.974701	0.336943	0.795119	0.375935	3.78788e-05	0.000120391	1	-0.920018	0.0177675	0.0892302	0.959797	0.00779782	0.0206079	0.780216	0.0263742	0.0530401	1.87981	9.39368e-06	4.3789e-05	1.70023	3.44088e-05	0.000132532	0.179581	0.546128	0.718335
hsa-miR-625	1.07406	0.771749	0.510325	0.259611	2.38388	0.169982	2.1213	0.199841	2.25543e-05	7.67861e-05	1	0.563738	0.130585	0.288111	-1.04724	0.00420396	0.0122089	-1.30982	0.000616946	0.00214555	-1.61098	6.64131e-05	0.000237675	-1.87356	9.85873e-06	4.70791e-05	0.262582	0.379899	0.594368
hsa-miR-624*	-1.8505	0.907177	-2.37827	1.29235	-0.517221	0.215511	-1.57055	0.527918	0.00576803	0.0106526	1	0.527779	0.333436	0.517274	-0.279945	0.571334	0.674471	-1.33327	0.0121054	0.0274015	-0.807724	0.111598	0.16102	-1.86105	0.00094892	0.00252952	1.05333	0.0244537	0.116379
hsa-miR-624	-1.94089	0.974825	-1.32492	1.27793	-1.32638	1.17109	-2.45343	0.977993	0.227272	0.265154	0	-0.615972	0.40295	0.585114	0.512539	0.445228	0.555923	-0.614512	0.361462	0.45879	1.12851	0.101143	0.148768	0.00146018	0.998253	0.999352	1.12705	0.0692138	0.227954
hsa-miR-623	4.6428	0.476222	4.17747	0.223949	1.73424	0.665374	1.62486	0.619388	3.82406e-08	3.27931e-07	1	0.465322	0.296549	0.483955	3.01794	1.49206e-07	2.37945e-06	2.90855	2.68073e-07	3.48112e-06	2.55261	1.93356e-06	1.07171e-05	2.44323	3.62185e-06	2.08371e-05	0.109384	0.761065	0.871432
hsa-miR-622	3.01693	0.506827	3.04073	0.623993	0.547658	0.428074	0.173859	0.627769	4.98294e-08	4.0084e-07	1	-0.023798	0.956512	0.978951	2.84308	3.35607e-07	4.06755e-06	2.46928	2.76401e-06	2.12923e-05	2.86687	2.94617e-07	2.23749e-06	2.49307	2.40862e-06	1.44996e-05	0.373799	0.300253	0.515936
hsa-miR-621	-2.45841	0.896917	-3.76067	1.4896	-3.13858	0.319551	-1.78434	0.977392	0.0134946	0.0222624	1	1.30226	0.0531708	0.163838	-0.674077	0.258838	0.368511	0.680167	0.254686	0.342977	-1.97634	0.00260811	0.00625534	-0.622094	0.296327	0.425531	-1.35424	0.0162852	0.0925203
hsa-miR-620	-1.92387	0.861636	-3.13568	1.0204	-1.81605	0.450744	-2.49655	0.869051	0.0708777	0.0965935	0	1.21181	0.0402509	0.138068	0.57268	0.271047	0.381395	-0.107813	0.833604	0.877403	-0.639132	0.220877	0.291404	-1.31962	0.016356	0.0344159	0.680492	0.1479	0.329513
hsa-miR-619	-2.08175	0.926001	-0.20193	0.81965	-1.11525	0.642438	-1.89425	0.831237	0.00761622	0.0134691	1	-1.87982	0.00267509	0.0458804	-0.1875	0.714757	0.797196	-0.966497	0.0696061	0.120289	1.69232	0.00298925	0.00713182	0.913324	0.0851724	0.150042	0.778997	0.099655	0.260306
hsa-miR-618	-2.55663	0.324589	-0.94506	0.946916	-2.29751	1.07854	-1.89289	1.10687	0.0875296	0.115814	0	-1.61157	0.020966	0.0962532	-0.663738	0.27368	0.383304	-0.25912	0.665404	0.748579	0.947833	0.123218	0.175832	1.35245	0.0322245	0.0649491	-0.404618	0.452258	0.654622
hsa-miR-617	1.75945	0.475903	1.25805	0.223081	-0.968221	1.70282	0.109714	0.375657	0.000745941	0.00172975	1	0.501405	0.459899	0.633407	1.64974	0.0128258	0.0315869	2.72767	0.000190259	0.000786114	1.14833	0.0725164	0.113455	2.22627	0.00140126	0.00366018	-1.07794	0.0603925	0.206379
hsa-miR-616*	-2.61756	0.524134	-2.66503	1.18184	-2.21611	0.513556	-1.90656	1.21989	0.501906	0.535484	0	0.04747	0.940267	0.97331	-0.710997	0.226835	0.332569	-0.401451	0.489961	0.583715	-0.758467	0.198346	0.266711	-0.448922	0.440746	0.579795	-0.309545	0.551173	0.721925
hsa-miR-616	0.415152	0.472853	0.0149467	0.488587	-2.14771	1.0411	-0.896747	0.990325	0.000347381	0.000873092	1	0.400206	0.50261	0.669283	1.3119	0.0229201	0.0512198	2.56286	9.22493e-05	0.00042138	0.911693	0.103167	0.151256	2.16266	0.000564663	0.00157932	-1.25096	0.0160903	0.0924998
hsa-miR-615-5p	-2.16165	0.531952	-3.67409	0.635478	-2.92526	0.864301	-1.20243	0.52232	8.5455e-05	0.000246599	1	1.51245	0.00542503	0.0559384	-0.95922	0.0433508	0.0897628	0.763619	0.101883	0.16479	-2.47167	1.54787e-05	6.70005e-05	-0.748829	0.108282	0.185363	-1.72284	0.000291144	0.00700334
hsa-miR-615-3p	2.29376	0.674542	3.10396	0.589988	-0.727939	1.43209	-1.86586	1.30689	4.0292e-07	2.37828e-06	1	-0.8102	0.292157	0.478506	4.15962	4.35503e-06	3.38352e-05	3.0217	0.000227064	0.000905269	4.96982	3.11063e-07	2.29883e-06	3.8319	1.32815e-05	6.03644e-05	1.13792	0.0769106	0.239615
hsa-miR-614	1.49629	0.550953	1.65409	0.790046	-0.5613	0.298498	-0.344426	0.555065	4.29956e-06	1.87e-05	1	-0.157807	0.717112	0.831447	1.84071	0.000115255	0.000536141	2.05759	3.04965e-05	0.000156618	1.99852	4.37183e-05	0.000164896	2.21539	1.17608e-05	5.4267e-05	-0.216874	0.543096	0.718335
hsa-miR-613	1.2938	0.262321	3.95078	1.28927	0.0850173	1.89652	-0.762729	0.311724	1.1828e-05	4.44283e-05	1	-2.65698	0.00276543	0.0464272	2.05653	0.0091443	0.0235472	1.20878	0.106903	0.170782	4.71351	1.43881e-06	8.41082e-06	3.86577	2.20616e-05	9.11547e-05	0.847746	0.200967	0.405499
hsa-miR-612	-1.36279	1.17378	-1.32049	0.202317	-2.04063	1.07458	-1.48977	1.35018	0.638453	0.664979	0	-0.0423049	0.953565	0.977216	0.126976	0.848228	0.900324	0.677838	0.31255	0.409968	0.169281	0.798678	0.848129	0.720143	0.284038	0.411131	-0.550863	0.357848	0.571045
hsa-miR-611	-0.843307	0.746409	-2.63375	0.805268	-3.10358	0.62691	-0.719085	0.484057	6.34492e-06	2.567e-05	1	1.79044	0.00118444	0.0310242	-0.124222	0.779526	0.848609	2.26028	3.74343e-05	0.000185944	-1.91467	0.000251516	0.000759561	0.469832	0.29548	0.424986	-2.3845	4.24554e-06	0.000771839
hsa-miR-610	3.35314	0.40532	2.21083	0.551963	0.0115372	0.511444	-0.521412	1.41635	1.02564e-06	5.45206e-06	1	1.14231	0.0733162	0.198835	3.87455	5.49664e-07	6.09322e-06	3.3416	4.78958e-06	3.29828e-05	2.73224	6.44743e-05	0.000232568	2.19929	0.000663528	0.00183886	0.532949	0.294021	0.513604
hsa-miR-609	0.0527472	0.39685	2.5728	1.41651	-0.23477	1.86225	-1.47049	0.74379	0.00030338	0.000774642	1	-2.52005	0.00607411	0.0575143	1.52324	0.0567171	0.111898	0.287518	0.707716	0.781486	4.04329	2.40716e-05	9.81213e-05	2.80757	0.00124212	0.00327272	1.23572	0.0817169	0.239615
hsa-miR-608	-1.9082	1.35011	-1.81739	1.68244	-2.27065	0.331584	-2.88882	0.9234	0.335813	0.375004	0	-0.0908107	0.899712	0.952082	0.980618	0.145887	0.237126	0.36245	0.582893	0.674109	1.07143	0.113749	0.163604	0.453261	0.493094	0.628643	0.618168	0.29944	0.515513
hsa-miR-607	-1.14878	1.07335	-3.98466	0.35612	-2.58814	0.639691	-1.71444	0.71785	8.2458e-05	0.000239471	1	2.83588	1.82052e-05	0.00827426	0.56566	0.245731	0.353993	1.43937	0.00612827	0.0150151	-2.27022	9.10008e-05	0.00031215	-1.39652	0.00754858	0.0169424	-0.873706	0.0515581	0.184513
hsa-miR-606	-3.12091	0.791646	-4.13452	0.648315	-2.85051	0.743145	-3.46356	1.17667	0.1577	0.195033	0	1.01361	0.110128	0.261375	0.34265	0.543752	0.646106	-0.2704	0.631292	0.720006	-0.670961	0.240086	0.313111	-1.28401	0.0306898	0.0621314	0.61305	0.230433	0.438208
hsa-miR-605	3.20389	0.310694	3.41094	0.358268	0.510685	1.03858	-1.18093	0.439457	5.42128e-10	1.07129e-08	1	-0.207053	0.674758	0.800059	4.38481	1.74937e-09	1.22322e-07	2.6932	4.46649e-06	3.11237e-05	4.59187	7.60246e-10	1.96811e-08	2.90025	1.54512e-06	1.00322e-05	1.69161	0.000330549	0.00724048
hsa-miR-604	-1.91844	1.03589	-3.27493	1.2324	-2.50962	0.771891	-2.08296	0.901163	0.165209	0.202119	0	1.35649	0.047295	0.151289	0.164515	0.782595	0.848901	0.591176	0.326462	0.421471	-1.19197	0.0554199	0.0883801	-0.76531	0.207345	0.319501	-0.426661	0.42668	0.64257
hsa-miR-603	-1.11249	0.637658	-0.4121	1.00088	-1.5099	0.959574	-1.69045	0.970671	0.156697	0.194056	0	-0.700387	0.272359	0.457624	0.57796	0.319852	0.433949	0.397408	0.49134	0.584591	1.27835	0.0347926	0.0597069	1.0978	0.0662816	0.120259	0.180552	0.725585	0.853633
hsa-miR-602	2.51756	0.311525	1.69072	0.765805	-0.352541	1.12949	0.688408	0.245267	3.18622e-05	0.000104182	1	0.826836	0.129978	0.287471	1.82915	0.000965567	0.00342852	2.8701	5.32814e-06	3.61106e-05	1.00231	0.0485525	0.0793781	2.04326	0.000327145	0.000984683	-1.04095	0.0240011	0.114826
hsa-miR-601	3.85638	0.652635	3.86642	0.612008	1.6094	0.536957	0.722169	0.633203	7.37999e-08	5.4987e-07	1	-0.0100366	0.982712	0.991754	3.13421	1.84596e-07	2.6244e-06	2.24698	2.22278e-05	0.000119556	3.14425	1.75431e-07	1.463e-06	2.25701	2.09956e-05	8.7546e-05	0.887234	0.0269175	0.124655
hsa-miR-600	-2.36554	0.958801	-2.6872	0.842845	-2.49953	1.47577	-2.13491	1.03376	0.865916	0.874979	0	0.321656	0.671909	0.799431	-0.23064	0.739179	0.815429	0.133985	0.846504	0.887598	-0.552296	0.428109	0.517488	-0.187671	0.786367	0.86697	-0.364625	0.557291	0.724717
hsa-miR-599	-2.32886	1.0367	-1.67077	1.24974	-1.9452	0.376697	-2.31118	0.490735	0.536634	0.567209	0	-0.658092	0.243387	0.430426	-0.0176792	0.972171	0.979716	-0.383662	0.452024	0.548584	0.640413	0.214629	0.284399	0.274429	0.589425	0.717252	0.365983	0.422933	0.639677
hsa-miR-598	-1.00103	0.452947	-0.993222	1.16146	2.12153	0.713458	2.46068	0.462799	3.03137e-08	2.9314e-07	1	-0.00781033	0.988047	0.993182	-3.46171	2.49045e-07	3.24018e-06	-3.12256	1.2065e-06	1.13063e-05	-3.4539	2.58061e-07	2.02222e-06	-3.11475	1.25214e-06	8.45403e-06	-0.339148	0.429001	0.6427
hsa-miR-597	-2.5528	1.06039	-2.38057	1.2896	-2.98121	0.487059	-2.17985	0.709369	0.425904	0.463649	0	-0.172233	0.774582	0.872487	-0.372951	0.498828	0.607008	0.428408	0.437993	0.53441	-0.200718	0.714824	0.775388	0.600641	0.280071	0.406389	-0.801359	0.112831	0.286127
hsa-miR-596	-0.0465417	0.753062	0.552481	1.60641	-2.18094	0.867443	-0.316128	0.457991	0.000434029	0.00105773	1	-0.599023	0.355856	0.539122	0.269586	0.646495	0.735499	2.1344	0.00132644	0.00400577	0.868609	0.148391	0.209453	2.73343	0.000108405	0.000364964	-1.86482	0.00162825	0.0209598
hsa-miR-595	1.59825	0.295967	2.78293	0.831002	0.120074	1.41578	-0.779189	0.688493	2.22002e-05	7.58647e-05	1	-1.18468	0.0793163	0.207777	2.37744	0.000548907	0.00208768	1.47818	0.0197588	0.0416722	3.56212	4.4338e-06	2.23907e-05	2.66286	0.000168708	0.000545751	0.899263	0.101219	0.26288
hsa-miR-593*	-1.86852	0.621797	-1.36773	0.696551	-2.46594	0.598514	-1.0141	0.827955	0.0132924	0.0220015	1	-0.500796	0.332602	0.517274	-0.85442	0.077649	0.143754	0.597416	0.20891	0.297648	-0.353625	0.451599	0.540136	1.09821	0.0264972	0.0540043	-1.45184	0.00196396	0.0238031
hsa-miR-593	-0.958775	0.663071	-1.33634	1.34224	-2.0937	0.644204	-1.66648	0.540068	0.172359	0.208344	0	0.377562	0.505644	0.671566	0.707709	0.178673	0.277156	1.13493	0.0365045	0.0695652	0.330147	0.523559	0.60781	0.757366	0.151307	0.24343	-0.427219	0.35856	0.571045
hsa-miR-592	-0.98759	0.549994	-2.08011	0.966786	-0.164927	0.611129	-3.01379	1.03052	3.1324e-05	0.000102793	1	1.09252	0.0688432	0.191677	2.0262	0.000805072	0.00291558	-0.822663	0.128775	0.201821	0.93368	0.0870505	0.131443	-1.91519	0.00134622	0.00352655	2.84887	3.95476e-06	0.000771839
hsa-miR-591	-2.6291	1.0462	-1.61616	1.63728	-1.00036	0.783808	-2.27094	0.829096	0.0668936	0.0918524	0	-1.01294	0.160362	0.32757	-0.358158	0.579191	0.680737	-1.62874	0.0179476	0.0383706	0.654782	0.314666	0.398928	-0.615798	0.343692	0.476971	1.27058	0.0361793	0.150169
hsa-miR-590-5p	1.19507	0.294535	1.18408	0.85186	3.26266	0.32593	3.0051	0.324327	2.14877e-06	9.9149e-06	1	0.0109959	0.978006	0.991754	-1.81003	5.09471e-05	0.000274029	-2.06758	9.31956e-06	5.61025e-05	-1.82102	4.73428e-05	0.000177097	-2.07858	8.67687e-06	4.24047e-05	0.257553	0.432365	0.642961
hsa-miR-590-3p	-2.57021	0.41358	-0.699781	1.85024	-0.891669	0.843463	-2.68231	0.963806	0.00601697	0.0109608	1	-1.87043	0.0159545	0.0858143	0.112102	0.865338	0.910408	-1.67854	0.017591	0.0377127	1.98253	0.00614152	0.0134198	0.191889	0.771747	0.859973	1.79064	0.00573148	0.0465171
hsa-miR-589*	-1.75851	0.918495	-2.96423	0.639411	-2.84307	0.400548	-1.01078	0.891987	0.000626909	0.00146871	1	1.20572	0.0305493	0.118167	-0.747721	0.130465	0.218805	1.08457	0.0328079	0.0636281	-1.95344	0.00047578	0.00135575	-0.121154	0.801372	0.877647	-1.83229	0.000292769	0.00700334
hsa-miR-589	-2.32006	1.14057	-2.66861	1.1521	-2.49166	0.757976	-1.43167	0.628532	0.110961	0.142463	0	0.34855	0.571567	0.717616	-0.888388	0.123179	0.210469	0.1716	0.759659	0.821082	-1.23694	0.0361705	0.0615599	-0.17695	0.752424	0.845431	-1.05999	0.0438834	0.167605
hsa-miR-588	-3.06432	0.864238	-3.25446	1.11227	-3.14873	0.403665	-1.4709	1.02263	0.00494851	0.00931303	1	0.19014	0.75139	0.856514	-1.59342	0.00754723	0.0201777	0.0844095	0.87745	0.90843	-1.78356	0.00332612	0.00777236	-0.105731	0.846863	0.903565	-1.67783	0.00221856	0.0252084
hsa-miR-587	-3.26638	0.686314	-2.90256	1.63397	-2.33219	1.03163	-2.24705	1.1884	0.429922	0.466904	0	-0.363829	0.636757	0.769696	-1.01934	0.155909	0.250392	-0.934195	0.19181	0.278522	-0.655509	0.354906	0.44193	-0.570366	0.419724	0.557791	-0.0851434	0.892077	0.933139
hsa-miR-586	-2.2494	0.469154	-0.0329893	0.609875	-1.12819	0.894144	-1.88571	0.995038	0.00303732	0.00611445	1	-2.21641	0.000772234	0.0270526	-0.363691	0.490019	0.597889	-1.12121	0.0416768	0.0777909	1.85272	0.00170753	0.00434774	1.0952	0.0461873	0.0885744	0.757516	0.116422	0.291536
hsa-miR-585	-1.33981	0.267607	-1.87803	0.502494	-1.7729	0.784125	-1.67579	1.1044	0.780525	0.7954	0	0.538222	0.343265	0.524749	0.335977	0.514593	0.617919	0.433086	0.402403	0.500389	-0.202246	0.693915	0.759962	-0.105136	0.837686	0.896886	-0.0971093	0.832465	0.908271
hsa-miR-584	3.2818	0.473509	2.59309	0.701395	-0.470313	0.955864	-0.211658	0.645329	4.11189e-08	3.46084e-07	1	0.688709	0.204827	0.384686	3.49346	3.05152e-07	3.74842e-06	3.75212	9.76972e-08	1.53115e-06	2.80475	7.60274e-06	3.61827e-05	3.06341	2.20589e-06	1.34574e-05	-0.258655	0.553892	0.722588
hsa-miR-583	0.369147	1.93475	-0.250989	1.11153	-1.47202	0.602091	-2.12559	1.32393	0.0113401	0.0190892	1	0.620136	0.454281	0.629484	2.49474	0.00287976	0.00896475	1.84117	0.0214755	0.0444674	1.8746	0.0194706	0.0364173	1.22103	0.114687	0.193788	0.653574	0.336181	0.550106
hsa-miR-582-5p	-0.943928	0.564736	-2.3304	1.75154	0.273254	0.485428	-0.352446	1.01165	0.00296586	0.00602213	1	1.38647	0.0517907	0.160675	-0.591481	0.34676	0.4606	-1.21718	0.0606159	0.10637	-1.97795	0.00402292	0.00927061	-2.60365	0.000349249	0.00103748	0.625701	0.267731	0.483832
hsa-miR-582-3p	-1.43869	0.664115	-2.65481	1.3814	-2.2155	1.11742	-2.47113	0.943447	0.32189	0.362575	0	1.21612	0.0944109	0.231945	1.03244	0.118254	0.2032	0.776812	0.234129	0.322948	-0.183681	0.775035	0.826885	-0.439311	0.4962	0.630945	0.25563	0.656979	0.80593
hsa-miR-581	-1.4901	1.09513	-1.72654	1.59786	-1.12553	1.05515	-2.2071	0.959418	0.383698	0.420726	0	0.236444	0.756785	0.859897	0.717003	0.308926	0.423551	-0.364562	0.601661	0.692291	0.480559	0.492398	0.580531	-0.601007	0.392039	0.528572	1.08157	0.0929852	0.251558
hsa-miR-580	-1.80568	0.629089	-2.35626	0.737282	-2.08485	0.608753	-2.14991	1.25815	0.835162	0.846335	0	0.550579	0.371981	0.557972	0.344229	0.538902	0.64118	0.279172	0.61771	0.706706	-0.20635	0.711832	0.77399	-0.271406	0.627469	0.746557	0.0650564	0.896258	0.93536
hsa-miR-579	-1.9837	1.02998	-2.1488	1.82295	-1.73995	0.703421	-3.12494	1.0732	0.16025	0.197917	0	0.165102	0.828547	0.900896	1.14124	0.111339	0.193884	-0.243754	0.726383	0.794564	0.976133	0.169912	0.234371	-0.408856	0.558246	0.691343	1.38499	0.0347786	0.147041
hsa-miR-578	-2.85734	0.700445	-1.35714	1.12267	-1.1901	0.698051	-2.15077	0.897861	0.0215428	0.0336467	1	-1.5002	0.0181716	0.0897715	-0.706568	0.20122	0.301332	-1.66724	0.00515579	0.012805	0.793633	0.153111	0.21412	-0.16704	0.758315	0.850998	0.960673	0.0577465	0.199588
hsa-miR-577	-1.91443	1.00776	-3.12427	1.43709	-2.2498	0.535282	-2.73428	0.79546	0.232796	0.270603	0	1.20984	0.0669861	0.188515	0.819844	0.16653	0.26229	0.335373	0.5642	0.655828	-0.389991	0.50311	0.590099	-0.874462	0.141236	0.22844	0.484471	0.354683	0.568619
hsa-miR-576-5p	-2.77449	1.02618	-0.469753	1.12057	-0.905033	0.812501	-3.39506	0.724597	3.06224e-05	0.000100854	1	-2.30474	0.00103729	0.0310242	0.620565	0.276531	0.386123	-1.86946	0.00284743	0.00756816	2.92531	2.91648e-05	0.00011378	0.43528	0.442118	0.580759	2.49003	5.36262e-05	0.00232125
hsa-miR-576-3p	-2.28234	1.0174	-2.7251	0.292012	-2.33698	1.12607	-1.67805	0.904803	0.325899	0.365732	0	0.442757	0.487314	0.65625	-0.604287	0.302366	0.415811	0.0546379	0.924776	0.943415	-1.04704	0.0809287	0.124165	-0.388119	0.504594	0.639716	-0.658925	0.211314	0.413422
hsa-miR-575	6.82073	1.37585	6.15316	1.22486	5.20625	1.14438	6.12634	0.862869	0.138745	0.173479	0	0.667575	0.376131	0.562341	0.694393	0.314535	0.428276	1.61448	0.0257584	0.0519166	0.0268173	0.968646	0.974003	0.946907	0.17446	0.274566	-0.92009	0.141627	0.3233
hsa-miR-574-5p	6.69805	0.307323	6.32964	0.309663	5.72496	0.221353	5.63143	0.17485	0.00318103	0.00636906	1	0.368412	0.25039	0.437453	1.06662	0.00113935	0.003923	0.973098	0.00250224	0.00683044	0.698207	0.0227392	0.0414227	0.604685	0.0453655	0.0873669	0.0935217	0.71705	0.852025
hsa-miR-574-3p	7.24125	0.874313	7.30163	0.807679	8.17244	0.243257	7.72914	0.236485	0.084825	0.113058	0	-0.060382	0.889979	0.947296	-0.487895	0.228618	0.334644	-0.931197	0.0274237	0.0545474	-0.427513	0.289584	0.371272	-0.870815	0.0378642	0.074986	0.443302	0.221572	0.426714
hsa-miR-573	-2.41274	0.932495	-1.1533	0.500326	-1.60876	0.477264	-1.49618	1.13559	0.183404	0.220165	0	-1.25944	0.0385652	0.134061	-0.91656	0.0932295	0.167482	-0.80398	0.137986	0.213678	0.342875	0.518209	0.603139	0.455455	0.392504	0.528572	-0.11258	0.811732	0.897645
hsa-miR-572	8.00297	1.2362	7.3788	1.11265	3.84612	1.27792	4.10103	0.93626	1.73371e-06	8.33116e-06	1	0.624171	0.411237	0.5943	3.90194	9.46554e-06	6.51832e-05	4.15685	3.96579e-06	2.8385e-05	3.27777	8.42755e-05	0.000292444	3.53268	3.42289e-05	0.000132532	-0.254907	0.679276	0.823282
hsa-miR-571	-1.57185	1.10569	-0.994435	1.52888	-2.07807	1.03919	-2.47079	0.453091	0.132651	0.167008	0	-0.577416	0.408261	0.590938	0.898941	0.164643	0.260733	0.506218	0.426802	0.525955	1.47636	0.0275742	0.0489945	1.08363	0.0971577	0.168543	0.392724	0.489856	0.688222
hsa-miR-570	-2.35445	1.14137	-3.11904	0.99265	-1.55734	1.19221	-2.14108	1.08542	0.164554	0.201862	0	0.764592	0.306166	0.492576	-0.213368	0.751752	0.823382	-0.797116	0.244267	0.333806	-0.97796	0.156336	0.218294	-1.56171	0.0285942	0.0580182	0.583748	0.337908	0.551367
hsa-miR-569	-2.22304	1.14748	-2.59904	0.601397	-2.05453	0.83154	-3.21825	1.1086	0.166909	0.203106	0	0.375991	0.564071	0.71313	0.99521	0.103707	0.183562	-0.168514	0.776387	0.831256	0.619219	0.302229	0.384771	-0.544505	0.362967	0.496893	1.16372	0.0371417	0.152193
hsa-miR-568	0.120292	0.848987	1.20157	0.59827	-1.56573	1.18519	-1.81928	0.563087	2.7363e-05	9.17821e-05	1	-1.08128	0.0804415	0.208706	1.93957	0.00160403	0.00534088	1.68603	0.00489744	0.0122419	3.02085	1.2718e-05	5.66698e-05	2.7673	3.8935e-05	0.000146248	0.253547	0.603798	0.763356
hsa-miR-567	-1.84639	0.431066	-2.53376	0.730835	-3.04018	0.829935	-2.70327	1.07884	0.189766	0.226375	0	0.687366	0.249874	0.437453	0.856879	0.120849	0.206876	1.19379	0.0349714	0.0673496	0.169513	0.752478	0.807559	0.506427	0.350479	0.484172	-0.336913	0.485416	0.684868
hsa-miR-566	2.24209	0.436016	1.38489	0.87258	-0.581057	0.3604	-0.741757	0.822834	8.57451e-07	4.61197e-06	1	0.857199	0.0901757	0.225192	2.98385	9.12509e-07	9.75847e-06	2.82315	2.0653e-06	1.70669e-05	2.12665	8.42907e-05	0.000292444	1.96595	0.000203674	0.000649614	0.1607	0.687849	0.829485
hsa-miR-564	3.65218	0.291451	2.4417	0.953898	1.78303	1.08807	2.24966	0.218963	0.00820201	0.0143654	1	1.21047	0.0338213	0.127567	1.40252	0.00886332	0.0230853	1.86915	0.000924872	0.00293954	0.192042	0.697644	0.76221	0.658672	0.190821	0.296506	-0.46663	0.296575	0.513604
hsa-miR-563	1.24151	0.28286	0.331129	0.61627	-0.360502	1.04363	0.65187	0.316584	0.0123689	0.02063	1	0.910378	0.0788413	0.20773	0.589637	0.204397	0.304585	1.60201	0.00180033	0.00521178	-0.320741	0.484194	0.574585	0.69163	0.139276	0.225672	-1.01237	0.019963	0.106744
hsa-miR-562	-2.45174	1.32225	-1.4945	1.0636	-1.53689	1.10105	-1.37801	1.25171	0.460112	0.496135	0	-0.957241	0.227404	0.412596	-1.07373	0.141351	0.23151	-0.914846	0.207058	0.295936	-0.116486	0.87001	0.901755	0.0423947	0.952494	0.970647	-0.15888	0.803016	0.893441
hsa-miR-561	-2.96666	0.415576	-1.83814	0.791932	-1.67999	1.12202	-1.9997	1.05326	0.175383	0.211436	0	-1.12852	0.0894173	0.225153	-0.96696	0.109506	0.191794	-1.28667	0.0371315	0.0703179	0.16156	0.783015	0.833443	-0.158146	0.787481	0.86697	0.319706	0.543721	0.718335
hsa-miR-559	-1.8281	0.886588	-3.12619	0.977118	-2.5745	1.15134	-2.8019	0.784604	0.245631	0.282274	0	1.29809	0.0574605	0.171676	0.973797	0.11363	0.196368	0.746397	0.219773	0.309248	-0.324291	0.588606	0.668804	-0.551691	0.360588	0.495877	0.2274	0.671139	0.817782
hsa-miR-558	-3.11076	0.47627	-3.77727	0.689681	-2.38099	0.792435	-2.54383	1.38888	0.11345	0.145453	0	0.666517	0.313854	0.498764	-0.56693	0.347267	0.4606	-0.729767	0.229418	0.31887	-1.23345	0.0485281	0.0793781	-1.39628	0.0273276	0.0555722	0.162837	0.760629	0.871432
hsa-miR-557	4.55676	0.471834	4.06778	0.351701	2.06798	0.546829	1.26081	0.712821	4.48727e-08	3.70811e-07	1	0.488981	0.276454	0.460251	3.29595	3.94418e-08	7.96724e-07	2.48878	3.06797e-06	2.32399e-05	2.80697	5.17243e-07	3.38255e-06	1.9998	5.43976e-05	0.000197002	0.807164	0.0344158	0.146187
hsa-miR-556-5p	-1.93907	1.11801	-1.47008	1.17671	-1.2822	0.754786	-1.62613	1.34071	0.793121	0.807331	0	-0.468992	0.525983	0.689457	-0.312947	0.642249	0.734345	-0.656875	0.333606	0.427785	0.156046	0.816473	0.859992	-0.187882	0.779972	0.862524	0.343928	0.568626	0.729926
hsa-miR-556-3p	-1.10563	0.211957	-0.223348	0.662352	-0.689853	1.04956	-2.47551	1.79178	0.0176205	0.027933	1	-0.882286	0.268952	0.454139	1.36988	0.0668227	0.128147	-0.415781	0.564136	0.655828	2.25216	0.00445792	0.0101306	0.466505	0.51801	0.652176	1.78566	0.01023	0.0678766
hsa-miR-555	-2.39568	0.673306	-3.04195	0.711924	-2.30337	0.747125	-2.39304	1.25743	0.589634	0.618911	0	0.646271	0.31066	0.495422	-0.00263232	0.996347	0.996347	-0.0923084	0.872476	0.904547	-0.648903	0.265981	0.343922	-0.738579	0.207377	0.319501	0.089676	0.861604	0.922495
hsa-miR-554	-1.12178	0.662488	0.145551	0.0362553	-2.48169	0.995729	-1.65751	1.22398	0.00142086	0.0031122	1	-1.26733	0.0554266	0.16907	0.535731	0.358897	0.472124	1.35991	0.026569	0.0531966	1.80306	0.00464644	0.0105065	2.62724	0.000144633	0.000476344	-0.82418	0.121354	0.298597
hsa-miR-553	-2.05936	1.04494	0.00153468	1.05168	-0.530998	0.858584	-1.35935	0.845782	0.0135588	0.0222874	1	-2.06089	0.00343592	0.0495323	-0.700004	0.234954	0.341171	-1.52836	0.0141694	0.0311864	1.36089	0.0268204	0.0478034	0.532533	0.362928	0.496893	0.828354	0.120482	0.298416
hsa-miR-552	-3.19801	0.986805	-2.52797	1.56291	-3.11581	0.749109	-2.07657	1.77291	0.406268	0.444402	0	-0.670046	0.443648	0.618522	-1.12144	0.16678	0.26229	-0.0821989	0.917451	0.938091	-0.451398	0.570647	0.653298	0.587847	0.461365	0.599469	-1.03925	0.15265	0.338306
hsa-miR-551b*	0.212644	0.837965	-1.40254	2.33622	-2.27066	0.683603	-0.395243	0.362696	0.00633439	0.0113794	1	1.61519	0.0438064	0.145329	0.607887	0.387188	0.498088	2.4833	0.00159706	0.004683	-1.0073	0.157983	0.219918	0.868117	0.220956	0.334748	-1.87542	0.0060138	0.0483765
hsa-miR-551b	-0.817702	0.845923	-0.301318	1.18711	3.54758	0.77682	2.98863	0.431283	7.59906e-09	8.8868e-08	1	-0.516384	0.365885	0.551558	-3.80633	2.01588e-07	2.81913e-06	-4.36528	2.12465e-08	4.95607e-07	-3.28994	1.85656e-06	1.04174e-05	-3.84889	1.68889e-07	1.68703e-06	0.55895	0.233951	0.443045
hsa-miR-551a	-2.97362	0.952748	-3.09343	0.527103	-2.09225	0.561389	-1.72613	0.874154	0.0236685	0.0365275	1	0.119818	0.823333	0.897374	-1.24749	0.0172904	0.0409296	-0.881365	0.0824305	0.138758	-1.36731	0.00993986	0.0203498	-1.00118	0.0507116	0.0956366	-0.366124	0.406947	0.626974
hsa-miR-549	-2.26303	0.632486	-2.40403	1.0705	-1.91307	0.728227	-2.57855	0.658645	0.507305	0.54061	0	0.141003	0.796864	0.881322	0.315519	0.52965	0.631826	-0.349963	0.486167	0.579955	0.174517	0.727261	0.7842	-0.490966	0.331185	0.466451	0.665482	0.146397	0.329393
hsa-miR-548p	-3.35295	0.274632	-2.48769	1.48112	-2.53873	0.754669	-2.44368	1.49359	0.548354	0.578253	0	-0.86526	0.25769	0.443636	-0.909273	0.194703	0.294484	-0.814215	0.243744	0.33368	-0.0440131	0.948949	0.956698	0.0510452	0.940807	0.965224	-0.0950583	0.877161	0.929395
hsa-miR-548o	-2.79203	0.525193	0.161395	0.780349	-1.36026	0.900964	-1.8667	0.671532	0.000131627	0.000364784	1	-2.95342	1.41441e-05	0.00827426	-0.925325	0.069351	0.131333	-1.43176	0.0073623	0.0177046	2.0281	0.000390561	0.00113064	1.52166	0.00478779	0.0111592	0.506437	0.255037	0.468341
hsa-miR-548n	-0.64555	0.800412	-0.261754	0.732592	-0.416458	0.572307	-1.99774	1.17168	0.00882344	0.0153063	1	-0.383796	0.524522	0.689457	1.35219	0.0206402	0.0472592	-0.229092	0.676491	0.759173	1.73598	0.00413013	0.00945664	0.154704	0.77788	0.861258	1.58128	0.00359532	0.0340432
hsa-miR-548m	0.0864501	0.353755	1.95548	0.917342	-0.615854	1.57735	-1.3649	0.816939	0.000385012	0.000951906	1	-1.86903	0.015388	0.084067	1.45135	0.0358668	0.0758208	0.702304	0.290863	0.383737	3.32038	4.10964e-05	0.000155652	2.57134	0.000672278	0.00185745	0.749042	0.210303	0.412883
hsa-miR-548l	-2.34224	1.58045	-1.1876	1.61911	-1.24754	0.83068	-1.66896	0.841918	0.398043	0.435929	0	-1.15464	0.147066	0.30591	-0.673278	0.347377	0.4606	-1.09471	0.132812	0.206723	0.481361	0.499534	0.58742	0.0599328	0.932647	0.961198	0.421428	0.508563	0.700752
hsa-miR-548k	-2.65598	0.964769	-1.93263	0.790049	-1.64085	1.02531	-1.41202	0.702217	0.165171	0.202119	0	-0.723352	0.241069	0.427992	-1.24396	0.033452	0.0710464	-1.01513	0.0775378	0.132236	-0.520613	0.35244	0.439462	-0.291781	0.599734	0.723022	-0.228832	0.645167	0.793582
hsa-miR-548j	-2.31243	1.1737	-0.511315	0.761033	-1.52083	1.25467	-1.33295	0.903326	0.109572	0.140878	0	-1.80111	0.0169836	0.0877341	-0.979483	0.137955	0.227549	-0.791595	0.226486	0.315493	0.82163	0.209941	0.28023	1.00952	0.126867	0.210059	-0.187889	0.744322	0.866311
hsa-miR-548i	2.90764	0.286024	4.08873	0.26089	0.101547	1.57446	-1.55777	1.23197	7.44711e-08	5.50359e-07	1	-1.18109	0.124216	0.279869	4.46542	1.24423e-06	1.24286e-05	2.80609	0.000415355	0.00153479	5.64651	3.02286e-08	3.7244e-07	3.98719	6.27395e-06	3.24035e-05	1.65932	0.0117258	0.0745369
hsa-miR-548h	-1.26851	0.962588	0.88552	0.560559	-1.833	1.46385	-1.55831	0.674175	0.00137357	0.00301588	1	-2.15403	0.00441047	0.0527516	0.289804	0.644288	0.734828	0.564491	0.371767	0.468705	2.44383	0.000697625	0.00193336	2.71852	0.000237563	0.000747215	-0.274687	0.624748	0.777847
hsa-miR-548g	-0.796201	0.671266	-1.16665	1.4091	-0.807467	1.15484	-3.29317	0.904825	0.000754211	0.00174447	1	0.370447	0.602411	0.745023	2.49697	0.000777897	0.00283979	0.0112658	0.98611	0.989375	2.12653	0.00311765	0.00739934	-0.359181	0.58021	0.708886	2.48571	0.000266771	0.00698606
hsa-miR-548f	-1.74279	0.928333	-1.04855	1.59875	-0.534747	0.564299	-0.862538	1.19111	0.340375	0.379633	0	-0.694238	0.342176	0.524749	-0.880253	0.191279	0.293209	-1.20804	0.0777954	0.132427	-0.186015	0.778313	0.82941	-0.513806	0.439595	0.579611	0.327791	0.580152	0.741713
hsa-miR-548e	-3.10971	0.916252	-0.944505	0.761323	-1.77224	0.801656	-2.83175	1.40177	0.0120284	0.0201359	1	-2.1652	0.00472434	0.0544515	-0.277963	0.662401	0.751714	-1.33747	0.0447663	0.0828769	1.88724	0.0065746	0.0141619	0.827734	0.201195	0.311031	1.05951	0.0726888	0.234306
hsa-miR-548d-5p	3.93849	0.263645	5.11254	0.285046	0.620499	2.07318	-1.58818	1.51502	1.52133e-07	1.02436e-06	1	-1.17405	0.214865	0.396976	5.52667	1.34582e-06	1.32973e-05	3.31799	0.000685933	0.00230079	6.70072	6.63854e-08	6.77712e-07	4.49204	2.33579e-05	9.39484e-05	2.20868	0.00757669	0.0567316
hsa-miR-548d-3p	-1.6664	0.570337	1.40206	1.00566	-1.04757	1.18907	-2.24364	0.960496	4.39196e-05	0.000135332	1	-3.06846	0.000128496	0.0194672	0.577237	0.348943	0.461698	-0.618834	0.316044	0.412172	3.6457	4.62042e-06	2.29506e-05	2.44963	0.00052894	0.00148856	1.19607	0.0373505	0.152249
hsa-miR-548c-5p	4.04414	0.256832	5.02713	0.184595	0.993445	1.44145	-1.35979	1.31814	4.95342e-09	6.43237e-08	1	-0.982992	0.187249	0.362004	5.40393	4.30126e-08	8.49967e-07	3.0507	0.000133611	0.000578345	6.38693	2.41142e-09	4.66379e-08	4.03369	3.88871e-06	2.182e-05	2.35324	0.000626916	0.0118722
hsa-miR-548c-3p	-1.11549	1.0003	0.230411	0.607293	-0.983015	0.68908	-2.89595	0.450067	6.35396e-06	2.567e-05	1	-1.3459	0.0130233	0.0804805	1.78046	0.000747536	0.00276224	-0.132476	0.773315	0.829161	3.12636	6.99069e-07	4.29361e-06	1.21343	0.0140345	0.0299468	1.91294	0.000110283	0.00400989
hsa-miR-548b-5p	-0.93745	1.0249	0.751985	0.777194	-0.197285	0.581932	-2.64089	0.618841	2.18648e-06	9.98748e-06	1	-1.68943	0.00382837	0.0495323	1.70344	0.00171353	0.00568468	-0.740164	0.134719	0.209333	3.39287	4.14487e-07	2.8761e-06	0.94927	0.0590239	0.109064	2.4436	9.53188e-06	0.00108306
hsa-miR-548b-3p	-2.56924	0.593067	-0.867768	1.03822	-1.29871	1.21329	-2.29254	0.938454	0.0398667	0.0578896	0	-1.70147	0.0182874	0.0898553	-0.276704	0.653911	0.743006	-1.27053	0.0488098	0.0889141	1.42477	0.0288453	0.0506186	0.430945	0.486475	0.621076	0.993823	0.0817143	0.239615
hsa-miR-548a-5p	-1.10033	0.457039	-1.05435	1.68653	-0.874323	0.527653	-2.63288	0.972639	0.0135206	0.0222649	1	-0.045975	0.944544	0.973458	1.53255	0.0175855	0.04152	-0.226006	0.70841	0.781486	1.57852	0.0148303	0.0286215	-0.180031	0.765633	0.856294	1.75855	0.00332883	0.0325859
hsa-miR-548a-3p	-3.26522	1.0183	-1.73458	1.0913	-1.14338	0.829583	-2.32471	1.02053	0.0127229	0.0211815	1	-1.53064	0.0289122	0.114717	-0.940512	0.129751	0.218011	-2.12184	0.00180943	0.0052215	0.59013	0.333968	0.419305	-0.591197	0.333113	0.467911	1.18133	0.0378361	0.153344
hsa-miR-545*	-1.43851	1.18389	-1.02331	0.838809	-0.954283	0.711979	-2.8253	1.17876	0.0093445	0.016057	1	-0.415198	0.537294	0.694224	1.3868	0.0318728	0.0683311	-0.484225	0.4319	0.529982	1.80199	0.00696671	0.0149357	-0.0690274	0.910159	0.946607	1.87102	0.00226083	0.0253716
hsa-miR-545	-0.544804	0.333689	-0.0897049	0.531812	0.234729	0.790248	-0.128666	0.274777	0.287709	0.326502	0	-0.455099	0.298847	0.485961	-0.416138	0.298064	0.411763	-0.779533	0.0584875	0.103838	0.0389613	0.921403	0.9391	-0.324434	0.414902	0.553	0.363395	0.309363	0.526613
hsa-miR-544	-3.15213	0.564922	-0.542956	1.08169	-0.953365	1.01744	-3.01196	0.826413	8.93055e-05	0.000256084	1	-2.60918	0.000329858	0.0260236	-0.140172	0.804533	0.863424	-2.19877	0.00072965	0.00242063	2.46901	0.000225938	0.000703347	0.410409	0.471082	0.608258	2.0586	0.000467322	0.00932187
hsa-miR-543	-0.427409	1.55228	-0.260086	0.3653	3.40906	0.948913	3.50012	0.161762	3.41844e-08	3.10736e-07	1	-0.167324	0.78219	0.876466	-3.92753	3.51819e-07	4.10688e-06	-3.83647	5.05647e-07	5.67448e-06	-3.76021	6.87073e-07	4.27773e-06	-3.66915	9.94127e-07	7.00513e-06	-0.0910605	0.853728	0.91622
hsa-miR-542-5p	-0.0713545	0.492086	-1.61044	1.9748	3.79451	0.556863	3.33618	0.503406	7.09327e-09	8.59704e-08	1	1.53909	0.0277953	0.113307	-3.40753	9.88142e-06	6.70314e-05	-3.86586	1.68411e-06	1.50084e-05	-4.94662	3.49832e-08	4.18418e-07	-5.40495	7.71843e-09	1.32378e-07	0.458325	0.399145	0.618096
hsa-miR-542-3p	-2.84835	0.649803	-1.74856	2.20776	2.65094	0.947598	2.16969	0.631581	5.03709e-08	4.01642e-07	1	-1.09979	0.166476	0.337031	-5.01804	3.85093e-07	4.3216e-06	-5.49929	8.97484e-08	1.43125e-06	-3.91825	1.34713e-05	5.94439e-05	-4.3995	2.74153e-06	1.61822e-05	0.481254	0.451179	0.654102
hsa-miR-541*	-1.48103	1.47185	-0.563011	0.81341	-1.69863	0.896372	-1.08906	0.659062	0.270116	0.307304	0	-0.91802	0.167293	0.337443	-0.391974	0.510992	0.616855	0.2176	0.714238	0.785878	0.526046	0.379624	0.467586	1.13562	0.0659721	0.120029	-0.609575	0.257868	0.470973
hsa-miR-541	-1.16144	0.986584	-3.25173	1.59837	-1.14571	1.02204	-0.56831	0.948988	0.00498749	0.00936701	1	2.09029	0.0096544	0.0719332	-0.593134	0.387401	0.498088	-0.0157382	0.981541	0.98697	-2.68342	0.000629851	0.00176164	-2.10603	0.00490015	0.0113919	-0.577395	0.347617	0.561251
hsa-miR-539	0.999139	0.581473	1.33478	0.740841	4.03464	0.306499	3.67385	0.220796	7.19041e-09	8.60011e-08	1	-0.335643	0.39976	0.583303	-2.67471	1.84776e-07	2.6244e-06	-3.0355	2.31253e-08	5.25523e-07	-2.33907	1.44344e-06	8.41082e-06	-2.69985	1.59158e-07	1.6075e-06	0.360783	0.270487	0.486876
hsa-miR-532-5p	3.38059	0.316371	1.68185	0.909014	5.13254	1.00036	5.4599	0.29864	1.63985e-07	1.09605e-06	1	1.69874	0.00327651	0.0495323	-2.07931	0.000217138	0.000953518	-1.75194	0.00117712	0.00360269	-3.77805	5.87094e-08	6.13412e-07	-3.45069	2.53119e-07	2.3478e-06	-0.327363	0.444017	0.649937
hsa-miR-532-3p	2.41171	0.45139	0.99729	0.110292	4.42005	0.459648	4.25304	0.197229	4.10396e-10	8.67558e-09	1	1.41442	0.000477261	0.0260236	-1.84132	7.21499e-06	5.15279e-05	-2.00834	2.12894e-06	1.74343e-05	-3.25575	7.37852e-10	1.96811e-08	-3.42276	2.94614e-10	1.11585e-08	0.167013	0.558883	0.725052
hsa-miR-526b*	-2.13166	0.471854	0.0232577	1.18624	-1.11965	1.3244	-2.3244	1.49341	0.0194384	0.0305701	1	-2.15492	0.0137508	0.0816959	0.192733	0.795307	0.856557	-1.01201	0.181915	0.268007	2.34766	0.00418709	0.00956297	1.14291	0.133822	0.218391	1.20475	0.0801684	0.239615
hsa-miR-526b	1.28647	0.303921	1.3663	0.156891	-0.430161	1.03489	-0.783838	0.959335	0.000279141	0.00072497	1	-0.0798234	0.887739	0.946882	2.07031	0.000534715	0.00204225	1.71663	0.00283225	0.00754989	2.15013	0.000365729	0.00106896	1.79646	0.00195137	0.00489998	0.353677	0.446646	0.652735
hsa-miR-525-5p	0.12986	0.211544	0.0491936	0.906372	-0.244366	1.66584	-1.37195	1.13595	0.126093	0.159413	0	0.0806661	0.918206	0.964913	1.50181	0.0457803	0.0942259	0.374226	0.602859	0.692792	1.42114	0.0575766	0.0913388	0.29356	0.682804	0.79291	1.12758	0.0892967	0.244911
hsa-miR-525-3p	-2.83317	0.817289	-1.10537	0.484684	-2.05528	0.930411	-3.2834	1.0885	0.00476288	0.00900096	1	-1.7278	0.00988062	0.0730202	0.450226	0.428361	0.538562	-0.777893	0.177272	0.262017	2.17803	0.000775963	0.00212455	0.949911	0.102866	0.176424	1.22812	0.022267	0.110311
hsa-miR-524-3p	-3.18704	1.15228	-0.641122	0.81158	-1.74521	0.824698	-2.23253	0.953187	0.00459203	0.00875086	1	-2.54592	0.000544849	0.0263836	-0.954508	0.110579	0.19298	-1.44183	0.0199161	0.0417163	1.59141	0.0111651	0.0225036	1.10408	0.0675358	0.121806	0.487325	0.352791	0.566585
hsa-miR-523	-2.98014	1.34033	-1.71	0.593863	-3.17892	0.444915	-2.95017	0.626754	0.0375347	0.0549422	0	-1.27014	0.0281227	0.113307	-0.0299624	0.952077	0.971617	0.198783	0.690634	0.771236	1.24018	0.0197581	0.0368721	1.46892	0.00696109	0.0157796	-0.228746	0.609056	0.767386
hsa-miR-522	-1.5524	0.573247	-0.657816	1.17514	-0.964316	1.18579	-3.34868	0.911817	0.000500865	0.00120128	1	-0.894585	0.196479	0.373638	1.79628	0.00779881	0.0206079	-0.588084	0.347801	0.442788	2.69086	0.000238289	0.000731773	0.3065	0.622001	0.742172	2.38436	0.000263176	0.00698606
hsa-miR-521	-1.58077	0.881957	-0.868311	1.01522	-0.957248	1.04673	-2.8226	1.09355	0.00959849	0.0164313	1	-0.71246	0.306948	0.49296	1.24183	0.0584268	0.114215	-0.623523	0.326884	0.421471	1.95429	0.00476592	0.0107499	0.0889364	0.887554	0.931624	1.86535	0.00289959	0.0289641
hsa-miR-520h	-2.85903	0.504968	-0.974002	1.27244	-1.02032	1.26323	-3.07416	0.857971	0.00182092	0.00392231	1	-1.88503	0.0120068	0.0782727	0.215131	0.735118	0.812227	-1.83872	0.00783665	0.018648	2.10016	0.00296493	0.00709244	0.0463135	0.941863	0.965224	2.05385	0.00140643	0.0199757
hsa-miR-520g	-2.3136	1.63326	0.130781	1.06586	-0.388765	0.925209	-2.40416	1.1449	0.00184237	0.00394979	1	-2.44438	0.00427744	0.0525812	0.0905627	0.898178	0.937364	-1.92484	0.0117251	0.0266453	2.53494	0.001526	0.00391846	0.519546	0.465595	0.603746	2.0154	0.00397467	0.0368671
hsa-miR-520f	-1.58208	0.843325	-0.0746077	0.547911	-0.671365	0.961748	-3.10203	1.48533	0.000424178	0.0010365	1	-1.50747	0.0456153	0.149051	1.51995	0.0287509	0.062523	-0.910713	0.174623	0.258944	3.02742	0.000122464	0.000407764	0.596757	0.367872	0.502095	2.43066	0.000390253	0.00824976
hsa-miR-520e	0.48393	0.734639	1.32621	0.331704	-0.437939	0.975461	-0.303982	0.4961	0.00384443	0.00751524	1	-0.842279	0.111484	0.263903	0.787911	0.103397	0.183562	0.921868	0.0594325	0.104495	1.63019	0.00196955	0.00491846	1.76415	0.00098332	0.00261356	-0.133957	0.74967	0.869196
hsa-miR-520d-3p	0.240317	0.774105	1.18033	0.415713	-0.934624	1.58138	-2.46899	1.43419	0.000358511	0.000897758	1	-0.940009	0.257344	0.443636	2.70931	0.00135709	0.0046202	1.17494	0.125662	0.197967	3.64931	6.20107e-05	0.000225471	2.11495	0.00902981	0.0199226	1.53436	0.0297917	0.132748
hsa-miR-520c-3p	-1.71591	0.337016	0.235406	1.8433	-1.16458	1.48892	-2.45485	1.34457	0.0234381	0.0362335	1	-1.95132	0.0380953	0.134061	0.738939	0.369702	0.482843	-0.551334	0.501532	0.594384	2.69026	0.00303936	0.0072324	1.39999	0.0968152	0.16827	1.29027	0.0876848	0.244217
hsa-miR-520b	0.80962	0.68803	1.49262	0.275602	-0.262947	0.400021	-1.24521	1.12713	5.07805e-05	0.000154898	1	-0.682998	0.208489	0.388353	2.05483	0.000318029	0.00133837	1.07257	0.0364167	0.0695437	2.73783	1.0533e-05	4.83562e-05	1.75556	0.00143377	0.00372371	0.982262	0.0325735	0.141453
hsa-miR-520a-5p	-1.41818	1.26557	-1.711	1.3438	-1.58254	1.31239	-1.81299	0.748167	0.946765	0.950949	0	0.292824	0.702657	0.824795	0.394809	0.573652	0.676329	0.164359	0.814236	0.862635	0.101985	0.884036	0.910462	-0.128465	0.854251	0.908203	0.230451	0.712883	0.850407
hsa-miR-520a-3p	-1.37471	0.885769	-0.433451	2.0059	-0.887007	1.00564	-2.42867	1.08258	0.0557234	0.0782884	0	-0.941262	0.258646	0.444442	1.05396	0.168986	0.265299	-0.487707	0.517197	0.611355	1.99522	0.0133598	0.0261162	0.453555	0.546697	0.682727	1.54167	0.0297043	0.132748
hsa-miR-519e*	0.541022	0.592768	0.117737	0.348345	-0.916566	1.63109	0.0626005	0.407261	0.105518	0.136437	0	0.423285	0.526793	0.689457	0.478422	0.434398	0.543895	1.45759	0.0240136	0.0488331	0.0551367	0.927709	0.9391	1.0343	0.099316	0.171386	-0.979166	0.0821884	0.240043
hsa-miR-519e	-1.38208	0.754946	-0.574565	0.721289	-0.336978	0.448052	-2.07226	1.13647	0.00586041	0.0107402	1	-0.807514	0.168989	0.337443	0.690186	0.196613	0.295897	-1.0451	0.0561992	0.100364	1.4977	0.00855346	0.0179563	-0.237587	0.651089	0.76726	1.73529	0.00114122	0.0181995
hsa-miR-519d	-0.748525	0.124138	1.02325	0.669054	0.321567	0.730562	-2.24637	1.54314	7.6432e-05	0.000223398	1	-1.77177	0.0142914	0.0817085	1.49784	0.0220267	0.0496829	-1.07009	0.092124	0.15198	3.26961	2.18006e-05	9.04874e-05	0.701682	0.260463	0.383729	2.56793	0.000105316	0.00398886
hsa-miR-519c-3p	-2.4654	0.791474	-0.821951	1.79425	-1.04615	0.8399	-3.45575	1.45623	0.00342561	0.00681374	1	-1.64345	0.0565749	0.170652	0.990352	0.197509	0.296753	-1.41924	0.0700886	0.120893	2.6338	0.00188627	0.00474963	0.224203	0.766306	0.856294	2.40959	0.0015542	0.0209596
hsa-miR-519b-3p	-3.21654	1.118	-1.50886	1.10368	-1.03623	0.989496	-3.99677	0.656738	4.07738e-05	0.000126929	1	-1.70768	0.0139554	0.0817085	0.780233	0.194623	0.294484	-2.1803	0.00115449	0.00354538	2.48791	0.000321534	0.000945873	-0.472627	0.426326	0.564913	2.96054	1.08945e-05	0.00110035
hsa-miR-518f*	-2.57872	1.29178	-2.00886	1.68536	-2.53108	0.410275	-2.11823	0.728453	0.743255	0.761689	0	-0.569863	0.413375	0.594553	-0.460491	0.468275	0.578148	-0.047642	0.939818	0.953852	0.109371	0.862438	0.896975	0.522221	0.411601	0.549405	-0.412849	0.467237	0.669903
hsa-miR-518f	-2.60432	0.493896	-1.40901	0.803711	-2.31573	0.886975	-3.81112	0.975559	0.00136652	0.00300767	1	-1.19531	0.0515516	0.160481	1.2068	0.0328906	0.0700176	-0.288589	0.591374	0.683048	2.40211	0.000167749	0.000544587	0.906722	0.101136	0.174115	1.49539	0.00462358	0.0396494
hsa-miR-518e*	-0.275526	1.13312	-0.59531	0.537236	-0.983732	0.896959	-1.11604	0.841725	0.427546	0.46488	0	0.319784	0.598351	0.742021	0.840517	0.138181	0.227549	0.708206	0.208252	0.297177	0.520733	0.350761	0.437969	0.388422	0.484448	0.620362	0.132311	0.789021	0.883276
hsa-miR-518e	-2.59824	0.365666	-2.49393	1.33407	-0.538645	1.25819	-2.59344	1.49035	0.013662	0.0224165	1	-0.104312	0.897861	0.952082	-0.00479415	0.994843	0.995938	-2.05959	0.0103019	0.0237599	0.0995183	0.893283	0.918546	-1.95528	0.0141818	0.0301903	2.0548	0.00488423	0.0414931
hsa-miR-518d-3p	-2.30976	1.08836	-1.59009	1.52406	-1.90594	1.17917	-2.83476	1.08314	0.327228	0.366769	0	-0.719676	0.367849	0.553601	0.525002	0.470245	0.578207	-0.403822	0.577668	0.669771	1.24468	0.0955884	0.141745	0.315855	0.662751	0.776341	0.928823	0.160331	0.345357
hsa-miR-518c*	-0.0371681	0.761402	-0.656469	0.833811	-1.23347	1.01661	-2.02215	1.5247	0.0440723	0.0633078	0	0.619301	0.412626	0.594553	1.98499	0.00776684	0.0206079	1.1963	0.0911746	0.151093	1.36568	0.0561241	0.0893465	0.576997	0.403211	0.540589	0.788688	0.206258	0.410259
hsa-miR-518c	-1.7445	0.702506	-1.07033	1.6221	-1.00295	0.535087	-3.5535	0.50911	0.000110563	0.000312116	1	-0.674166	0.269286	0.454139	1.809	0.00305864	0.00942475	-0.741543	0.185916	0.273018	2.48317	0.000152708	0.000499322	-0.0673769	0.902365	0.939724	2.55054	2.97821e-05	0.001702
hsa-miR-518b	-1.19075	0.689601	-1.12306	1.35838	-0.956618	0.879602	-0.170724	0.767243	0.240223	0.277462	0	-0.0676938	0.914907	0.962559	-1.02003	0.0883405	0.159963	-0.234133	0.686126	0.767144	-0.952334	0.110081	0.159084	-0.16644	0.773691	0.859973	-0.785894	0.138718	0.32167
hsa-miR-518a-5p	-0.237574	0.707305	-0.348864	0.727312	-1.93911	1.33999	-1.37421	0.87333	0.0260713	0.0397631	1	0.11129	0.8684	0.932348	1.13663	0.074187	0.138472	1.70154	0.0103247	0.0237599	1.02534	0.104917	0.153155	1.59025	0.0155815	0.0329385	-0.564901	0.308732	0.526613
hsa-miR-518a-3p	-3.14524	0.540191	-1.21925	1.18318	-1.06469	1.39405	-2.08484	0.99537	0.0231985	0.0359854	1	-1.92599	0.0148364	0.0837659	-1.0604	0.124899	0.21261	-2.08055	0.00490217	0.0122419	0.86559	0.206245	0.276106	-0.154555	0.818217	0.887425	1.02014	0.100241	0.261087
hsa-miR-517c	-3.44404	0.957956	-0.440857	0.623897	-0.452298	0.922812	-1.81841	1.46666	0.000545921	0.00129906	1	-3.00319	0.000377559	0.0260236	-1.62563	0.020869	0.0476632	-2.99175	0.000148809	0.000635059	1.37756	0.0465072	0.0769256	0.0114417	0.98617	0.989436	1.36611	0.0288464	0.130455
hsa-miR-517b	-1.20496	0.418394	-0.704052	1.24674	1.31541	1.24566	-1.70258	2.0259	0.00376452	0.00740682	1	-0.500912	0.591478	0.735504	0.49762	0.559426	0.662133	-2.52038	0.00661731	0.0161055	0.998532	0.247063	0.320828	-2.01946	0.0251049	0.0516297	3.018	0.000586874	0.0113504
hsa-miR-517a	-2.3367	0.871532	-1.05947	0.424765	0.980504	2.0639	-0.530921	1.99128	0.0162257	0.0259668	1	-1.27724	0.233619	0.420543	-1.80578	0.0711292	0.133864	-3.31721	0.00212417	0.00595947	-0.528545	0.584293	0.664734	-2.03997	0.0435218	0.0846882	1.51143	0.0897976	0.244911
hsa-miR-517*	-1.53197	0.632088	-0.934301	1.15462	-1.68504	0.229787	-1.91717	0.76107	0.239844	0.277377	0	-0.597667	0.260361	0.445703	0.385197	0.423394	0.534788	0.153071	0.748858	0.814248	0.982864	0.0493466	0.0804452	0.750738	0.126232	0.209389	0.232126	0.588109	0.746636
hsa-miR-516b	0.241169	0.278928	0.0905237	0.398507	-0.327761	1.55767	-0.927906	1.27985	0.320555	0.361519	0	0.150645	0.842223	0.912184	1.16907	0.101039	0.180442	0.568929	0.413686	0.513016	1.01843	0.150118	0.210582	0.418284	0.546416	0.682727	0.600145	0.336478	0.550106
hsa-miR-516a-5p	1.47385	1.35652	1.30697	1.53799	-0.269932	1.22246	-0.722523	1.02194	0.0133122	0.0220015	1	0.16688	0.838888	0.909963	2.19637	0.00718763	0.0194451	1.74378	0.0279631	0.055378	2.02949	0.0120047	0.0238259	1.5769	0.0447581	0.086564	0.452591	0.501531	0.698149
hsa-miR-516a-3p	-1.46435	0.811243	0.406005	0.993489	-2.46204	0.259295	-1.38296	1.23656	0.000499803	0.00120128	1	-1.87035	0.00572735	0.0569293	-0.081384	0.885196	0.927009	0.99769	0.0872514	0.145526	1.78897	0.00406857	0.00933921	2.86804	3.82394e-05	0.000144231	-1.07907	0.0415973	0.160878
hsa-miR-515-5p	-0.752157	0.949795	-1.08079	1.03417	-1.46743	0.718102	-3.25186	1.13602	0.00098235	0.00222128	1	0.328635	0.616828	0.755655	2.4997	0.000352494	0.00143685	0.715271	0.239168	0.328901	2.17107	0.00135422	0.00352719	0.386636	0.519834	0.652665	1.78443	0.0027594	0.02787
hsa-miR-515-3p	-2.23759	0.687419	-0.697904	1.39096	-0.135241	1.07152	-2.01119	0.992194	0.00577747	0.0106526	1	-1.53969	0.0382077	0.134061	-0.226398	0.72567	0.807385	-2.10235	0.00329511	0.0086568	1.31329	0.0513747	0.0828008	-0.562663	0.386677	0.522272	1.87595	0.00335641	0.0325859
hsa-miR-514	-2.62671	0.576541	-2.89569	0.925349	0.311265	0.651382	-1.92687	1.18221	1.48143e-05	5.34371e-05	1	0.268986	0.661356	0.793104	-0.69984	0.219011	0.32266	-2.93797	2.57667e-05	0.000135387	-0.968826	0.0938392	0.139607	-3.20696	8.17836e-06	4.04029e-05	2.23813	0.00017178	0.00578325
hsa-miR-513c	3.36972	0.825919	1.84468	1.91516	1.1604	1.12266	0.980862	0.4119	0.00895673	0.0155079	1	1.52503	0.0500275	0.15681	2.38885	0.0017753	0.00586818	2.20932	0.00335527	0.00873908	0.86382	0.211432	0.281393	0.684285	0.318956	0.452982	0.179535	0.767629	0.871432
hsa-miR-513b	3.93642	0.679556	2.50836	1.65318	1.51212	1.56943	1.92463	0.305687	0.0149825	0.0241473	1	1.42806	0.076598	0.203589	2.01178	0.00898654	0.0232728	2.4243	0.00227242	0.0063169	0.583723	0.414189	0.505367	0.996237	0.169568	0.2688	-0.412515	0.517601	0.708583
hsa-miR-513a-5p	5.08301	0.675384	5.06158	0.678406	2.90406	1.04729	3.27984	0.468808	0.00012938	0.000359652	1	0.0214281	0.968616	0.985971	1.80316	0.00137006	0.00464695	2.17894	0.000214939	0.000864511	1.78174	0.00152135	0.00391759	2.15752	0.000238944	0.000748966	-0.375779	0.401977	0.620368
hsa-miR-513a-3p	-0.995372	0.703194	-0.85067	0.0723356	-2.49296	0.689945	-1.77682	1.0832	0.0102416	0.0174337	1	-0.144702	0.793921	0.881322	0.781446	0.13216	0.220428	1.49758	0.00668372	0.0162013	0.926148	0.0773442	0.119365	1.64229	0.00339762	0.00821086	-0.716138	0.123388	0.298597
hsa-miR-512-5p	-2.14132	1.32063	-3.44553	0.350663	-1.36762	0.644728	-3.19362	1.15647	0.00378968	0.00743603	1	1.30421	0.0529033	0.163568	1.0523	0.0842178	0.154032	-0.773701	0.197149	0.284458	-0.251915	0.669131	0.738156	-2.07791	0.00172292	0.00439925	1.826	0.00200113	0.0239345
hsa-miR-512-3p	1.27752	0.386684	1.11383	0.995503	0.471332	0.74328	-0.613392	0.829731	0.002968	0.00602213	1	0.163687	0.766623	0.868903	1.89091	0.000991138	0.00350562	0.806183	0.119343	0.189325	1.72722	0.00218492	0.00536781	0.642496	0.20985	0.322211	1.08472	0.0233624	0.11296
hsa-miR-511	-3.07021	1.36429	-1.52132	1.88904	-1.84268	1.58318	-1.69668	1.23004	0.358728	0.396695	0	-1.54889	0.119396	0.275863	-1.37353	0.129732	0.218011	-1.22753	0.17343	0.257594	0.175355	0.842519	0.8813	0.321356	0.716089	0.821874	-0.146002	0.853267	0.91622
hsa-miR-510	-0.720232	0.684389	-2.06422	0.778283	-1.548	1.1288	-1.97363	0.975428	0.147311	0.182681	0	1.34399	0.0465375	0.151081	1.2534	0.0423951	0.0881858	0.827765	0.168615	0.251913	-0.0905953	0.877578	0.906618	-0.516228	0.384189	0.519684	0.425633	0.421838	0.639284
hsa-miR-509-5p	0.263852	0.346885	-1.60716	1.739	-0.835678	1.01201	-1.03606	0.651096	0.0702015	0.0958156	0	1.87101	0.011458	0.0782727	1.29992	0.0473721	0.0967113	1.09953	0.0894023	0.148758	-0.571095	0.365886	0.453739	-0.771481	0.225478	0.3399	0.200386	0.720636	0.852941
hsa-miR-509-3p	-1.83939	0.512449	-1.85061	0.960731	0.0174526	0.843037	-0.633088	0.534831	0.00106944	0.00239439	1	0.0112175	0.983025	0.991754	-1.20631	0.0189552	0.044408	-1.85685	0.000779192	0.00254779	-1.21752	0.0180004	0.0339468	-1.86806	0.00073597	0.00202114	0.65054	0.140775	0.3233
hsa-miR-509-3-5p	-0.38981	0.353304	-2.64642	1.95476	-0.570389	1.03332	-1.05201	1.015	0.0258257	0.0395879	1	2.25661	0.00763866	0.0631231	0.662205	0.354976	0.467643	0.18058	0.799035	0.851492	-1.59441	0.0330943	0.0571915	-2.07603	0.00724719	0.0163062	0.481625	0.450434	0.654102
hsa-miR-508-5p	-1.90988	0.488387	-2.99618	1.32356	-2.03963	1.19951	-2.12101	0.783586	0.358328	0.396695	0	1.08629	0.119334	0.275863	0.211122	0.733247	0.812227	0.129741	0.833967	0.877403	-0.875169	0.166644	0.230562	-0.95655	0.13224	0.216454	0.0813807	0.8831	0.932332
hsa-miR-508-3p	-1.78338	0.795333	-1.293	1.29028	-0.714122	0.614311	-1.18647	0.953466	0.324081	0.364591	0	-0.490375	0.435994	0.613916	-0.596905	0.301571	0.415345	-1.06926	0.0713881	0.122901	-0.10653	0.851952	0.889121	-0.578882	0.316047	0.449588	0.472353	0.359426	0.571185
hsa-miR-507	-2.75079	0.778019	-1.99822	1.45885	-1.93689	1.06041	-2.06242	1.2096	0.653331	0.677943	0	-0.75257	0.326362	0.511487	-0.688367	0.325421	0.439698	-0.8139	0.247031	0.336659	0.0642029	0.926095	0.9391	-0.0613301	0.929392	0.960588	0.125533	0.839371	0.909402
hsa-miR-506	-2.75214	0.466198	-3.28156	0.451889	-0.606515	0.566173	-1.63649	0.884412	1.53695e-05	5.52207e-05	1	0.529414	0.282802	0.467395	-1.11565	0.0186665	0.0438448	-2.14563	7.1222e-05	0.000332004	-1.64507	0.00112987	0.00301187	-2.67504	4.11884e-06	2.29695e-05	1.02997	0.0155883	0.0921334
hsa-miR-505*	1.07688	0.499208	0.500705	0.409553	2.6126	0.234336	2.11019	0.0665457	1.86714e-06	8.79394e-06	1	0.576179	0.0974184	0.237408	-1.03331	0.00258717	0.00816575	-1.53572	4.75429e-05	0.000233603	-1.60948	2.65901e-05	0.000104634	-2.1119	5.96559e-07	4.6836e-06	0.502412	0.0779842	0.239615
hsa-miR-505	1.76037	0.481166	0.858832	0.335856	3.51758	0.326562	3.46076	0.172363	1.46729e-08	1.56913e-07	1	0.90154	0.0142576	0.0817085	-1.70039	1.63672e-05	0.000103318	-1.75721	1.0612e-05	6.21801e-05	-2.60193	2.74374e-08	3.61458e-07	-2.65875	1.90377e-08	2.622e-07	0.056821	0.838965	0.909402
hsa-miR-504	-2.52198	1.51751	-2.62509	0.936492	-1.70932	0.680613	-1.18912	0.643543	0.0577513	0.0810123	0	0.103106	0.871309	0.933986	-1.33287	0.030061	0.0649061	-0.812669	0.171156	0.254868	-1.43597	0.0204415	0.0378438	-0.915775	0.125189	0.208037	-0.520198	0.322263	0.534556
hsa-miR-503	-1.13563	0.574178	-2.20127	1.68161	2.26419	1.02606	2.70764	0.441653	3.09563e-08	2.96203e-07	1	1.06564	0.121294	0.277025	-3.84327	2.19934e-06	1.88946e-05	-3.39982	1.20298e-05	6.96503e-05	-4.90891	4.89303e-08	5.35875e-07	-4.46546	2.26739e-07	2.16953e-06	-0.44345	0.420109	0.639284
hsa-miR-502-5p	-0.599614	0.666375	-0.116259	0.293594	2.79119	0.240059	2.4845	0.439433	4.43249e-10	9.15713e-09	1	-0.483355	0.210781	0.39102	-3.08411	8.63667e-09	2.59662e-07	-3.39081	1.62157e-09	6.70004e-08	-2.60075	1.48714e-07	1.2753e-06	-2.90745	2.37046e-08	3.12282e-07	0.306696	0.327324	0.540978
hsa-miR-502-3p	2.44928	0.36997	0.961322	0.687162	4.56074	0.535084	4.55459	0.268605	1.46909e-09	2.34281e-08	1	1.48796	0.00115634	0.0310242	-2.10531	8.26513e-06	5.82404e-05	-2.11146	7.94521e-06	4.98082e-05	-3.59327	1.6745e-09	3.53981e-08	-3.59941	1.62396e-09	3.51471e-08	0.00614336	0.985087	0.989441
hsa-miR-501-5p	1.95998	0.117225	1.73849	0.690535	2.58519	0.303645	1.94825	0.210135	0.0593875	0.0831791	0	0.221491	0.536879	0.694224	0.0117326	0.971287	0.979716	-0.625203	0.0654393	0.113955	-0.209758	0.521893	0.60665	-0.846694	0.01547	0.0327791	0.636936	0.0379564	0.153344
hsa-miR-501-3p	1.89818	0.32451	0.851162	0.471362	2.7134	0.512343	2.71851	0.161905	2.97518e-05	9.83433e-05	1	1.04702	0.00848614	0.0671179	-0.820328	0.021201	0.0482654	-0.815219	0.0219248	0.0452946	-1.86735	1.15028e-05	5.21773e-05	-1.86224	1.19288e-05	5.4764e-05	-0.00510917	0.986357	0.989623
hsa-miR-499-5p	-0.751463	0.830359	-1.57285	0.837117	0.687179	1.68719	0.0251786	0.598278	0.0167378	0.0267008	1	0.82139	0.275845	0.460251	-0.776642	0.259508	0.368583	-1.43864	0.0434231	0.080719	-1.59803	0.0263972	0.0473274	-2.26003	0.00280259	0.00690393	0.662001	0.281925	0.499456
hsa-miR-499-3p	-2.37801	0.672522	-2.94405	0.203535	-2.47996	1.25137	-1.88807	0.907478	0.330521	0.369549	0	0.566035	0.371147	0.557641	-0.489943	0.396003	0.507711	0.10194	0.858692	0.8961	-1.05598	0.0755602	0.117009	-0.464095	0.420996	0.558665	-0.591883	0.254857	0.468341
hsa-miR-498	3.31962	0.630211	2.73068	0.368024	0.752269	0.348698	0.508177	0.463408	4.36302e-08	3.63852e-07	1	0.588946	0.143428	0.301099	2.81145	7.3531e-08	1.33679e-06	2.56735	3.14719e-07	3.9189e-06	2.2225	2.73118e-06	1.45184e-05	1.97841	1.35121e-05	6.05263e-05	0.244093	0.449268	0.654102
hsa-miR-497*	-2.99346	1.20181	-2.00629	0.932931	-1.65484	0.972736	-1.93827	0.728129	0.163024	0.201071	0	-0.98717	0.135234	0.292686	-1.05518	0.083095	0.152593	-1.33862	0.0311362	0.0609974	-0.0680143	0.907858	0.930376	-0.351446	0.551401	0.687243	0.283432	0.59092	0.749158
hsa-miR-497	5.5495	0.54563	5.06061	0.776126	3.4101	0.362579	3.45992	0.552929	1.38844e-05	5.08908e-05	1	0.488896	0.271201	0.456521	2.08958	2.75153e-05	0.000157305	2.1394	2.03897e-05	0.000112328	1.60068	0.000546181	0.00153709	1.6505	0.000402248	0.00117949	-0.049816	0.889249	0.933139
hsa-miR-496	-2.43075	1.03398	-2.37881	0.575597	-1.24361	0.568352	-2.09505	1.27636	0.142619	0.178078	0	-0.0519391	0.935013	0.97331	-0.335694	0.565215	0.668115	-1.18714	0.0510273	0.0922143	-0.283755	0.626494	0.69961	-1.1352	0.0611158	0.112231	0.851443	0.112066	0.285344
hsa-miR-495	1.19544	0.411088	0.260813	0.66089	4.84162	0.921887	5.09052	0.304598	5.04889e-11	1.76517e-09	1	0.934628	0.0618721	0.179686	-3.89508	9.06727e-09	2.59662e-07	-3.64618	2.79919e-08	5.87434e-07	-4.8297	1.89151e-10	8.18752e-09	-4.58081	5.0278e-10	1.55096e-08	-0.248897	0.527511	0.711824
hsa-miR-494	9.74411	0.603448	9.45784	0.366855	5.6074	2.32489	7.61779	0.241502	5.98688e-05	0.000180201	1	0.286272	0.742216	0.850787	2.12632	0.0128571	0.0315869	4.13671	2.83519e-05	0.000146431	1.84005	0.0285405	0.0502777	3.85044	6.80265e-05	0.000237831	-2.01039	0.00906402	0.0628946
hsa-miR-493*	1.59685	0.537815	0.87532	0.908492	6.0128	0.472786	6.09164	0.260434	6.55955e-13	1.49066e-10	1	0.721529	0.108256	0.257603	-4.49479	1.17734e-10	2.42789e-08	-4.41595	1.63931e-10	1.49014e-08	-5.21632	6.85055e-12	1.35508e-09	-5.13748	9.2054e-12	2.09193e-09	-0.0788409	0.824718	0.904908
hsa-miR-493	1.09921	0.455315	-0.00524321	1.73697	-0.367494	1.0345	0.294633	0.333578	0.133684	0.168076	0	1.10445	0.107872	0.257363	0.804574	0.194643	0.294484	1.4667	0.023341	0.0476785	-0.299876	0.622933	0.69649	0.362251	0.553045	0.687713	-0.662127	0.231358	0.439049
hsa-miR-492	-0.775483	1.39903	-0.828999	0.500011	-1.41427	0.985334	-2.28017	1.42932	0.120084	0.153083	0	0.0535158	0.944353	0.973458	1.50468	0.0408193	0.0854948	0.638785	0.366001	0.462719	1.45117	0.0478161	0.0787407	0.585269	0.406812	0.544612	0.865898	0.17585	0.368828
hsa-miR-491-5p	-0.79251	0.788551	-2.08895	1.21889	-1.38897	0.675957	-0.701229	0.51078	0.0507184	0.0718115	0	1.29644	0.0280196	0.113307	-0.0912809	0.857586	0.906448	0.596463	0.248204	0.33775	-1.38772	0.0114907	0.0231084	-0.699974	0.177857	0.278266	-0.687744	0.14053	0.3233
hsa-miR-491-3p	-0.83316	1.04304	0.0350788	0.60219	-1.34789	1.11398	-1.69874	1.36398	0.0874619	0.115814	0	-0.868239	0.246841	0.434001	0.865577	0.207321	0.307933	0.514731	0.447908	0.544845	1.73382	0.0163213	0.0311029	1.38297	0.0498791	0.0946558	0.350845	0.561936	0.727635
hsa-miR-490-5p	2.83393	1.07985	2.50919	1.10546	-0.951765	1.33786	0.0871412	0.765812	9.68476e-06	3.72011e-05	1	0.324747	0.654913	0.787454	2.74679	0.00037985	0.00154144	3.7857	8.43201e-06	5.17885e-05	2.42204	0.00126334	0.003319	3.46095	2.7219e-05	0.000107828	-1.03891	0.0898122	0.244911
hsa-miR-490-3p	-0.0149391	0.64073	-0.350714	0.375867	-1.9242	1.07905	-0.57455	0.571477	0.00257762	0.00531305	1	0.335775	0.535757	0.694224	0.559611	0.263136	0.371991	1.90926	0.000748327	0.00247356	0.223836	0.650441	0.721918	1.57349	0.00389302	0.00931252	-1.34965	0.00530759	0.0442624
hsa-miR-489	0.074681	0.275851	-0.226853	0.914443	-1.53527	1.89726	-2.99926	0.782512	0.000932379	0.00211355	1	0.301534	0.706127	0.825068	3.07394	0.000322287	0.00134385	1.60995	0.0360631	0.0690133	2.77241	0.000889237	0.0024057	1.30842	0.0831885	0.146832	1.46399	0.03336	0.143039
hsa-miR-488*	-2.22607	0.659662	-3.08274	0.747032	0.309936	0.601622	-0.349998	0.388023	7.21249e-08	5.42941e-07	1	0.856669	0.070354	0.193793	-1.87607	0.000155907	0.000701583	-2.53601	3.46127e-06	2.56945e-05	-2.73274	1.17088e-06	7.0022e-06	-3.39268	3.8384e-08	4.52488e-07	0.659934	0.0864822	0.243844
hsa-miR-488	-1.46712	0.629341	-0.662893	0.555882	1.48147	0.384473	1.26908	0.383097	4.03344e-08	3.42654e-07	1	-0.804225	0.055259	0.16907	-2.7362	1.65622e-07	2.50675e-06	-2.94859	4.90558e-08	8.91834e-07	-1.93197	2.47466e-05	9.99761e-05	-2.14436	6.23538e-06	3.24035e-05	0.212391	0.51922	0.708666
hsa-miR-487b	3.70663	0.386936	1.58222	1.1903	6.76522	1.5685	7.74719	0.264461	5.03016e-09	6.44002e-08	1	2.12441	0.00547691	0.0559384	-4.04056	1.94054e-06	1.74649e-05	-3.05859	7.57238e-05	0.000351188	-6.16497	1.96331e-09	3.99074e-08	-5.18301	3.94782e-08	4.52488e-07	-0.981963	0.0949466	0.255345
hsa-miR-487a	0.00883221	0.498547	-1.41516	1.90221	3.44519	1.41739	4.52451	0.241106	3.28976e-08	3.0413e-07	1	1.424	0.0750666	0.200799	-4.51568	1.66004e-06	1.53977e-05	-3.43636	6.26843e-05	0.000301123	-5.93967	2.16279e-08	3.04431e-07	-4.86036	5.51705e-07	4.43805e-06	-1.07931	0.0967968	0.256038
hsa-miR-486-5p	3.0597	0.399665	2.26807	0.668823	3.72763	1.13403	3.48346	0.619905	0.0494916	0.0701838	0	0.791625	0.16877	0.337443	-0.423763	0.412919	0.524955	-0.667929	0.201962	0.29048	-1.21539	0.0257329	0.0463192	-1.45955	0.00886235	0.0196007	0.244166	0.596202	0.754801
hsa-miR-486-3p	-1.51531	1.01741	-3.15607	1.20779	-1.78037	1.47835	-1.37282	0.980921	0.0990377	0.129161	0	1.64076	0.0474339	0.151289	-0.142497	0.843398	0.897709	0.265055	0.713588	0.785878	-1.78326	0.0203926	0.0378303	-1.3757	0.0667521	0.120872	-0.407552	0.529316	0.711824
hsa-miR-485-5p	0.875746	0.417019	0.466739	0.844519	3.65461	0.18834	3.3961	0.18433	1.46321e-09	2.34281e-08	1	0.409007	0.293393	0.479666	-2.52035	3.01783e-07	3.74842e-06	-2.77886	6.29084e-08	1.07894e-06	-2.92936	2.61283e-08	3.49274e-07	-3.18787	6.11861e-09	1.06958e-07	0.25851	0.41362	0.632964
hsa-miR-485-3p	3.27346	0.486013	4.73421	0.590876	3.97577	0.204261	4.01387	0.113124	0.00434557	0.00832559	1	-1.46075	0.000391107	0.0260236	-0.740408	0.029838	0.0645779	-0.702309	0.0383392	0.0721539	0.72034	0.0340729	0.0587708	0.758439	0.0264515	0.0540043	-0.0380988	0.894835	0.934948
hsa-miR-484	2.99437	0.17107	2.91936	0.155342	3.52011	0.431678	3.64163	0.061539	0.0439842	0.0633078	0	0.0750166	0.815239	0.893972	-0.64725	0.0359907	0.0759061	-0.525739	0.0832203	0.139314	-0.722267	0.0207174	0.0381991	-0.600756	0.0500452	0.0947732	-0.121511	0.64358	0.793582
hsa-miR-483-5p	6.76999	0.776643	6.71516	0.362078	6.10707	0.359551	6.31261	0.277804	0.203542	0.239663	0	0.0548248	0.888548	0.946882	0.457374	0.208635	0.309378	0.662919	0.0738477	0.126417	0.40255	0.266496	0.344098	0.608094	0.0991251	0.171386	-0.205545	0.521819	0.709658
hsa-miR-483-3p	3.83698	0.545941	5.11349	0.497316	6.59425	0.361729	6.65984	0.11338	2.94966e-08	2.88305e-07	1	-1.27651	0.00181757	0.0373996	-2.82286	1.92427e-08	4.48503e-07	-2.75727	2.86336e-08	5.87434e-07	-1.54635	0.000109319	0.000369409	-1.48077	0.000177445	0.000567951	-0.0655872	0.825268	0.904908
hsa-miR-455-5p	1.62177	0.272812	0.0357732	1.07176	5.08415	1.10796	6.03154	0.221107	7.49231e-11	2.12828e-09	1	1.58599	0.009071	0.0692902	-4.40977	1.50679e-08	3.70182e-07	-3.46238	7.49028e-07	7.96968e-06	-5.99576	5.83377e-11	4.07915e-09	-5.04837	1.40177e-09	3.26472e-08	-0.947392	0.0479527	0.174356
hsa-miR-455-3p	3.69698	0.357186	2.47062	0.783333	8.83445	0.323274	8.65648	0.14994	1.24139e-15	1.12842e-12	1	1.22636	0.00356124	0.0495323	-4.9595	1.23559e-12	1.12315e-09	-5.13747	6.14221e-13	5.58327e-10	-6.18586	1.45191e-14	1.31978e-11	-6.36383	8.12826e-15	7.38859e-12	0.177969	0.567332	0.729926
hsa-miR-454*	-0.0186436	0.586635	1.33801	0.681346	0.0823819	0.514219	-1.88058	1.084	1.54921e-05	5.54421e-05	1	-1.35666	0.0208717	0.0962532	1.86194	0.00113922	0.003923	-0.101026	0.840853	0.883624	3.21859	1.73847e-06	9.81531e-06	1.25563	0.0193571	0.0402645	1.96296	0.00022489	0.00668406
hsa-miR-454	0.66299	0.437455	0.684191	0.649511	3.9497	0.656471	3.05587	0.184001	5.30725e-09	6.70041e-08	1	-0.0212006	0.959565	0.978951	-2.39288	2.35106e-06	1.9973e-05	-3.28671	1.55665e-08	4.28787e-07	-2.37168	2.67175e-06	1.4286e-05	-3.26551	1.73836e-08	2.46901e-07	0.89383	0.0147785	0.0895575
hsa-miR-452*	-2.81628	1.79323	-4.22406	0.910503	-3.0742	1.40021	-2.00184	1.26991	0.0765171	0.102891	0	1.40778	0.1221	0.277891	-0.814443	0.319152	0.433647	0.257917	0.749874	0.814358	-2.22222	0.0109538	0.0221759	-1.14986	0.164274	0.262435	-1.07236	0.147777	0.329513
hsa-miR-452	1.02764	0.556384	-0.343217	1.8429	4.918	0.329497	4.20195	0.275848	2.66921e-09	3.85129e-08	1	1.37086	0.0307968	0.11862	-3.17431	7.12981e-06	5.15279e-05	-3.89036	3.64807e-07	4.36328e-06	-4.54517	2.93866e-08	3.71821e-07	-5.26122	2.32889e-09	4.68451e-08	0.71605	0.153852	0.339445
hsa-miR-451	4.70423	1.06915	4.15989	1.3187	8.58582	0.683203	8.10369	1.09431	1.74841e-07	1.14339e-06	1	0.544335	0.433685	0.613095	-3.39946	1.83259e-05	0.000112556	-3.88159	3.02133e-06	2.30789e-05	-3.9438	2.40618e-06	1.30971e-05	-4.42593	4.29972e-07	3.48969e-06	0.482131	0.396318	0.614767
hsa-miR-450b-5p	-1.57012	0.806492	-2.72182	0.424	-1.2409	1.29585	-3.08426	0.405802	0.00327148	0.00652144	1	1.1517	0.0627173	0.180984	1.51415	0.00992542	0.0254147	-0.329221	0.54537	0.640492	0.362444	0.505963	0.591918	-1.48092	0.0114192	0.024778	1.84337	0.000894105	0.0158209
hsa-miR-450b-3p	-1.3899	0.680422	-1.35097	0.501647	-1.54041	1.19293	-2.8208	0.786325	0.02615	0.0398163	1	-0.0389291	0.948816	0.974991	1.4309	0.0159181	0.0381783	0.150506	0.785894	0.839456	1.46983	0.0135901	0.0265093	0.189435	0.732549	0.834087	1.28039	0.015878	0.0921334
hsa-miR-450a	-2.03522	0.894808	-1.20004	0.824306	1.64065	0.780443	1.10911	0.92601	9.56173e-07	5.11271e-06	1	-0.835174	0.169892	0.337443	-3.14433	7.19543e-06	5.15279e-05	-3.67586	7.60362e-07	7.96968e-06	-2.30916	0.000297244	0.000887263	-2.84069	2.72831e-05	0.000107828	0.531533	0.28057	0.499097
hsa-miR-449b	-1.55866	0.759788	-0.677883	1.67212	-1.01473	1.37842	-1.41499	0.743802	0.630444	0.658705	0	-0.88078	0.264151	0.449651	-0.14367	0.839617	0.896799	-0.543933	0.446428	0.543973	0.737109	0.304873	0.387594	0.336846	0.635867	0.75556	0.400263	0.530148	0.711824
hsa-miR-449a	-1.65146	0.718189	-0.551655	1.3797	-0.503146	0.626428	-1.2961	0.837325	0.138181	0.173012	0	-1.09981	0.0836791	0.213664	-0.355368	0.527769	0.63041	-1.14832	0.0501824	0.0910495	0.744442	0.192722	0.260303	-0.0485095	0.930999	0.960588	0.792951	0.12384	0.298597
hsa-miR-448	-2.4552	1.09393	-0.885002	0.910228	-1.84846	0.70846	-2.75042	0.743526	0.0122468	0.0204639	1	-1.57019	0.0129464	0.0804805	0.295228	0.58277	0.682652	-0.606737	0.264225	0.352687	1.86542	0.00194026	0.00485866	0.963457	0.0825814	0.146044	0.901965	0.0701238	0.230118
hsa-miR-433	1.47852	0.604761	-0.0928243	0.614652	4.3191	0.923967	4.3743	0.295146	7.71463e-10	1.37502e-08	1	1.57134	0.00377068	0.0495323	-2.89579	1.47243e-06	1.40888e-05	-2.84058	1.95108e-06	1.64216e-05	-4.46713	1.14782e-09	2.60842e-08	-4.41192	1.43624e-09	3.26472e-08	-0.0552053	0.890284	0.933139
hsa-miR-432*	-0.28987	0.513112	0.858438	0.772967	-1.09338	0.575873	-1.24216	0.811069	0.000592737	0.00139224	1	-1.14831	0.0311684	0.119545	0.952294	0.0482319	0.0978634	0.803507	0.0914207	0.151093	2.1006	0.000137582	0.000454772	1.95182	0.000304313	0.000922068	0.148786	0.718165	0.852235
hsa-miR-432	3.27501	0.495173	2.44298	0.201219	6.20429	0.623559	6.30579	0.239697	5.38108e-11	1.81163e-09	1	0.832025	0.0406692	0.138979	-3.03078	1.63317e-08	3.90672e-07	-2.92928	2.90809e-08	5.87434e-07	-3.8628	2.14408e-10	8.85896e-09	-3.76131	3.51008e-10	1.1948e-08	-0.101497	0.748144	0.868881
hsa-miR-431*	-0.845738	0.62803	-1.23127	0.636271	0.208157	1.41929	0.828159	0.164441	0.00395432	0.0076805	1	0.385531	0.530177	0.689457	-1.6739	0.00615007	0.0169406	-1.05389	0.0693805	0.120127	-2.05943	0.00117386	0.00311839	-1.43943	0.0161157	0.0339887	-0.620002	0.22228	0.427172
hsa-miR-431	0.256818	1.02144	-2.1077	2.16019	2.98163	1.18465	3.02955	0.334806	8.51307e-07	4.60618e-06	1	2.36452	0.00752311	0.0627386	-2.77273	0.00103462	0.00363117	-2.72482	0.00121136	0.00368612	-5.13725	5.24911e-07	3.40817e-06	-5.08934	6.05811e-07	4.70669e-06	-0.0479163	0.942366	0.963566
hsa-miR-429	-3.61495	1.65131	-2.04664	1.17252	-1.4952	0.878368	-2.42576	0.851346	0.0326655	0.0484387	1	-1.56831	0.0426844	0.143174	-1.18919	0.0876634	0.159372	-2.11975	0.00429831	0.0109139	0.379121	0.574415	0.656784	-0.55144	0.415943	0.553576	0.930561	0.132113	0.310312
hsa-miR-425*	3.95863	0.226863	4.07069	0.353101	2.39637	0.858362	3.24498	0.282212	0.00072425	0.00168806	1	-0.11206	0.794816	0.881322	0.713647	0.0799782	0.147765	1.56226	0.000585396	0.00207052	0.825708	0.0452016	0.0751157	1.67432	0.00029064	0.000883584	-0.84861	0.0232303	0.112921
hsa-miR-425	3.51116	0.378794	1.25904	1.32421	4.02757	0.954481	4.49436	0.190213	1.9461e-05	6.72626e-05	1	2.25212	0.000597665	0.0263836	-0.983197	0.0682506	0.12979	-0.516408	0.324645	0.419848	-3.23532	2.50149e-06	1.35004e-05	-2.76853	2.08402e-05	8.72984e-05	-0.466789	0.319654	0.533148
hsa-miR-424*	3.96232	0.802072	2.99306	1.45081	1.52284	1.14671	1.81959	1.01466	0.00551959	0.0102394	1	0.969267	0.198775	0.375647	2.14273	0.00408189	0.0120079	2.43949	0.00141799	0.00425397	1.17347	0.0928456	0.13881	1.47022	0.0385521	0.0760171	-0.296754	0.62416	0.777847
hsa-miR-424	1.94752	0.353572	1.98597	1.23798	6.0387	0.883733	5.9531	0.697646	6.82079e-09	8.48877e-08	1	-0.0384494	0.947676	0.974991	-4.00557	1.56591e-07	2.41256e-06	-4.09118	1.11432e-07	1.68714e-06	-3.96712	1.82652e-07	1.50937e-06	-4.05273	1.29773e-07	1.32543e-06	0.0856084	0.85802	0.91974
hsa-miR-423-5p	5.50152	0.37344	4.3882	0.684263	5.67902	0.33502	5.60308	0.140278	0.0036245	0.00716232	1	1.11332	0.00576182	0.0569293	-0.10156	0.762504	0.832322	-0.177504	0.598186	0.690039	-1.21488	0.00139731	0.00362901	-1.29082	0.000804588	0.00217956	0.075944	0.80048	0.892045
hsa-miR-423-3p	1.8933	0.136469	0.61042	0.767123	0.76683	1.34102	1.98606	0.116948	0.0205855	0.0323182	1	1.28288	0.0350342	0.129947	-0.0927556	0.860305	0.908104	1.12647	0.0418449	0.0779447	-1.37564	0.0150131	0.028913	-0.15641	0.766802	0.856294	-1.21923	0.0158334	0.0921334
hsa-miR-422a	1.55501	0.982911	0.649369	1.00538	-2.44915	1.49825	-0.293006	0.555076	1.78729e-05	6.24864e-05	1	0.905643	0.216171	0.398578	1.84802	0.00944064	0.0242416	4.00416	3.47681e-06	2.56945e-05	0.942374	0.160779	0.223127	3.09852	9.40696e-05	0.00032026	-2.15614	0.00122763	0.0189138
hsa-miR-421	-0.301313	0.576579	-1.4495	1.45408	0.0396698	0.297355	-0.349502	0.568271	0.0437904	0.0631833	0	1.14819	0.045015	0.148417	0.0481893	0.922991	0.952803	-0.340983	0.496269	0.589685	-1.1	0.0362316	0.0615599	-1.48917	0.00632379	0.014443	0.389172	0.386895	0.604275
hsa-miR-412	-3.11417	0.477682	-2.58593	1.20458	-3.05415	1.14551	-2.24473	1.18068	0.456668	0.494105	0	-0.528246	0.46415	0.636739	-0.869443	0.19296	0.294484	-0.0600222	0.92695	0.943558	-0.341196	0.603361	0.68131	0.468224	0.477061	0.614728	-0.80942	0.176096	0.368828
hsa-miR-411*	-0.821402	0.768055	0.887247	0.839501	0.677578	0.806766	-0.567233	0.59492	0.00320175	0.00639646	1	-1.70865	0.00390835	0.0495323	-0.254169	0.60416	0.701382	-1.49898	0.0052466	0.012995	1.45448	0.00649651	0.0140269	0.209669	0.668585	0.780159	1.24481	0.0087542	0.0620787
hsa-miR-411	-0.0463644	0.630707	-1.21617	1.11157	4.11823	0.844548	4.24253	0.270292	3.24458e-11	1.22888e-09	1	1.1698	0.0373872	0.133641	-4.28889	1.06388e-08	2.93052e-07	-4.16459	1.7611e-08	4.57384e-07	-5.4587	1.38094e-10	6.97373e-09	-5.3344	2.1219e-10	8.76729e-09	-0.124302	0.775655	0.874995
hsa-miR-410	1.63091	0.615367	0.623874	1.00086	6.12714	0.831367	6.04738	0.281263	9.48562e-12	5.38902e-10	1	1.00703	0.0606735	0.178104	-4.41647	3.40188e-09	1.62753e-07	-4.49624	2.4763e-09	9.379e-08	-5.42351	7.93463e-11	4.50786e-09	-5.50327	6.02195e-11	3.10825e-09	0.0797629	0.849569	0.913915
hsa-miR-409-5p	-0.883491	0.662868	-1.71664	1.10105	4.3365	0.850947	4.48976	0.232915	1.26882e-12	1.92226e-10	1	0.833151	0.128977	0.285952	-5.37326	1.87563e-10	2.84157e-08	-5.21999	3.20787e-10	2.24304e-08	-6.20641	1.2165e-11	1.57971e-09	-6.05314	1.9688e-11	2.62008e-09	-0.153266	0.725591	0.853633
hsa-miR-409-3p	3.46072	0.388603	1.67698	0.60765	5.8597	1.22809	6.60279	0.326504	4.38597e-09	5.86301e-08	1	1.78374	0.00351121	0.0495323	-3.14208	2.48085e-06	2.06889e-05	-2.39898	8.35429e-05	0.000383538	-4.92582	1.63798e-09	3.53981e-08	-4.18272	2.82006e-08	3.56033e-07	-0.743096	0.10918	0.281147
hsa-miR-384	-2.27665	0.589052	-1.67998	0.905642	-1.45759	1.37795	-2.8765	1.17671	0.121675	0.154473	0	-0.596663	0.422905	0.601597	0.59985	0.378223	0.491161	-0.819054	0.232487	0.321171	1.19651	0.0866949	0.131124	-0.222391	0.741951	0.836766	1.4189	0.0265886	0.123944
hsa-miR-383	0.310953	0.29689	0.36442	0.122983	2.57571	0.857834	2.86149	0.451656	4.2742e-07	2.49054e-06	1	-0.0534671	0.903588	0.955072	-2.55054	2.03842e-06	1.78976e-05	-2.26475	1.06712e-05	6.21801e-05	-2.49707	2.7658e-06	1.4617e-05	-2.21129	1.46357e-05	6.42698e-05	-0.28578	0.431094	0.642961
hsa-miR-382	2.83849	0.47297	2.08006	0.173846	5.90576	0.624054	6.04142	0.237563	2.49361e-11	9.85517e-10	1	0.758428	0.0582208	0.172387	-3.20293	5.49912e-09	1.99948e-07	-3.06726	1.16549e-08	3.31072e-07	-3.96136	1.15964e-10	6.20066e-09	-3.82569	2.22236e-10	8.78314e-09	-0.135669	0.665673	0.81221
hsa-miR-381	2.78315	0.538287	3.40812	0.741841	6.45112	1.36744	6.73836	0.349949	1.38776e-07	9.62957e-07	1	-0.624968	0.310606	0.495422	-3.95521	3.51878e-07	4.10688e-06	-3.66797	1.10949e-06	1.06161e-05	-3.33025	4.47431e-06	2.24704e-05	-3.043	1.51586e-05	6.59289e-05	-0.287248	0.564965	0.729926
hsa-miR-380*	-2.9529	0.517293	-4.01441	0.948284	-3.03692	1.23478	-2.13334	1.07267	0.0486372	0.06908	0	1.06151	0.133432	0.290863	-0.819557	0.201041	0.301332	0.0840185	0.893716	0.921074	-1.88107	0.00626107	0.0135904	-0.977494	0.130243	0.214466	-0.903576	0.118508	0.295134
hsa-miR-380	-1.28047	0.458179	-0.654689	1.03686	-0.168961	0.504973	-0.953778	0.443542	0.074815	0.1009	0	-0.625784	0.191804	0.367053	-0.326695	0.449337	0.558751	-1.11151	0.0156904	0.0342851	0.299089	0.488095	0.578459	-0.485728	0.264471	0.388376	0.784817	0.0506238	0.182607
hsa-miR-379*	-3.26273	0.662168	-2.05391	0.376127	-1.92227	0.997596	-2.41324	0.86855	0.0839773	0.112258	0	-1.20882	0.0430643	0.143469	-0.849488	0.112474	0.195112	-1.34046	0.0160789	0.0348464	0.359333	0.491533	0.580264	-0.131638	0.800106	0.877647	0.49097	0.296854	0.513604
hsa-miR-379	1.62923	0.52187	0.302811	1.54396	5.60014	0.54291	5.4134	0.289886	1.97185e-10	4.38569e-09	1	1.32641	0.0247002	0.107945	-3.78418	1.6822e-07	2.50675e-06	-3.97092	7.72308e-08	1.27641e-06	-5.11059	9.87319e-10	2.36177e-08	-5.29733	5.1343e-10	1.55096e-08	0.186739	0.6814	0.824758
hsa-miR-378*	0.611451	0.492803	-1.04156	0.297108	1.20642	1.02003	0.827763	0.299321	0.000305326	0.000777426	1	1.65301	0.00224775	0.0432954	-0.216313	0.624675	0.718772	-0.594965	0.186217	0.273018	-1.86932	0.000305389	0.000904229	-2.24797	3.74105e-05	0.000141692	0.378652	0.342099	0.55507
hsa-miR-378	2.58776	0.257966	1.38061	0.686248	2.01314	1.46207	2.54592	0.351829	0.164133	0.201862	0	1.20715	0.0607553	0.178104	0.0418427	0.940818	0.966332	0.574627	0.313691	0.410729	-1.16531	0.048384	0.0793781	-0.632525	0.268603	0.391911	-0.532784	0.29672	0.513604
hsa-miR-377*	-1.47818	0.449055	-1.36024	0.805685	2.77136	0.219469	2.16149	0.187845	3.45422e-12	3.13988e-10	1	-0.117942	0.758411	0.860669	-3.63967	5.39779e-10	4.90659e-08	-4.24953	2.96985e-11	8.99864e-09	-3.52172	9.83493e-10	2.36177e-08	-4.13159	5.07512e-11	2.8833e-09	0.609866	0.0614088	0.208286
hsa-miR-377	2.68548	0.616072	2.22956	1.27903	7.01491	0.665533	7.30312	0.307415	5.6354e-11	1.82949e-09	1	0.455923	0.395044	0.582827	-4.61764	2.71857e-09	1.54449e-07	-4.32942	8.42666e-09	2.73566e-07	-5.07356	4.96584e-10	1.50465e-08	-4.78535	1.43662e-09	3.26472e-08	-0.288213	0.508797	0.700752
hsa-miR-376c	4.65116	0.690136	3.84869	1.04936	8.20898	0.920495	8.72036	0.36076	7.61005e-10	1.37502e-08	1	0.802469	0.154893	0.317828	-4.0692	4.42408e-08	8.55635e-07	-3.55782	3.83453e-07	4.52674e-06	-4.87167	1.97561e-09	3.99074e-08	-4.36029	1.37808e-08	2.05356e-07	-0.511377	0.262555	0.478282
hsa-miR-376b	-0.61789	0.610118	-1.06105	1.27132	3.65706	0.814846	4.25529	0.428896	1.1006e-10	2.8584e-09	1	0.443157	0.434658	0.613516	-4.87318	2.91925e-09	1.56094e-07	-4.27495	2.81221e-08	5.87434e-07	-5.31634	6.0882e-10	1.72943e-08	-4.7181	5.16355e-09	9.20326e-08	-0.598237	0.201889	0.406012
hsa-miR-376a*	-1.23431	0.394759	-0.684317	1.59376	4.01727	0.504002	3.33799	0.275555	1.41446e-10	3.44227e-09	1	-0.549994	0.325731	0.511487	-4.5723	6.56226e-09	2.13039e-07	-5.25158	5.51364e-10	2.78439e-08	-4.02231	5.78021e-08	6.10955e-07	-4.70159	4.02527e-09	7.31793e-08	0.679277	0.1427	0.3233
hsa-miR-376a	3.67505	0.661427	3.0535	1.10327	7.49932	0.728027	7.80288	0.330668	1.97814e-10	4.38569e-09	1	0.62155	0.238452	0.425852	-4.12783	1.25783e-08	3.20908e-07	-3.82427	4.57134e-08	8.65697e-07	-4.74938	1.05865e-09	2.46747e-08	-4.44582	3.45049e-09	6.40102e-08	-0.303566	0.476125	0.676247
hsa-miR-375	-2.36524	1.6341	-1.82596	0.188332	-2.16252	1.12042	-1.66629	0.780278	0.67498	0.698812	0	-0.539278	0.443092	0.618522	-0.698951	0.279474	0.388801	-0.20272	0.75075	0.814358	-0.159672	0.802348	0.851032	0.336558	0.598695	0.723022	-0.496231	0.388256	0.60536
hsa-miR-374b*	-1.03903	0.454967	-0.199511	1.21225	-1.23183	0.486034	-1.79738	1.06787	0.0544938	0.0766794	0	-0.839523	0.169651	0.337443	0.758348	0.173973	0.271405	0.192799	0.724266	0.793202	1.59787	0.00726939	0.0154751	1.03232	0.0689591	0.123637	0.565549	0.253887	0.46812
hsa-miR-374b	3.47827	0.489017	0.831382	3.01037	4.51197	1.02325	5.24	0.236303	0.000230337	0.000614006	1	2.64689	0.00875851	0.0680469	-1.76173	0.0475577	0.0967113	-1.0337	0.23102	0.320607	-4.40862	2.96006e-05	0.000114987	-3.68059	0.000240209	0.000750343	-0.728028	0.342568	0.55507
hsa-miR-374a*	-1.3257	0.264685	-1.07967	1.93439	-1.00833	0.866967	-2.06184	1.72016	0.473275	0.508518	0	-0.246036	0.781205	0.876466	0.736133	0.366808	0.481138	-0.317374	0.694965	0.775121	0.982169	0.231941	0.304765	-0.0713377	0.929645	0.960588	1.05351	0.154621	0.340316
hsa-miR-374a	3.37813	0.672438	1.92145	1.49175	4.86744	1.15863	5.83485	0.382503	9.12325e-06	3.55924e-05	1	1.45668	0.0373299	0.133641	-2.45671	0.000485669	0.00189474	-1.48931	0.0211975	0.043992	-3.9134	1.54295e-06	8.93339e-06	-2.94599	6.71759e-05	0.000235764	-0.967404	0.0851087	0.241762
hsa-miR-373*	1.31067	0.709837	0.671016	0.696068	-1.69757	0.872536	-0.364618	0.805421	2.60338e-05	8.79731e-05	1	0.639657	0.259795	0.445572	1.67529	0.00315123	0.00967726	3.00824	5.62435e-06	3.71368e-05	1.03563	0.0523941	0.0841453	2.36858	0.000114361	0.000380785	-1.33295	0.00741451	0.0561649
hsa-miR-373	-1.20986	0.34561	0.332039	0.655262	-0.673182	0.596329	-1.79406	1.18458	0.00355459	0.00705486	1	-1.54189	0.0118891	0.0782727	0.584204	0.266886	0.376123	-0.536673	0.306686	0.403441	2.1261	0.000430765	0.00123913	1.00522	0.0628534	0.114957	1.12088	0.0231002	0.112921
hsa-miR-372	-3.07297	0.910262	-3.65891	0.887145	-1.1636	0.967484	-1.92932	0.8586	0.000856699	0.00196156	1	0.585937	0.351819	0.536582	-1.14365	0.054298	0.107895	-1.90937	0.0026269	0.00708561	-1.72959	0.00557198	0.0123535	-2.49531	0.000212102	0.00067178	0.765716	0.142211	0.3233
hsa-miR-371-5p	4.77266	0.184467	3.87815	0.592438	1.33317	1.00611	1.89643	0.379779	1.6996e-07	1.11952e-06	1	0.89451	0.0785252	0.207498	2.87623	1.62961e-06	1.53977e-05	3.43949	1.02806e-07	1.58391e-06	1.98172	0.000191628	0.000613344	2.54498	9.10603e-06	4.37957e-05	-0.563259	0.168696	0.359122
hsa-miR-371-3p	-2.20832	0.594757	-0.803692	1.33353	-1.27947	0.998976	-2.475	0.966855	0.0383338	0.0560215	0	-1.40463	0.0469779	0.151289	0.266682	0.665676	0.753549	-0.928845	0.141514	0.217824	1.67131	0.0118972	0.0237161	0.475783	0.442936	0.580994	1.19553	0.0391106	0.155247
hsa-miR-370	4.13959	0.381407	3.31626	0.976074	4.27615	0.781982	4.82389	0.30301	0.0215857	0.033656	1	0.823323	0.101521	0.245432	-0.684308	0.133946	0.222999	-0.136563	0.75899	0.821082	-1.50763	0.00242566	0.00588759	-0.959885	0.0400648	0.0786586	-0.547745	0.177627	0.371147
hsa-miR-369-5p	0.550493	0.331853	0.34227	0.407882	4.22905	0.439929	4.05526	0.197457	1.94207e-12	2.09417e-10	1	0.208223	0.555433	0.706138	-3.50476	2.24393e-10	2.9139e-08	-3.67856	9.07829e-11	1.00763e-08	-3.71299	7.6167e-11	4.50786e-09	-3.88678	3.19702e-11	2.69367e-09	0.173796	0.546745	0.718335
hsa-miR-369-3p	-1.95747	1.12384	-1.61823	0.725103	-0.304222	0.660403	-1.46521	1.42961	0.0629034	0.0870307	0	-0.339238	0.630717	0.764429	-0.492262	0.446647	0.556167	-1.65325	0.0163343	0.0352681	-0.153025	0.811859	0.859115	-1.31401	0.0506587	0.0956366	1.16098	0.053291	0.189967
hsa-miR-367*	-3.22772	0.846185	-0.690632	1.78737	-1.73127	1.46001	-3.54783	1.07646	0.00468626	0.0088746	1	-2.53709	0.00693945	0.0602498	0.320104	0.684277	0.76886	-1.49645	0.0672014	0.116799	2.85719	0.00133797	0.00349487	1.04064	0.194149	0.301163	1.81656	0.015913	0.0921334
hsa-miR-367	-1.46143	1.19034	-1.06222	1.39648	-1.35611	0.867815	-2.32701	1.66309	0.365308	0.402016	0	-0.399207	0.64101	0.773809	0.865587	0.27361	0.383304	-0.10532	0.892553	0.920921	1.26479	0.115152	0.1651	0.293887	0.706643	0.813357	0.970907	0.173113	0.364259
hsa-miR-365	6.64846	0.386407	6.2949	0.44797	7.84515	0.373482	7.4555	0.318128	0.000296421	0.000765474	1	0.353565	0.331862	0.517274	-0.807035	0.0213066	0.0482985	-1.19669	0.00133358	0.00401399	-1.1606	0.00174072	0.00441971	-1.55026	9.56831e-05	0.000324537	0.389659	0.194191	0.394898
hsa-miR-363*	-2.06748	0.849192	-2.94696	1.44003	-2.22038	1.12894	-2.12015	1.32525	0.638643	0.664979	0	0.879479	0.275067	0.460251	0.0526689	0.942116	0.966573	0.152898	0.833127	0.877403	-0.82681	0.261392	0.338469	-0.72658	0.322055	0.455993	-0.100229	0.877251	0.929395
hsa-miR-363	0.75256	1.04443	-1.01298	1.4941	4.15459	0.977831	4.43738	0.684708	1.4038e-08	1.51911e-07	1	1.76554	0.0172176	0.0879261	-3.68482	6.53053e-06	4.86578e-05	-3.40203	1.88962e-05	0.000104736	-5.45036	1.51958e-08	2.30216e-07	-5.16757	3.73877e-08	4.47177e-07	-0.28279	0.617979	0.773751
hsa-miR-362-5p	2.28655	0.288076	0.808419	1.64392	4.98797	0.345179	4.68831	0.319881	3.53466e-08	3.1812e-07	1	1.47813	0.0122786	0.0782727	-2.40176	7.62298e-05	0.00038073	-2.70142	1.78637e-05	9.96205e-05	-3.87989	8.76637e-08	8.44988e-07	-4.17955	2.55228e-08	3.31432e-07	0.299658	0.504847	0.699552
hsa-miR-362-3p	-0.345712	0.988579	-0.240582	0.980022	3.50893	0.842553	3.71596	0.59676	1.0618e-08	1.20647e-07	1	-0.105129	0.856825	0.925005	-4.06168	1.14053e-07	1.9199e-06	-3.85465	2.62674e-07	3.46044e-06	-3.95655	1.73764e-07	1.46252e-06	-3.74952	4.04429e-07	3.31195e-06	-0.207029	0.664038	0.811821
hsa-miR-361-5p	5.53846	0.562113	4.06685	0.835851	6.56144	0.412728	6.77768	0.223151	1.41792e-06	6.96697e-06	1	1.47161	0.00175918	0.0371882	-1.23922	0.00339509	0.0102913	-1.02299	0.0127491	0.0284292	-2.71083	3.55164e-07	2.52222e-06	-2.4946	1.25555e-06	8.45403e-06	-0.216232	0.527917	0.711824
hsa-miR-361-3p	3.86736	0.438133	2.70834	0.527377	3.49441	0.636648	3.76786	0.272351	0.030935	0.046326	1	1.15902	0.00889635	0.0685321	0.0995031	0.789521	0.855386	0.372951	0.322248	0.419061	-1.05952	0.00881508	0.0184205	-0.786069	0.0443035	0.0858676	-0.273448	0.415382	0.634592
hsa-miR-34c-5p	-0.689143	0.46746	-1.28445	0.295084	0.013562	0.585905	-0.918948	0.826669	0.0286386	0.0432434	1	0.595307	0.212	0.392481	0.229805	0.592122	0.690935	-0.702705	0.110712	0.176247	-0.365502	0.396547	0.487768	-1.29801	0.00564012	0.0130124	0.93251	0.0219967	0.109863
hsa-miR-34c-3p	1.50384	0.397594	-1.97532	2.79443	-2.84467	1.63178	0.0193371	0.239758	0.000267441	0.000698575	1	3.47916	0.0016495	0.0357	1.4845	0.107542	0.189	4.3485	6.66087e-05	0.000312099	-1.99466	0.0345161	0.0594227	0.869343	0.336397	0.470438	-2.864	0.00153705	0.0209596
hsa-miR-34b*	2.51872	0.340062	1.90313	0.247656	1.0332	0.376253	0.541475	0.133337	4.84105e-06	2.05632e-05	1	0.615596	0.0715447	0.195298	1.97725	1.13136e-06	1.14267e-05	1.48553	5.35308e-05	0.000260211	1.36165	0.000146792	0.000483456	0.86993	0.00776922	0.0173519	0.491721	0.0774565	0.239615
hsa-miR-34b	1.59263	2.50916	3.65473	0.655278	-0.57156	1.75339	-1.0479	0.361937	7.37755e-05	0.000217029	1	-2.0621	0.0417884	0.140895	2.64053	0.00614284	0.0169406	2.16419	0.021054	0.0437943	4.70263	2.07573e-05	8.73538e-05	4.22629	7.7012e-05	0.000265166	0.476336	0.546851	0.718335
hsa-miR-34a*	1.64176	0.469405	0.127919	0.558593	-1.37847	0.963965	-1.54804	1.09425	2.03759e-05	6.98932e-05	1	1.51384	0.0189681	0.0912813	3.18979	7.25585e-06	5.15279e-05	3.02023	1.50497e-05	8.6039e-05	1.67595	0.00560173	0.0123591	1.50639	0.0114213	0.024778	0.169566	0.731355	0.855906
hsa-miR-34a	7.85632	0.339581	7.00459	0.398268	4.4084	0.148088	5.19629	0.726116	6.91055e-09	8.48877e-08	1	0.851726	0.0430879	0.143469	2.66003	2.53083e-07	3.24018e-06	3.44791	3.26702e-09	1.1422e-07	1.8083	5.50008e-05	0.000201596	2.59619	3.70075e-07	3.05816e-06	-0.787885	0.023619	0.113596
hsa-miR-346	0.498229	0.376797	1.99288	0.498838	0.810578	0.430924	0.885033	0.187485	0.0020111	0.00427124	1	-1.49465	0.000391035	0.0260236	-0.386804	0.248052	0.35677	-0.31235	0.348353	0.442872	1.10785	0.00260763	0.00625534	1.1823	0.00151075	0.00389383	-0.0744546	0.80078	0.892045
hsa-miR-345	1.9429	0.29282	0.685641	0.929452	-0.607978	2.02728	0.933997	0.421341	0.0148011	0.0238974	1	1.25726	0.128833	0.285952	1.00891	0.179252	0.277582	2.55088	0.0020095	0.00569045	-0.248356	0.735904	0.792579	1.29362	0.0891535	0.156752	-1.54197	0.0270154	0.124655
hsa-miR-342-5p	2.09844	0.4173	1.49733	0.167275	3.42244	0.189876	3.26429	0.202425	1.33598e-06	6.70941e-06	1	0.601115	0.0678545	0.189784	-1.16585	0.000503445	0.00193911	-1.324	0.000131228	0.000570749	-1.76696	3.33402e-06	1.72939e-05	-1.92512	9.55093e-07	6.78266e-06	0.158152	0.542197	0.718335
hsa-miR-342-3p	6.80024	0.320382	5.38134	0.66947	7.60731	0.597328	8.02991	0.232596	2.17598e-06	9.98748e-06	1	1.41891	0.00185146	0.0373996	-1.22966	0.0028393	0.00886915	-0.807063	0.038134	0.0719166	-2.64857	3.17318e-07	2.32614e-06	-2.22597	4.18412e-06	2.31912e-05	-0.422602	0.209767	0.412883
hsa-miR-340*	-0.656016	0.397994	0.188739	0.415159	2.38795	0.247766	1.93239	0.227386	1.93605e-09	2.98282e-08	1	-0.844755	0.0188921	0.0912813	-2.5884	2.2855e-08	5.19379e-07	-3.04397	1.34289e-09	6.10343e-08	-1.74365	9.49708e-06	4.40451e-05	-2.19921	3.24441e-07	2.75623e-06	0.455564	0.108152	0.279291
hsa-miR-340	0.176042	0.705518	-0.627027	1.77765	2.72913	0.771496	3.03713	0.266206	2.06322e-06	9.59899e-06	1	0.803069	0.219998	0.403182	-2.86109	6.4777e-05	0.000330799	-2.55308	0.000234046	0.000929028	-3.66416	2.50997e-06	1.35004e-05	-3.35615	8.53703e-06	4.19468e-05	-0.308004	0.559144	0.725052
hsa-miR-33b*	2.88374	0.124328	2.85859	0.38578	1.04088	0.260087	1.60143	0.15644	1.08349e-06	5.6603e-06	1	0.0251421	0.936387	0.97331	1.28231	0.000178022	0.000793247	1.84286	1.70548e-06	1.50512e-05	1.25717	0.000220658	0.000691649	1.81772	2.08295e-06	1.28803e-05	-0.560551	0.0383742	0.154346
hsa-miR-33b	-2.17252	1.36585	-1.41292	1.33103	-1.90788	0.645745	-2.93232	1.44316	0.200574	0.237398	0	-0.759605	0.343009	0.524749	0.759793	0.299811	0.413548	-0.264642	0.714984	0.785878	1.5194	0.045291	0.0751269	0.494963	0.496288	0.630945	1.02443	0.123773	0.298597
hsa-miR-33a*	-0.144706	1.02319	0.550892	0.967887	-1.66789	0.894474	-0.999417	0.642303	0.0026954	0.00553075	1	-0.695598	0.253474	0.43971	0.854711	0.128798	0.217615	1.52319	0.0101895	0.0235682	1.55031	0.00909305	0.0188282	2.21879	0.000484285	0.00137999	-0.668478	0.181418	0.375647
hsa-miR-33a	-0.808278	0.480981	-0.580458	1.19252	1.15105	0.832205	0.879131	0.418907	0.000740537	0.00172161	1	-0.22782	0.675966	0.800069	-1.68741	0.0023826	0.00765293	-1.95932	0.000628346	0.00215534	-1.45959	0.00707567	0.0151336	-1.7315	0.00192297	0.00484204	0.271916	0.542138	0.718335
hsa-miR-339-5p	-0.518419	0.467029	-2.32911	2.00445	-2.16457	2.01245	0.314676	0.38748	0.00779316	0.0137286	1	1.8107	0.0626125	0.180984	-0.833095	0.333439	0.447044	1.64615	0.0636136	0.110988	-2.64379	0.00481633	0.0108367	-0.164547	0.846905	0.903565	-2.47924	0.00336972	0.0325859
hsa-miR-339-3p	3.03174	0.318178	1.50208	1.03911	0.618936	1.62333	2.00436	0.188306	0.00664411	0.0118888	1	1.52966	0.0352471	0.129947	1.02739	0.112882	0.195448	2.41281	0.000822947	0.00266886	-0.502272	0.428006	0.517488	0.883149	0.169737	0.2688	-1.38542	0.020887	0.108831
hsa-miR-338-5p	1.27388	0.332136	0.768783	0.45134	-0.325237	0.845818	-0.0237357	0.580991	0.00435055	0.00832559	1	0.505097	0.291114	0.477658	1.29762	0.00599741	0.0167228	1.59912	0.00111987	0.00346246	0.792519	0.0765176	0.11829	1.09402	0.0176753	0.0369354	-0.301502	0.437479	0.645412
hsa-miR-338-3p	5.53681	1.49509	4.76986	1.37288	6.49261	0.709943	6.39038	0.25563	0.0299666	0.0450241	1	0.766947	0.252219	0.438369	-0.853568	0.165794	0.261643	-0.955799	0.122755	0.193722	-1.62051	0.0125183	0.0245769	-1.72275	0.00848427	0.0188102	0.102231	0.849502	0.913915
hsa-miR-337-5p	0.863201	1.05094	0.447939	0.59375	5.78737	0.664364	6.07643	0.264621	1.16285e-12	1.92226e-10	1	0.415262	0.400531	0.583466	-5.21323	6.55018e-11	1.9847e-08	-4.92417	1.91032e-10	1.57862e-08	-5.62849	1.51695e-11	1.58969e-09	-5.33943	4.16155e-11	2.70203e-09	-0.289062	0.47256	0.674095
hsa-miR-337-3p	-0.693934	0.453344	-0.282571	0.903163	3.90409	0.493404	3.3003	0.24401	1.19482e-11	6.03385e-10	1	-0.411363	0.343483	0.524749	-3.99423	8.0556e-10	6.65686e-08	-4.59802	5.89942e-11	1.00763e-08	-3.58287	5.60383e-09	9.43311e-08	-4.18666	3.40268e-10	1.1948e-08	0.603786	0.0958473	0.255499
hsa-miR-335*	1.4506	0.371965	2.38021	0.341226	0.824343	0.582133	-0.904708	0.38835	3.26993e-08	3.0413e-07	1	-0.929606	0.0249642	0.108576	2.35531	1.08541e-06	1.10858e-05	0.626257	0.0895168	0.148758	3.28491	4.7926e-09	8.21976e-08	1.55586	0.000224412	0.0007083	1.72905	1.71021e-05	0.00130343
hsa-miR-335	1.52491	0.392175	1.283	0.565798	5.54004	0.471322	4.74043	0.272348	5.8798e-12	4.03841e-10	1	0.241909	0.527411	0.689457	-3.21551	4.5346e-09	1.79215e-07	-4.01513	7.87814e-11	1.00763e-08	-3.45742	1.24587e-09	2.76218e-08	-4.25704	2.59239e-11	2.69367e-09	0.799613	0.0164405	0.0928222
hsa-miR-331-5p	-0.751399	0.705681	-3.8837	1.3049	-2.91902	0.987276	-0.806501	0.514053	1.40142e-05	5.11603e-05	1	3.1323	3.79123e-05	0.0114874	0.0551015	0.921826	0.952803	2.16762	0.000773827	0.00253938	-3.07719	1.49098e-05	6.49364e-05	-0.964675	0.0963472	0.168099	-2.11252	0.000331063	0.00724048
hsa-miR-331-3p	6.83935	0.435155	5.66163	0.454078	7.70581	0.32457	7.6978	0.158738	3.75517e-06	1.65701e-05	1	1.17772	0.00238149	0.0432954	-0.858447	0.0119043	0.0294675	-0.86646	0.0112369	0.0255998	-2.03617	1.60146e-06	9.1397e-06	-2.04418	1.51176e-06	9.88623e-06	0.00801211	0.97741	0.986089
hsa-miR-330-5p	-2.06342	1.07168	-2.87164	1.04136	-2.20693	0.728398	-2.37291	0.786584	0.556392	0.586049	0	0.808221	0.192767	0.36812	0.309492	0.578631	0.680737	0.143512	0.796203	0.84947	-0.498729	0.373527	0.461326	-0.66471	0.238906	0.356009	0.165981	0.738544	0.860688
hsa-miR-330-3p	1.78422	0.532995	0.203139	1.50879	1.90247	0.38391	2.2413	0.0863754	0.00217808	0.00460437	1	1.58108	0.00600458	0.0575143	-0.45708	0.345577	0.4606	-0.118246	0.805374	0.85624	-2.03816	0.000297706	0.000887263	-1.69933	0.00167727	0.00429476	-0.338835	0.432885	0.642961
hsa-miR-329	-0.376657	0.364669	-1.36505	0.784215	2.79717	1.03174	3.02796	0.227852	1.33068e-09	2.19925e-08	1	0.98839	0.0633771	0.181441	-3.40461	2.36144e-07	3.2038e-06	-3.17382	6.99939e-07	7.57434e-06	-4.393	3.27606e-09	5.83909e-08	-4.16221	8.43208e-09	1.4194e-07	-0.230788	0.581521	0.74242
hsa-miR-328	4.89555	0.323623	5.29704	0.391947	3.76335	0.239294	3.62977	0.203477	1.21222e-05	4.53461e-05	1	-0.401488	0.226876	0.412596	1.26578	0.000300671	0.00127715	1.1322	0.000902612	0.00288899	1.66727	1.14219e-05	5.21733e-05	1.53369	3.34522e-05	0.000130507	0.133582	0.617409	0.773751
hsa-miR-326	1.30581	0.241771	1.39194	0.369878	0.905686	0.294418	0.593392	0.212686	0.0408785	0.059264	0	-0.0861358	0.791607	0.881322	0.712415	0.0241614	0.0536985	0.40012	0.187406	0.273439	0.79855	0.0126866	0.0248537	0.486256	0.112462	0.19108	0.312294	0.247732	0.459568
hsa-miR-325	-2.5264	0.658905	-1.41135	0.765628	-2.1159	1.17775	-2.65676	0.793747	0.167383	0.203411	0	-1.11505	0.083458	0.213664	0.130363	0.818426	0.877299	-0.410494	0.472175	0.566236	1.24541	0.0371824	0.0630575	0.704556	0.22251	0.336426	0.540857	0.292923	0.513038
hsa-miR-324-5p	4.42061	0.472043	3.31767	0.514794	6.79901	0.391029	6.85959	0.247074	2.32841e-10	5.03935e-09	1	1.10294	0.00634846	0.0589108	-2.43899	2.72009e-07	3.43411e-06	-2.37841	4.02693e-07	4.69292e-06	-3.54193	4.56849e-10	1.43199e-08	-3.48134	6.26564e-10	1.7259e-08	-0.0605813	0.840875	0.909947
hsa-miR-324-3p	7.0332	0.23181	5.13023	1.05851	7.21452	1.13824	7.59539	0.17065	0.00056229	0.00133105	1	1.90297	0.00245199	0.0437032	-0.56219	0.279731	0.388801	-0.181316	0.724138	0.793202	-2.46516	7.62919e-05	0.000268796	-2.08429	0.0004714	0.00135174	-0.380874	0.410223	0.628825
hsa-miR-323-5p	-2.31634	1.62577	-2.93724	1.5344	-3.29069	0.768025	-1.2565	0.589551	0.0151636	0.0243099	1	0.620903	0.402203	0.584964	-1.05984	0.124576	0.212457	0.974356	0.156233	0.236299	-1.68074	0.0190315	0.0356694	0.353453	0.59958	0.723022	-2.03419	0.00243588	0.0260496
hsa-miR-323-3p	0.326821	1.06634	-1.64406	0.920995	4.33347	0.787176	4.73994	0.230274	7.33749e-12	4.44652e-10	1	1.97088	0.00139088	0.0331318	-4.41312	9.14102e-09	2.59662e-07	-4.00665	4.70398e-08	8.72636e-07	-6.384	1.02084e-11	1.54657e-09	-5.97753	3.61092e-11	2.70203e-09	-0.406468	0.365072	0.579146
hsa-miR-320d	9.05685	0.531388	8.53009	0.311912	10.2261	0.274615	10.0464	0.200383	3.37466e-05	0.000109166	1	0.526765	0.13405	0.291088	-0.989553	0.00414951	0.0120894	-1.16926	0.0010365	0.00326012	-1.51632	6.8134e-05	0.000241929	-1.69603	1.69694e-05	7.34533e-05	0.179712	0.522289	0.709658
hsa-miR-320c	8.99548	0.621449	8.3164	0.477873	9.57076	0.300525	9.29789	0.193591	0.00790491	0.0138986	1	0.679084	0.0753274	0.200799	-0.302408	0.37219	0.485396	-0.575281	0.0971979	0.158908	-0.981492	0.00734276	0.0155948	-1.25437	0.00104919	0.00278051	0.272873	0.368057	0.58084
hsa-miR-320b	8.78671	0.492461	7.8109	0.475715	9.68111	0.397938	9.79764	0.194085	1.44351e-05	5.23912e-05	1	0.975807	0.012969	0.0804805	-1.01093	0.00563499	0.0159075	-0.894402	0.0126537	0.0284292	-1.98674	4.71858e-06	2.33108e-05	-1.87021	1.07605e-05	5.03542e-05	-0.116532	0.69604	0.835436
hsa-miR-320a	7.61831	0.463523	6.37711	0.660167	8.0684	0.661625	8.40089	0.166409	0.00019965	0.000538521	1	1.2412	0.00697777	0.0602498	-0.782582	0.051797	0.103708	-0.450094	0.249368	0.338827	-2.02378	2.52722e-05	0.000101059	-1.69129	0.000207701	0.000660139	-0.332488	0.339069	0.551367
hsa-miR-32*	2.52956	0.296705	3.48069	0.629724	0.75657	1.51269	-0.77762	0.442459	8.22074e-07	4.48896e-06	1	-0.951125	0.14433	0.301707	3.30718	8.8066e-06	6.11084e-05	1.77299	0.0053713	0.0132318	4.25831	2.14681e-07	1.7118e-06	2.72412	9.94097e-05	0.000335923	1.53419	0.0067824	0.0522475
hsa-miR-32	-2.88128	1.1624	-1.56096	1.25822	0.20241	0.553177	-0.396197	0.531065	5.36721e-05	0.000162627	1	-1.32032	0.0351683	0.129947	-2.48509	0.000132697	0.000603106	-3.08369	9.23928e-06	5.59901e-05	-1.16477	0.041132	0.0688563	-1.76337	0.00340538	0.00821086	0.598607	0.225494	0.431525
hsa-miR-31*	-2.36889	0.918297	-2.1092	1.06789	-1.97748	0.933222	-3.18916	0.606559	0.0954671	0.125223	0	-0.259685	0.667086	0.796386	0.820269	0.145735	0.237126	-0.391408	0.4792	0.572395	1.07995	0.0597282	0.094587	-0.131724	0.810815	0.881615	1.21168	0.020839	0.108831
hsa-miR-31	-0.528472	0.81381	-1.71181	1.04829	-1.25536	0.743475	-1.576	1.08566	0.24647	0.28288	0	1.18334	0.0735139	0.198835	1.04753	0.0820071	0.1509	0.726892	0.219132	0.308823	-0.135811	0.815316	0.859992	-0.456449	0.435438	0.576147	0.320638	0.539084	0.718335
hsa-miR-30e*	2.29003	0.405855	1.62674	1.16644	3.97172	0.243048	3.60125	0.202131	1.59719e-05	5.69351e-05	1	0.663281	0.144381	0.301707	-1.31123	0.00346815	0.0104736	-1.6817	0.000373699	0.0013865	-1.97451	6.33845e-05	0.000229548	-2.34498	7.04056e-06	3.59543e-05	0.370469	0.311668	0.527572
hsa-miR-30e	4.18809	0.552071	3.4023	1.23364	6.1508	0.553931	6.42319	0.27007	1.15439e-06	5.95791e-06	1	0.785794	0.126766	0.282427	-2.2351	6.19268e-05	0.000322611	-1.96271	0.00026663	0.00103368	-3.0209	1.07926e-06	6.49703e-06	-2.74851	4.23377e-06	2.33242e-05	-0.27239	0.507338	0.700752
hsa-miR-30d*	-1.52921	0.519474	-0.823166	0.863914	-0.942919	0.518155	-1.58323	0.632776	0.197061	0.234769	0	-0.706049	0.148571	0.307664	0.0540116	0.901268	0.93951	-0.586296	0.187003	0.273296	0.760061	0.0913976	0.137096	0.119753	0.783419	0.865282	0.640308	0.110546	0.283223
hsa-miR-30d	7.12938	0.281503	5.86102	0.807191	7.0094	0.487323	7.10873	0.238557	0.00874247	0.015224	1	1.26836	0.00440918	0.0527516	0.0206524	0.955327	0.972443	0.119983	0.745137	0.81155	-1.2477	0.00246315	0.00595481	-1.14837	0.00468565	0.0109493	-0.0993304	0.763473	0.871432
hsa-miR-30c-2*	2.21773	0.337098	1.96099	0.10125	0.187469	0.544722	0.372014	0.315034	1.49973e-06	7.32935e-06	1	0.256744	0.482578	0.655327	1.84572	1.22998e-05	8.22098e-05	2.03026	3.33026e-06	2.50182e-05	1.58897	7.9604e-05	0.000278308	1.77352	2.06902e-05	8.70712e-05	-0.184545	0.535959	0.716451
hsa-miR-30c-1*	2.62087	0.717574	1.79126	0.981734	0.703973	0.293914	0.547711	0.565902	0.000244197	0.000647157	1	0.829614	0.093698	0.230817	2.07316	8.86486e-05	0.000428626	1.9169	0.000212965	0.000860379	1.24355	0.00879644	0.0184205	1.08729	0.0197409	0.0409692	0.156262	0.689869	0.829485
hsa-miR-30c	6.04287	0.431044	4.8383	1.01659	6.90972	0.573306	7.17694	0.199005	5.04849e-05	0.000154514	1	1.20457	0.0136891	0.0816959	-1.13407	0.0113364	0.0283099	-0.866853	0.046163	0.0846012	-2.33864	1.02092e-05	4.71075e-05	-2.07142	4.80107e-05	0.000178129	-0.267221	0.473869	0.674095
hsa-miR-30b*	1.68958	0.339475	1.60809	0.312632	1.5616	0.188502	1.06527	0.244667	0.124651	0.15781	0	0.0814949	0.799745	0.882243	0.624317	0.0425096	0.0882221	0.127984	0.663006	0.747123	0.542822	0.0744765	0.115725	0.0464887	0.873989	0.922713	0.496333	0.0686812	0.227023
hsa-miR-30b	5.98333	0.478601	4.27691	1.46121	6.7053	1.05737	7.43167	0.288494	0.000115871	0.000326089	1	1.70642	0.0109845	0.0766206	-1.44834	0.0169847	0.0403109	-0.721965	0.211039	0.299741	-3.15476	1.21445e-05	5.45026e-05	-2.42838	0.000273063	0.000832934	-0.726371	0.161436	0.346098
hsa-miR-30a*	3.70582	0.350991	2.97037	0.763807	2.52704	0.388868	2.52105	0.237555	0.0101949	0.0173868	1	0.735452	0.0689531	0.191677	1.18477	0.0027531	0.00862954	1.17878	0.00286692	0.00757567	0.44932	0.213828	0.283752	0.443327	0.219785	0.33353	0.00599358	0.984936	0.989441
hsa-miR-30a	6.50198	0.540685	5.28672	1.37269	5.33179	0.798125	5.97354	0.272272	0.0931788	0.122452	0	1.21525	0.0393544	0.13602	0.528438	0.307787	0.422626	1.17019	0.0306084	0.0600929	-0.686815	0.188589	0.255861	-0.045066	0.929844	0.960588	-0.641749	0.170365	0.361826
hsa-miR-302f	-2.20813	1.45934	-0.759676	1.09911	-1.67636	1.05928	-1.65776	0.849839	0.268918	0.306324	0	-1.44845	0.0566963	0.170652	-0.550366	0.411268	0.52359	-0.531769	0.427013	0.525955	0.898086	0.185572	0.252901	0.916682	0.176992	0.277868	-0.0185966	0.97504	0.98479
hsa-miR-302e	-1.26896	0.650317	-1.13785	1.53096	-1.70095	0.491281	-2.09855	1.6697	0.523886	0.556323	0	-0.131106	0.868756	0.932348	0.829596	0.25904	0.368511	0.431988	0.552416	0.647095	0.960702	0.193405	0.260839	0.563094	0.439968	0.579611	0.397608	0.541029	0.718335
hsa-miR-302d*	-2.51511	0.461494	-2.15967	0.622963	-2.31051	0.33969	-0.632276	0.349609	2.36366e-05	8.01704e-05	1	-0.35544	0.359034	0.542129	-1.88284	1.91994e-05	0.000115578	-0.2046	0.560704	0.653435	-1.5274	0.000226935	0.000704041	0.15084	0.667412	0.779791	-1.67824	2.00748e-05	0.00130343
hsa-miR-302d	-2.34199	0.882943	-0.852252	0.593399	-1.36843	0.782898	-1.70101	1.03123	0.105097	0.136087	0	-1.48973	0.0190949	0.0912813	-0.64098	0.24557	0.353993	-0.973561	0.0837299	0.139909	0.848754	0.128494	0.183074	0.516173	0.347099	0.4803	0.33258	0.496071	0.693891
hsa-miR-302c*	0.657048	0.282443	-0.203135	0.994816	-1.93092	0.771181	-1.59179	0.749836	6.52242e-05	0.000195029	1	0.860183	0.11974	0.275863	2.24884	0.000130697	0.000600017	2.58797	2.43199e-05	0.000128528	1.38865	0.0090877	0.0188282	1.72779	0.00176292	0.00447624	-0.339135	0.442617	0.648933
hsa-miR-302c	-1.6941	1.32691	-0.802984	0.835513	-0.857712	0.299243	-1.95859	1.55162	0.201999	0.238774	0	-0.891119	0.235021	0.422202	0.26449	0.69515	0.780113	-0.836391	0.222523	0.311669	1.15561	0.0968895	0.142975	0.0547285	0.935261	0.961711	1.10088	0.0782593	0.239615
hsa-miR-302b*	-2.11214	0.77065	-1.29824	0.269995	-1.2194	0.41902	-3.82406	1.11102	1.95961e-05	6.7473e-05	1	-0.813906	0.140709	0.297453	1.71192	0.00194415	0.00637991	-0.892744	0.0799146	0.135527	2.52583	3.39798e-05	0.000130328	-0.0788376	0.87262	0.922339	2.60467	5.229e-06	0.000792194
hsa-miR-302b	-3.45824	0.617133	-0.682191	1.36626	-0.69372	0.650176	-2.05517	1.04915	0.000317917	0.000804977	1	-2.77605	0.000257615	0.0260236	-1.40307	0.024703	0.0547684	-2.76452	9.85696e-05	0.000447999	1.37298	0.0275964	0.0489945	0.0115291	0.98436	0.988711	1.36145	0.0158002	0.0921334
hsa-miR-302a*	-2.27236	0.95957	-1.98027	1.35873	-1.69315	0.933602	-2.30351	1.15445	0.727928	0.747668	0	-0.292092	0.689361	0.813804	0.0311464	0.96269	0.975569	-0.579216	0.388494	0.485751	0.323239	0.628286	0.70075	-0.287124	0.666979	0.779791	0.610362	0.311247	0.527572
hsa-miR-302a	-1.65295	1.12185	-0.223646	1.57749	-0.359765	0.950319	-2.0318	1.41738	0.0440856	0.0633078	0	-1.4293	0.0946898	0.232003	0.378851	0.617001	0.711744	-1.29319	0.0974703	0.159067	1.80815	0.0242672	0.043942	0.136119	0.857039	0.910103	1.67204	0.0203188	0.107382
hsa-miR-301b	-2.18824	0.639486	-1.96242	1.72267	2.25021	0.464066	1.49749	0.377632	1.14687e-08	1.27134e-07	1	-0.225818	0.706164	0.825068	-3.68573	7.85496e-07	8.6026e-06	-4.43845	4.09121e-08	8.08459e-07	-3.45991	2.00359e-06	1.10379e-05	-4.21264	9.66019e-08	1.02106e-06	0.752723	0.13332	0.31234
hsa-miR-301a	1.87137	0.307234	2.27675	0.970628	6.06157	0.538032	5.54877	0.177933	8.62502e-11	2.30592e-09	1	-0.405386	0.354473	0.537924	-3.6774	4.12883e-09	1.77283e-07	-4.1902	3.92827e-10	2.38053e-08	-3.27202	3.08127e-08	3.7345e-07	-3.78482	2.47992e-09	4.79627e-08	0.512801	0.157016	0.342272
hsa-miR-300	0.974104	0.239909	3.06381	0.881973	-0.567183	1.87359	-1.22668	0.902288	3.55377e-05	0.000114148	1	-2.08971	0.0153323	0.084067	2.20078	0.00612302	0.0169406	1.54129	0.0450929	0.0833119	4.29049	6.20253e-06	2.99899e-05	3.63099	5.34048e-05	0.000194725	0.659493	0.320257	0.533175
hsa-miR-29c*	3.49426	0.309298	2.77801	0.881091	1.65852	0.247555	1.24572	0.132916	5.2829e-06	2.21297e-05	1	0.716244	0.072836	0.198227	2.24854	1.70329e-06	1.56393e-05	1.83574	2.70509e-05	0.000141318	1.53229	0.000222963	0.000696472	1.1195	0.00391227	0.009334	0.412797	0.197065	0.398957
hsa-miR-29c	7.71384	0.49128	6.86222	1.33592	5.73949	0.794678	6.31033	0.301653	0.00514081	0.00961522	1	0.851619	0.133277	0.290863	1.4035	0.0101447	0.0259032	1.97435	0.000676432	0.00227732	0.551884	0.280301	0.36141	1.12273	0.0347389	0.0697078	-0.570846	0.213886	0.415433
hsa-miR-29b-2*	-1.93229	1.40452	-1.69732	0.307519	-2.11214	1.18877	-1.11553	0.730001	0.319845	0.361167	0	-0.234969	0.727122	0.83984	-0.816759	0.192168	0.294075	0.179846	0.769745	0.827067	-0.58179	0.348204	0.435375	0.414815	0.501436	0.636599	-0.996604	0.080039	0.239615
hsa-miR-29b-1*	0.271587	0.359877	0.264726	0.765412	0.149015	0.48672	-2.21378	0.596289	1.05485e-06	5.54254e-06	1	0.0068612	0.98767	0.993182	2.48537	3.21964e-06	2.58996e-05	0.122573	0.762566	0.823246	2.47851	3.34843e-06	1.72939e-05	0.115712	0.775464	0.859973	2.3628	1.33028e-06	0.000631358
hsa-miR-29b	6.81707	0.561214	6.72949	1.30732	4.09491	0.521568	4.18443	0.423515	1.36942e-06	6.8022e-06	1	0.0875839	0.866917	0.932348	2.63263	1.35961e-05	8.95568e-05	2.72216	8.70682e-06	5.31175e-05	2.54505	2.10984e-05	8.83799e-05	2.63457	1.34649e-05	6.05263e-05	-0.0895242	0.833866	0.908271
hsa-miR-29a*	-1.24541	0.631916	0.36353	1.2927	-0.185361	0.819066	-1.92955	1.18295	0.00420841	0.00812196	1	-1.60894	0.0264305	0.110845	0.684143	0.279379	0.388801	-1.06005	0.0998357	0.162055	2.29308	0.00121561	0.00321217	0.548891	0.383167	0.519074	1.74419	0.00456446	0.0395152
hsa-miR-29a	8.85333	0.377881	7.59029	1.34083	7.03737	1.05809	7.80996	0.365792	0.0250138	0.038408	1	1.26304	0.0452271	0.148417	1.04337	0.0677128	0.12937	1.81596	0.00295723	0.00779165	-0.219665	0.689569	0.756505	0.552922	0.31943	0.452982	-0.772587	0.125868	0.301833
hsa-miR-299-5p	1.88307	0.0897505	1.51947	0.170834	6.3252	0.866875	6.07447	0.323194	1.60947e-12	2.09002e-10	1	0.363604	0.395729	0.582827	-4.1914	2.6648e-10	3.02788e-08	-4.44213	9.00459e-11	1.00763e-08	-4.555	5.60621e-11	4.07915e-09	-4.80573	2.01766e-11	2.62008e-09	0.250733	0.472147	0.674095
hsa-miR-299-3p	0.163576	0.262658	-2.02973	1.36959	3.22262	1.3041	3.70533	0.305038	3.7671e-09	5.18833e-08	1	2.19331	0.00259738	0.0454042	-3.54175	4.94636e-06	3.81037e-05	-3.05904	3.40688e-05	0.000172048	-5.73506	2.19776e-09	4.34296e-08	-5.25235	1.02862e-08	1.6121e-07	-0.482712	0.369308	0.58107
hsa-miR-298	1.66269	0.792869	-0.583854	2.55712	-1.313	0.412156	-1.3457	1.19008	0.0040232	0.00779763	1	2.24655	0.0168313	0.0877341	3.0084	0.00100209	0.00353063	2.97569	0.00110706	0.00343455	0.761849	0.346652	0.434032	0.729148	0.367332	0.502095	0.0327018	0.9636	0.978038
hsa-miR-297	-2.65083	1.12311	-0.977758	0.73407	-1.77254	0.508037	-2.18047	0.822042	0.0366656	0.0538433	0	-1.67308	0.00635122	0.0589108	-0.470367	0.362508	0.476185	-0.878293	0.0965766	0.158541	1.20271	0.0266218	0.0475699	0.794783	0.130473	0.214466	0.407926	0.377	0.59085
hsa-miR-296-5p	2.68215	0.250702	1.94746	0.54542	1.73161	0.748485	2.16777	0.156336	0.107597	0.138929	0	0.734684	0.086306	0.21914	0.514376	0.182239	0.281248	0.950541	0.0185023	0.0391204	-0.220309	0.561149	0.64486	0.215856	0.56903	0.702783	-0.436165	0.205087	0.409008
hsa-miR-296-3p	-0.793624	0.582266	-0.403182	0.473575	-2.71238	1.28675	-0.369295	0.501209	0.000178782	0.000486565	1	-0.390442	0.506076	0.671566	-0.424329	0.429554	0.539316	1.91876	0.00146826	0.00437589	-0.0338868	0.949331	0.956698	2.3092	0.000244279	0.000755271	-2.34309	5.87285e-05	0.00242655
hsa-miR-28-5p	3.19469	0.565727	2.28988	0.817313	5.21576	0.228168	5.1396	0.248971	3.64353e-08	3.22853e-07	1	0.904808	0.0322467	0.122646	-1.94491	2.16155e-05	0.000128422	-2.02108	1.31234e-05	7.55011e-05	-2.84972	8.05843e-08	7.87647e-07	-2.92588	5.2232e-08	5.7901e-07	0.0761612	0.815739	0.900981
hsa-miR-28-3p	-0.107136	0.627866	-0.511584	1.55741	-1.27019	1.316	0.384527	0.335821	0.0536672	0.0756334	0	0.404448	0.566234	0.714871	-0.491663	0.4463	0.556167	1.16306	0.0802521	0.135846	-0.896111	0.171604	0.236345	0.758608	0.244272	0.362815	-1.65472	0.00802396	0.0588208
hsa-miR-27b*	-1.01801	0.741868	-1.1123	0.380635	-2.40175	0.75063	-1.33801	0.537083	0.00932	0.0160452	1	0.094285	0.842943	0.912184	0.319992	0.463973	0.575377	1.38373	0.00395267	0.0101496	0.225707	0.604336	0.681565	1.28945	0.00659492	0.014987	-1.06374	0.0112353	0.0724316
hsa-miR-27b	7.39604	0.56101	6.32532	1.23477	8.5088	0.476332	8.0758	0.243625	0.000457313	0.00111149	1	1.07072	0.0380611	0.134061	-0.67976	0.138969	0.228431	-1.11276	0.0198423	0.0417163	-1.75048	0.000685679	0.00190606	-2.18348	6.3999e-05	0.000229941	0.433	0.285968	0.50377
hsa-miR-27a*	-2.49207	0.846261	-2.54495	1.23811	-2.39564	0.693275	-2.18822	0.962758	0.920844	0.925937	0	0.0528853	0.93349	0.973099	-0.303848	0.600558	0.698091	-0.0964282	0.867646	0.902392	-0.356733	0.539223	0.623605	-0.149313	0.796462	0.875434	-0.20742	0.689042	0.829485
hsa-miR-27a	7.02241	0.585211	6.34339	0.9257	8.58396	0.44473	8.58712	0.364123	1.25379e-05	4.63292e-05	1	0.67902	0.139419	0.297453	-1.56471	0.000837703	0.00300977	-1.56155	0.000853697	0.00275181	-2.24373	1.45964e-05	6.40974e-05	-2.24057	1.48684e-05	6.49776e-05	-0.00315981	0.993103	0.994197
hsa-miR-26b*	-2.78077	1.21525	-0.923587	0.437047	-0.178841	0.41515	-1.71406	1.89532	0.0103997	0.0176697	1	-1.85719	0.0281709	0.113307	-1.06672	0.153291	0.246622	-2.60193	0.00157992	0.00464773	0.790471	0.28484	0.365706	-0.744746	0.312907	0.446519	1.53522	0.0264698	0.123944
hsa-miR-26b	6.52855	0.563969	6.19517	1.12286	8.25688	0.314732	8.18339	0.364684	3.83165e-05	0.000120518	1	0.333387	0.475487	0.647033	-1.65484	0.000697394	0.00260877	-1.72833	0.000455824	0.00166403	-1.98823	0.000101232	0.000344644	-2.06171	6.62915e-05	0.000234051	0.0734894	0.846396	0.913003
hsa-miR-26a-2*	-1.85097	0.90257	-0.901387	1.40057	-0.870067	1.30092	-3.17656	1.28147	0.00821877	0.014367	1	-0.949582	0.251836	0.438369	1.32559	0.0857245	0.156473	-0.980902	0.196622	0.284148	2.27518	0.00540448	0.0120409	-0.0313202	0.96646	0.977211	2.3065	0.00204278	0.0241155
hsa-miR-26a-1*	-1.52727	0.436927	-0.542328	0.738851	-0.368448	0.355905	-2.73363	0.682769	6.08086e-06	2.4787e-05	1	-0.984939	0.0360087	0.130963	1.20637	0.00666867	0.0182585	-1.15882	0.00874783	0.0205472	2.19131	1.87347e-05	7.92086e-05	-0.17388	0.669793	0.780567	2.36519	1.38913e-06	0.000631358
hsa-miR-26a	8.25281	0.384275	6.82901	1.49527	8.65369	0.695322	9.00009	0.268352	0.00212943	0.00451202	1	1.4238	0.0170328	0.0877341	-0.747282	0.151726	0.244838	-0.400877	0.434072	0.531052	-2.17108	0.000285536	0.000859444	-1.82468	0.00151213	0.00389383	-0.346404	0.449594	0.654102
hsa-miR-25*	-2.43082	1.25434	-2.11432	0.774067	-1.60499	0.609333	-1.5561	0.954098	0.362283	0.40014	0	-0.316504	0.609343	0.750492	-0.874721	0.130921	0.219165	-0.825835	0.152691	0.232094	-0.558217	0.327479	0.412636	-0.509331	0.370726	0.505232	-0.0488862	0.922763	0.948859
hsa-miR-25	5.71112	0.320936	3.60373	1.54172	6.78324	1.03946	7.51409	0.199325	4.46321e-06	1.92278e-05	1	2.10739	0.0023679	0.0432954	-1.80297	0.00394782	0.0116892	-1.07212	0.0684557	0.118752	-3.91036	5.49299e-07	3.54123e-06	-3.17951	1.06897e-05	5.03469e-05	-0.730846	0.158276	0.342554
hsa-miR-24-2*	-2.72661	0.995474	-4.16283	1.11716	-3.41717	0.917523	-0.987361	0.426458	2.64077e-05	8.89058e-05	1	1.43623	0.0235068	0.104666	-1.73925	0.00387589	0.0115514	0.690562	0.212927	0.301569	-3.17547	6.4684e-06	3.11099e-05	-0.745665	0.179918	0.281006	-2.42981	4.86227e-05	0.0022099
hsa-miR-24-1*	-0.218858	0.738411	-0.156407	1.53353	2.32138	0.327624	0.750554	0.304727	7.18488e-05	0.000212738	1	-0.0624509	0.909993	0.960724	-0.969411	0.0648567	0.12464	-2.54023	4.33316e-05	0.000214068	-0.906961	0.0826417	0.126467	-2.47778	5.855e-05	0.000211198	1.57082	0.00194186	0.0238031
hsa-miR-24	8.23776	0.42748	7.26016	0.602222	9.31231	0.325086	9.03333	0.262249	1.71424e-05	6.01638e-05	1	0.977606	0.0136785	0.0816959	-0.795571	0.0258694	0.0569378	-1.07454	0.00388953	0.0100158	-1.77318	2.4735e-05	9.99761e-05	-2.05215	3.47873e-06	2.01412e-05	0.278973	0.358709	0.571045
hsa-miR-23b*	1.39597	0.555061	0.659334	0.345752	1.31176	0.462604	0.175364	0.415848	0.00393195	0.0076534	1	0.736632	0.0697308	0.19266	1.2206	0.00224336	0.007257	0.0842052	0.813428	0.862635	0.48397	0.183751	0.251172	-0.652427	0.0778239	0.138168	1.1364	0.00159878	0.0209598
hsa-miR-23b	8.14056	0.331174	7.17048	1.0538	9.22664	0.285913	8.19403	0.246729	0.000261825	0.000685875	1	0.970079	0.0305099	0.118167	-0.0534688	0.890159	0.930274	-1.08607	0.00964088	0.0224707	-1.02355	0.0139283	0.0269953	-2.05615	2.23538e-05	9.19441e-05	1.03261	0.00639866	0.0510209
hsa-miR-23a*	2.85485	0.227291	2.16986	0.720224	0.503555	0.411589	0.552867	0.6689	4.56279e-06	1.9564e-05	1	0.684991	0.126109	0.282347	2.30199	7.17627e-06	5.15279e-05	2.3513	5.36296e-06	3.61106e-05	1.617	0.00046729	0.00133574	1.66631	0.000344578	0.00102695	-0.0493116	0.88975	0.933139
hsa-miR-23a	8.89831	0.362881	8.222	0.534335	9.91326	0.245671	9.6217	0.276461	0.000108025	0.000305902	1	0.676304	0.0634745	0.181441	-0.723389	0.0320028	0.0684483	-1.01495	0.00403145	0.0103228	-1.39969	0.000214585	0.000674939	-1.69125	2.32048e-05	9.37474e-05	0.29156	0.313128	0.529058
hsa-miR-224	1.36496	0.627037	0.649235	0.658382	5.47029	0.323586	4.66855	0.262104	2.07343e-12	2.09417e-10	1	0.715726	0.0801824	0.208706	-3.30359	5.19413e-09	1.96728e-07	-4.10533	9.97649e-11	1.00763e-08	-4.01932	1.48365e-10	7.09809e-09	-4.82106	4.58186e-12	1.3883e-09	0.80174	0.0196903	0.106538
hsa-miR-223*	-2.68482	0.79636	-1.35105	0.901282	-1.12542	0.696876	-2.77446	1.0452	0.00581298	0.0106747	1	-1.33377	0.0361402	0.130963	0.0896395	0.870904	0.915205	-1.5594	0.00916219	0.021465	1.42341	0.0160437	0.0306381	-0.225626	0.683002	0.79291	1.64904	0.00271813	0.02787
hsa-miR-223	5.54829	0.557917	5.13569	0.562491	5.32816	0.348461	5.50022	0.297668	0.665674	0.689963	0	0.412597	0.286441	0.470841	0.0480701	0.890361	0.930274	0.220125	0.529705	0.623707	-0.364527	0.301831	0.384771	-0.192472	0.582248	0.710421	-0.172055	0.582459	0.742574
hsa-miR-222*	-2.47587	0.783394	-2.42567	0.549619	-2.65994	1.32862	-2.13978	0.951382	0.817837	0.83063	0	-0.0502041	0.940741	0.97331	-0.336093	0.586919	0.686627	0.184071	0.765489	0.824443	-0.285889	0.643658	0.715262	0.234276	0.704399	0.812562	-0.520164	0.350434	0.564796
hsa-miR-222	1.83248	0.588312	0.722239	1.00571	1.04579	0.977547	0.86782	0.17839	0.176693	0.212452	0	1.11024	0.048641	0.153523	0.964658	0.0595185	0.115603	0.786686	0.119332	0.189325	-0.14558	0.766974	0.819248	-0.323552	0.511851	0.647111	0.177972	0.685722	0.828884
hsa-miR-221*	-1.46946	0.995825	-0.772501	0.483276	0.641927	0.318028	-1.59971	0.657106	3.28556e-05	0.00010684	1	-0.696954	0.152548	0.314436	0.130257	0.76437	0.833108	-2.11138	6.61712e-05	0.000311656	0.827211	0.0670796	0.105494	-1.41443	0.00333322	0.00807972	2.24164	7.44963e-06	0.000967387
hsa-miR-221	1.41952	0.709647	0.924365	0.499657	3.72691	0.23254	2.05472	0.220602	1.31491e-07	9.19428e-07	1	0.495157	0.197722	0.374435	-0.635197	0.0754242	0.140493	-2.30738	8.72295e-07	8.71337e-06	-1.13035	0.00312866	0.00740611	-2.80254	3.98229e-08	4.52488e-07	1.67219	1.67249e-05	0.00130343
hsa-miR-22*	-0.876903	0.457579	-2.10005	1.06527	1.68677	0.309692	0.890053	0.185073	7.7234e-09	8.8868e-08	1	1.22315	0.00916515	0.069426	-1.76696	0.000171378	0.000767404	-2.56367	1.40929e-06	1.28104e-05	-2.99011	1.31181e-07	1.15771e-06	-3.78682	2.3706e-09	4.68451e-08	0.796714	0.0326576	0.141453
hsa-miR-22	9.42211	0.481227	9.14804	0.915188	9.9731	0.209094	9.60857	0.260102	0.171305	0.207345	0	0.274071	0.502689	0.669283	-0.186454	0.616596	0.711744	-0.550991	0.147729	0.225691	-0.460524	0.222946	0.293707	-0.825062	0.0350866	0.0700961	0.364538	0.278988	0.497255
hsa-miR-219-5p	0.153165	1.37431	-1.54325	1.62486	2.31317	0.830374	2.88643	0.223421	1.41441e-06	6.96697e-06	1	1.69641	0.0220114	0.0990513	-2.73326	0.000260776	0.00112879	-2.16	0.00236531	0.00655509	-4.42967	4.78349e-07	3.17386e-06	-3.85642	3.69849e-06	2.09194e-05	-0.573257	0.318529	0.532247
hsa-miR-219-2-3p	-2.67533	1.34838	-2.90114	1.21702	-2.56003	0.670071	-1.4334	0.991679	0.0895305	0.11829	0	0.225808	0.744446	0.852269	-1.24193	0.0594282	0.115603	-0.115296	0.855205	0.893802	-1.46773	0.0282353	0.0498367	-0.341105	0.590407	0.717486	-1.12663	0.0561724	0.196847
hsa-miR-219-1-3p	-3.65042	0.282473	-2.21865	1.32167	-3.03081	1.00807	-1.66306	1.084	0.0176387	0.027933	1	-1.43177	0.0450934	0.148417	-1.98735	0.00386621	0.0115514	-0.619611	0.324554	0.419848	-0.555582	0.376	0.46375	0.812159	0.200173	0.309978	-1.36774	0.021034	0.108831
hsa-miR-218-2*	-1.55402	0.588958	-2.98868	1.40572	-3.36925	0.733269	-0.940712	0.592435	0.000151682	0.000416551	1	1.43466	0.0219246	0.0990513	-0.613307	0.260228	0.369028	1.81523	0.00247538	0.00677748	-2.04797	0.000863514	0.00234309	0.380572	0.480806	0.617306	-2.42854	4.11372e-05	0.00207743
hsa-miR-218-1*	-2.01892	1.56583	-2.97151	1.52343	-2.91327	0.809116	-0.980396	0.963535	0.0187907	0.0296027	1	0.952588	0.226959	0.412596	-1.03852	0.151912	0.244838	0.894352	0.214445	0.302687	-1.99111	0.00944901	0.0195208	-0.0582358	0.934397	0.961711	-1.93288	0.00540188	0.0446392
hsa-miR-218	0.742735	0.937948	0.128767	1.16101	3.51075	0.663535	4.36416	0.472159	2.34873e-08	2.34615e-07	1	0.613968	0.278584	0.462104	-3.62142	3.64896e-07	4.19862e-06	-2.76801	1.70184e-05	9.54923e-05	-4.23539	2.88825e-08	3.71821e-07	-3.38198	1.03507e-06	7.23756e-06	-0.853412	0.0719145	0.232655
hsa-miR-217	-2.55082	1.54287	-2.56227	1.06529	-1.39565	1.93086	-0.890169	0.678844	0.12221	0.154936	0	0.0114491	0.989904	0.993182	-1.66065	0.0543632	0.107895	-1.15518	0.171314	0.254868	-1.6721	0.0528557	0.0847369	-1.16662	0.16729	0.266316	-0.505478	0.496182	0.693891
hsa-miR-216b	-1.91062	0.786282	-3.8041	1.65915	1.00895	2.29932	-0.533825	1.19269	0.000377168	0.000936738	1	1.89348	0.0822814	0.21188	-1.3768	0.161031	0.256802	-2.91958	0.00556581	0.0136738	-3.27028	0.00233066	0.00569508	-4.81306	4.58186e-05	0.000171395	1.54278	0.0828818	0.240043
hsa-miR-216a	-2.43136	1.31767	-2.89831	0.900499	1.197	1.76876	-0.364964	1.41307	0.000173475	0.00047354	1	0.466947	0.615748	0.755655	-2.0664	0.0219319	0.0495923	-3.62836	0.00027343	0.00105317	-2.53335	0.00626445	0.0135904	-4.09531	7.07934e-05	0.000246556	1.56196	0.0489332	0.177212
hsa-miR-215	0.397077	0.313607	0.0215503	0.694788	1.65334	0.26911	0.893739	0.749348	0.00243888	0.00508472	1	0.375526	0.396062	0.582827	-0.496662	0.223035	0.327526	-1.25627	0.00445287	0.0112123	-0.872189	0.0385259	0.0649723	-1.63179	0.00045869	0.00132365	0.759606	0.0434073	0.166486
hsa-miR-214*	1.19738	0.338527	0.33764	0.445155	4.25315	0.907052	4.75276	0.185214	1.31037e-10	3.30869e-09	1	0.859735	0.0647657	0.183602	-3.55539	1.27092e-08	3.20908e-07	-3.05577	1.56957e-07	2.22929e-06	-4.41512	2.64668e-10	9.83587e-09	-3.91551	2.34895e-09	4.68451e-08	-0.499617	0.180201	0.373979
hsa-miR-214	7.80682	0.570435	7.46586	0.404663	10.7342	0.394935	10.2248	0.163064	5.20573e-10	1.05156e-08	1	0.340966	0.354381	0.537924	-2.41797	2.52504e-07	3.24018e-06	-2.92741	1.07366e-08	3.25319e-07	-2.75894	2.94512e-08	3.71821e-07	-3.26837	1.54269e-09	3.42025e-08	0.509435	0.0975075	0.256911
hsa-miR-212	3.48724	0.531772	1.71935	0.833077	2.02973	1.31197	2.40756	0.204633	0.0308402	0.0462604	1	1.76789	0.00653543	0.0600071	1.07969	0.0567493	0.111898	1.45751	0.0126903	0.0284292	-0.688203	0.213124	0.28323	-0.310383	0.56888	0.702783	-0.377821	0.43961	0.646611
hsa-miR-211	7.46285	0.49227	6.38669	0.758365	6.40323	0.66729	5.11908	0.429631	0.000116836	0.00032779	1	1.07616	0.026374	0.110845	2.34377	1.07155e-05	7.21513e-05	1.05962	0.0175665	0.0377127	1.26761	0.00560036	0.0123591	-0.0165352	0.968375	0.978017	1.28415	0.00214183	0.0248571
hsa-miR-210	4.232	0.306352	2.73933	1.03668	5.24277	0.856737	5.12399	0.0833592	5.29858e-05	0.000161084	1	1.49267	0.0060616	0.0575143	-0.89199	0.059287	0.115603	-1.01076	0.034534	0.0666485	-2.38466	2.53239e-05	0.000101059	-2.50343	1.35169e-05	6.05263e-05	0.118772	0.769813	0.871432
hsa-miR-21*	2.35836	0.556774	0.430097	0.76676	0.542658	1.26408	1.54974	0.380603	0.00594108	0.0108661	1	1.92826	0.00316127	0.0495323	0.808618	0.141836	0.231887	1.8157	0.00246713	0.00677529	-1.11964	0.0465446	0.0769256	-0.11256	0.83393	0.894973	-1.00708	0.0454302	0.169761
hsa-miR-21	8.26121	0.71991	8.1209	1.03808	9.34527	0.512982	9.49259	0.423617	0.00746861	0.0132339	1	0.140309	0.775544	0.872487	-1.23138	0.0111122	0.0279033	-1.08406	0.0231471	0.047389	-1.37169	0.00538003	0.0120271	-1.22437	0.011515	0.0249191	-0.147316	0.714048	0.850681
hsa-miR-20b*	-2.01539	0.389965	-1.36834	0.761261	-2.70776	1.00748	-1.41884	0.738837	0.0315628	0.047111	1	-0.647052	0.25421	0.440146	-0.596552	0.249656	0.357946	0.692365	0.183816	0.27037	0.0505002	0.921158	0.9391	1.33942	0.0145328	0.0308652	-1.28892	0.00923225	0.0635766
hsa-miR-20b	2.07164	0.534656	0.843357	0.535394	4.68665	0.574446	4.78386	0.166887	1.45075e-10	3.44227e-09	1	1.22829	0.00512902	0.0555033	-2.71222	1.73249e-07	2.54005e-06	-2.615	3.08347e-07	3.89288e-06	-3.9405	2.67845e-10	9.83587e-09	-3.84329	4.24673e-10	1.37867e-08	-0.097214	0.765757	0.871432
hsa-miR-20a*	-1.67599	0.433843	-0.626466	1.02122	1.54089	0.364238	0.503631	0.378299	3.75637e-07	2.24641e-06	1	-1.04952	0.0256105	0.109811	-2.17962	1.85514e-05	0.000113176	-3.21688	5.88524e-08	1.02879e-06	-1.1301	0.00989599	0.0203058	-2.16736	1.99501e-05	8.47411e-05	1.03726	0.00836003	0.0603995
hsa-miR-20a	5.11902	0.417204	3.71823	1.01546	6.96106	0.571564	7.13832	0.193631	4.93396e-08	4.00444e-07	1	1.4008	0.00491202	0.0544515	-2.0193	6.24638e-05	0.000322611	-1.84204	0.000178455	0.000744107	-3.42009	3.03197e-08	3.7244e-07	-3.24283	7.33111e-08	7.93331e-07	-0.177262	0.632367	0.783135
hsa-miR-208b	-3.1143	0.438221	-3.13589	0.752576	-1.35873	2.13146	-3.13952	1.23326	0.0732985	0.0994453	0	0.0215879	0.98126	0.991754	0.0252138	0.976025	0.980465	-1.75557	0.0459829	0.0844414	0.00362588	0.996552	0.997649	-1.77716	0.0436018	0.0846882	1.78079	0.0253893	0.11958
hsa-miR-208a	-3.19949	0.357716	-3.77171	0.752772	-2.71221	0.596224	-3.71704	1.2309	0.145535	0.180726	0	0.572221	0.336056	0.518632	0.517557	0.340427	0.454403	-0.487277	0.368854	0.465678	-0.0546645	0.918946	0.9391	-1.0595	0.0586963	0.108888	1.00483	0.0460685	0.170924
hsa-miR-206	2.16667	1.29913	1.52618	0.197423	6.22746	2.11738	5.29325	2.14641	0.000198667	0.000537466	1	0.640481	0.571197	0.717616	-3.12659	0.00559648	0.015848	-4.0608	0.000625216	0.00215273	-3.76707	0.00125661	0.0033109	-4.70128	0.000135527	0.000449613	0.93421	0.315631	0.530419
hsa-miR-205	1.30307	1.29448	0.138548	0.675981	-0.138588	1.49033	-0.568829	0.954013	0.0847215	0.113058	0	1.16452	0.141575	0.298589	1.8719	0.0135831	0.033191	1.44165	0.0506798	0.0917687	0.707378	0.321246	0.406138	0.277137	0.694743	0.805512	0.430241	0.497341	0.694444
hsa-miR-204	6.85881	0.982373	6.22256	0.232725	8.67768	0.923541	6.37446	1.21569	0.000589192	0.0013875	1	0.636252	0.333468	0.517274	0.484353	0.418399	0.530439	-1.81887	0.00530727	0.0131095	-0.151899	0.798305	0.848129	-2.45512	0.000396533	0.0011665	2.30322	0.000241415	0.0068577
hsa-miR-203	-0.71111	0.98422	-0.77382	1.21057	0.055875	0.497494	-0.977787	0.649276	0.164439	0.201862	0	0.0627097	0.91277	0.961422	0.266677	0.610867	0.708263	-0.766985	0.151941	0.231348	0.203967	0.696779	0.762181	-0.829695	0.122649	0.204942	1.03366	0.0358541	0.149502
hsa-miR-202*	-2.16902	1.48335	-1.57134	1.50578	-1.29109	1.04876	-2.64889	0.990178	0.200029	0.237273	0	-0.597674	0.457082	0.631645	0.479869	0.512451	0.616978	-0.877925	0.236153	0.325247	1.07754	0.1492	0.210268	-0.280251	0.701116	0.810833	1.35779	0.046926	0.172695
hsa-miR-202	4.93955	0.643365	3.80001	0.913077	1.1278	1.74129	1.81149	0.454527	2.88852e-05	9.61782e-05	1	1.13954	0.133354	0.290863	3.12806	0.000115604	0.000536141	3.81175	1.00047e-05	5.94398e-05	1.98852	0.00695587	0.0149357	2.67221	0.000607039	0.00169263	-0.683687	0.264322	0.480538
hsa-miR-200c*	-0.179916	0.321616	-1.48804	1.00224	-2.7052	0.611792	-1.96772	0.537973	9.45503e-05	0.000269424	1	1.30812	0.0120408	0.0782727	1.7878	0.000480618	0.00189126	2.52528	8.29431e-06	5.12893e-05	0.479682	0.283113	0.364518	1.21716	0.0106896	0.0233018	-0.737477	0.0719208	0.232655
hsa-miR-200c	0.651868	2.00262	-0.539913	1.13979	-0.47796	0.762635	-0.917722	0.823149	0.187189	0.223888	0	1.19178	0.134176	0.291088	1.56959	0.0353067	0.0748107	1.12983	0.120563	0.190927	0.377809	0.594468	0.674339	-0.0619531	0.930209	0.960588	0.439762	0.489421	0.688222
hsa-miR-200b*	0.930152	0.353932	0.467451	0.505373	-2.08297	1.19356	-0.383728	0.601899	1.93021e-05	6.70378e-05	1	0.462701	0.412762	0.594553	1.31388	0.0165326	0.0393407	3.01312	5.67725e-06	3.71368e-05	0.851179	0.106729	0.154979	2.55042	4.93135e-05	0.000182219	-1.69924	0.00111056	0.0180267
hsa-miR-200b	-0.5601	2.24012	0.052413	1.1829	0.872707	0.319485	-0.29597	0.884213	0.200207	0.237273	0	-0.612513	0.445026	0.619135	-0.26413	0.716831	0.798529	-1.43281	0.0589348	0.104225	0.348383	0.632759	0.704012	-0.820294	0.266212	0.389047	1.16868	0.0829191	0.240043
hsa-miR-200a*	1.59116	0.442551	0.572446	1.1052	-2.06334	0.86656	-1.32312	1.06954	5.64747e-06	2.33343e-05	1	1.01871	0.117712	0.274358	2.91428	4.24032e-05	0.000230805	3.6545	2.04827e-06	1.70669e-05	1.89556	0.00314464	0.00742461	2.63578	0.000137554	0.000454677	-0.740219	0.161408	0.346098
hsa-miR-200a	-1.65247	2.14582	-1.47351	1.12667	-0.00524812	0.399668	-1.4664	0.81741	0.0627612	0.0870307	0	-0.178966	0.815794	0.893972	-0.186076	0.790792	0.855386	-1.64722	0.0266719	0.0532851	-0.00711024	0.991905	0.994093	-1.46826	0.0457493	0.08792	1.46115	0.0278133	0.127688
hsa-miR-19b-2*	-2.35053	0.756787	-0.51741	1.85353	-0.721805	0.750991	-2.43655	1.23171	0.0144099	0.0233904	1	-1.83312	0.0263256	0.110845	0.0860224	0.903604	0.940184	-1.62872	0.0301424	0.0593061	1.91914	0.0122112	0.024183	0.204395	0.773701	0.859973	1.71474	0.0122895	0.0765148
hsa-miR-19b-1*	0.312921	0.513754	1.37827	0.505598	0.625522	0.381379	0.0281304	0.258435	0.00487616	0.00919591	1	-1.06535	0.00845354	0.0671179	0.284791	0.405663	0.517178	-0.312601	0.36216	0.45879	1.35014	0.000585916	0.00164382	0.752745	0.0355483	0.0708627	0.597392	0.0594597	0.204731
hsa-miR-19b	5.78665	0.46433	5.13705	1.22001	8.28582	0.440595	8.46256	0.247788	4.61284e-08	3.77754e-07	1	0.649599	0.182139	0.355289	-2.67591	3.10187e-06	2.54018e-05	-2.49917	8.01503e-06	4.99018e-05	-3.32551	1.13459e-07	1.03134e-06	-3.14877	2.7094e-07	2.47788e-06	-0.17674	0.650592	0.799173
hsa-miR-19a*	-2.53401	0.678404	-1.58934	0.77817	-1.50213	1.12131	-3.02759	1.06401	0.0319797	0.0476149	1	-0.944671	0.160987	0.328111	0.493579	0.415202	0.527121	-1.03188	0.0966243	0.158541	1.43825	0.0243249	0.0439588	-0.0872097	0.884668	0.929669	1.52546	0.00896387	0.0626781
hsa-miR-19a	2.71154	0.420277	2.72543	1.47792	5.77812	0.552473	5.6382	0.33067	3.04132e-07	1.86795e-06	1	-0.0138923	0.979506	0.991754	-2.92666	5.17697e-06	3.95451e-05	-3.06658	2.67994e-06	2.08211e-05	-2.91277	5.52957e-06	2.6879e-05	-3.05269	2.85975e-06	1.6771e-05	0.139921	0.751614	0.869252
hsa-miR-199b-5p	6.6969	0.274292	6.1764	1.30543	10.8966	0.274358	10.7845	0.2561	1.6875e-11	7.30448e-10	1	0.520499	0.272942	0.457758	-4.08763	2.48067e-09	1.54449e-07	-4.19971	1.52928e-09	6.61959e-08	-4.60813	2.81334e-10	9.83587e-09	-4.72021	1.80062e-10	8.18384e-09	0.112075	0.769565	0.871432
hsa-miR-199a-5p	7.27273	0.438342	5.93838	0.956673	10.9113	0.623649	11.1529	0.224265	6.21977e-12	4.03841e-10	1	1.33435	0.00715839	0.0602498	-3.88015	3.73494e-09	1.69753e-07	-3.63853	1.14566e-08	3.31072e-07	-5.2145	1.57395e-11	1.58969e-09	-4.97288	3.90355e-11	2.70203e-09	-0.241617	0.517254	0.708583
hsa-miR-199a-3p	8.13469	0.247789	7.71804	1.04561	12.1805	0.248941	12.1655	0.282691	3.84309e-12	3.17579e-10	1	0.416656	0.324888	0.511487	-4.03084	4.19699e-10	4.23896e-08	-4.04578	3.92089e-10	2.38053e-08	-4.4475	6.70271e-11	4.35197e-09	-4.46244	6.29093e-11	3.10825e-09	0.014938	0.965125	0.978038
hsa-miR-198	3.61931	0.618512	2.7265	0.926554	2.59685	0.348841	2.30419	0.761145	0.0523962	0.0739568	0	0.892807	0.083039	0.213227	1.31512	0.00778441	0.0206079	1.02246	0.032829	0.0636281	0.42231	0.356797	0.443072	0.129653	0.775281	0.859973	0.292657	0.473507	0.674095
hsa-miR-197	6.69721	0.669379	7.11457	0.447909	6.41861	0.172918	6.15607	0.116345	0.0437879	0.0631833	0	-0.417359	0.250245	0.437453	0.541141	0.107703	0.189	0.278603	0.39711	0.494484	0.9585	0.00710057	0.0151512	0.695962	0.0422642	0.0826198	0.262538	0.372748	0.585195
hsa-miR-196b	0.187319	0.90017	1.04139	0.747647	-0.393474	0.839965	-1.99197	1.24105	0.000302079	0.000773492	1	-0.854075	0.205441	0.385042	2.17929	0.0014382	0.00485993	0.580793	0.341567	0.436073	3.03337	4.52078e-05	0.000169809	1.43487	0.0252942	0.0519017	1.5985	0.00677799	0.0522475
hsa-miR-196a*	-1.49136	0.550844	-2.07753	1.45515	-2.86853	0.948344	-1.75191	1.01374	0.13422	0.168516	0	0.586169	0.398923	0.583303	0.260545	0.679346	0.765211	1.37717	0.0375957	0.0710488	-0.325624	0.605838	0.682412	0.791001	0.216826	0.330696	-1.11662	0.0572906	0.199529
hsa-miR-196a	0.436954	0.453537	0.957356	0.734903	-0.47937	1.14331	-2.03154	1.17652	0.00025041	0.000659777	1	-0.520402	0.439315	0.616299	2.46849	0.000490533	0.00190553	0.916323	0.143037	0.21963	2.98889	6.05958e-05	0.000221211	1.43673	0.0263834	0.0540043	1.55217	0.00880985	0.0620787
hsa-miR-195*	1.51766	0.322819	1.93546	0.353472	-1.67307	1.58996	-0.612407	0.750773	9.6658e-06	3.72011e-05	1	-0.417797	0.538424	0.694224	2.13007	0.00209747	0.00680927	3.19073	3.15006e-05	0.000160865	2.54786	0.000401803	0.00115949	3.60852	6.27164e-06	3.24035e-05	-1.06066	0.0650192	0.218898
hsa-miR-195	6.34034	0.505906	5.68545	0.812027	4.87054	0.321776	5.00586	0.532491	0.00422079	0.00812859	1	0.654888	0.140022	0.297453	1.33448	0.00248935	0.0079397	1.4698	0.00108448	0.00338599	0.679595	0.0957887	0.141811	0.814908	0.0487502	0.0929013	-0.135313	0.702069	0.840818
hsa-miR-194*	-0.750656	1.14066	-0.0537761	0.358533	-0.953238	0.401821	-0.853618	0.649824	0.235929	0.273546	0	-0.69688	0.169895	0.337443	0.102962	0.820417	0.877584	0.202582	0.655687	0.740397	0.799842	0.0882435	0.133024	0.899462	0.0573245	0.106779	-0.0996199	0.806039	0.895708
hsa-miR-194	0.624242	0.467831	-1.14663	0.943407	2.09025	0.950556	2.57717	0.263277	3.25357e-07	1.98489e-06	1	1.77087	0.00231774	0.0432954	-1.95293	0.000410656	0.00164443	-1.46601	0.00494587	0.0123173	-3.7238	7.24809e-08	7.24013e-07	-3.23687	6.6401e-07	5.01768e-06	-0.486923	0.258025	0.470973
hsa-miR-193b*	3.68246	0.222838	2.61924	0.585001	3.08735	0.790694	3.70738	0.148909	0.0328524	0.0486365	1	1.06322	0.0191801	0.0912813	-0.0249214	0.948798	0.970143	0.595111	0.135285	0.209853	-1.08814	0.00968091	0.0199545	-0.468108	0.235465	0.352035	-0.620032	0.0846344	0.241762
hsa-miR-193b	7.41497	0.571397	5.85366	0.832701	6.82456	0.814988	7.68038	0.201913	0.00253046	0.0052277	1	1.56131	0.0034631	0.0495323	-0.265408	0.5477	0.649947	0.59041	0.188203	0.274162	-1.82671	0.000375588	0.00109077	-0.970896	0.0360927	0.0716337	-0.855818	0.0386029	0.154582
hsa-miR-193a-5p	4.81228	0.194559	3.83541	0.472143	4.90796	0.417727	4.26462	0.297648	0.011148	0.0188356	1	0.976871	0.0109551	0.0766206	0.547655	0.10181	0.181107	-0.095683	0.768168	0.826348	-0.429216	0.19443	0.261833	-1.07255	0.00296244	0.00725838	0.643338	0.0353778	0.148289
hsa-miR-193a-3p	4.22859	0.684096	3.83264	1.43116	4.87571	0.980372	4.61423	0.738926	0.343497	0.381244	0	0.395942	0.548654	0.701484	-0.385645	0.522455	0.624884	-0.647121	0.287291	0.380127	-0.781588	0.201393	0.270407	-1.04306	0.0927825	0.162191	0.261476	0.627101	0.778736
hsa-miR-192*	-2.2803	1.43692	-2.17885	1.341	-2.22138	1.01247	-2.05701	0.821841	0.987526	0.988614	0	-0.101453	0.891223	0.947511	-0.223294	0.741869	0.817405	-0.0589229	0.930656	0.946271	-0.121842	0.85724	0.89259	0.0425297	0.949916	0.970195	-0.164371	0.786243	0.881251
hsa-miR-192	1.93942	0.241789	1.68485	1.05351	3.66798	0.300385	3.79193	0.277314	6.59354e-06	2.652e-05	1	0.254564	0.549094	0.701484	-1.85251	7.80372e-05	0.000387628	-1.72856	0.000171227	0.000720579	-2.10708	1.58543e-05	6.83013e-05	-1.98312	3.43036e-05	0.000132532	-0.123954	0.720148	0.852941
hsa-miR-1915*	1.00251	0.657983	-0.419074	1.82591	-2.52767	1.27383	-0.302555	0.775708	0.00038537	0.000951906	1	1.42158	0.0781481	0.207104	1.30506	0.0765934	0.142379	3.53018	5.08874e-05	0.000248691	-0.116519	0.869694	0.901755	2.1086	0.00659482	0.014987	-2.22512	0.00184753	0.0233251
hsa-miR-1915	11.1003	0.733225	9.67342	1.47973	6.46697	0.982079	7.14585	0.591231	1.66057e-07	1.10179e-06	1	1.42692	0.0374902	0.133641	3.95449	9.867e-07	1.04292e-05	4.63337	8.25643e-08	1.3402e-06	2.52757	0.000297276	0.000887263	3.20645	1.84302e-05	7.93983e-05	-0.678881	0.2102	0.412883
hsa-miR-1914*	5.16376	0.186142	4.87444	0.546429	4.08126	0.746764	3.85472	0.209574	0.00528708	0.00986849	1	0.289318	0.48685	0.65625	1.30903	0.0020238	0.00661739	1.0825	0.00838871	0.0198101	1.01971	0.0122804	0.0242317	0.793181	0.0452656	0.0873597	0.226533	0.504712	0.699552
hsa-miR-1914	-0.976711	0.825805	-1.89138	0.68928	-2.10521	0.620357	-0.780719	0.736913	0.0143022	0.0232571	1	0.914673	0.0877648	0.222223	-0.195992	0.678859	0.765211	1.12849	0.0245444	0.0496901	-1.11067	0.0266371	0.0475699	0.213821	0.651622	0.76726	-1.32449	0.00447543	0.039117
hsa-miR-1913	-0.312816	0.75	1.01127	0.100993	-1.68991	1.06319	-0.721458	0.480425	0.000133494	0.000368832	1	-1.32409	0.0186724	0.0912538	0.408642	0.399458	0.510699	1.37709	0.00844465	0.0198865	1.73273	0.00145283	0.00376246	2.70118	1.08021e-05	5.03542e-05	-0.968452	0.0329779	0.142071
hsa-miR-1912	-2.26682	1.30077	-2.60142	1.4207	-2.75024	1.02428	-1.9758	0.808781	0.593199	0.621936	0	0.3346	0.649552	0.783081	-0.291029	0.664991	0.753549	0.483411	0.473662	0.567272	-0.625628	0.355681	0.44229	0.148811	0.824484	0.892209	-0.774439	0.205179	0.409008
hsa-miR-1911*	-1.75118	1.14694	-0.145626	0.365653	-1.1717	1.16398	-1.31363	1.27036	0.17409	0.210156	0	-1.60555	0.0361625	0.130963	-0.437545	0.511981	0.616978	-0.579477	0.386919	0.485116	1.16801	0.0891165	0.134117	1.02607	0.132396	0.216454	0.141932	0.811207	0.897645
hsa-miR-1911	-0.469261	1.03655	-0.102894	1.69217	-1.37308	0.670961	-1.06529	1.05958	0.244287	0.281084	0	-0.366367	0.61922	0.756889	0.596032	0.378772	0.491161	0.903823	0.187008	0.273296	0.962399	0.16113	0.223273	1.27019	0.0687856	0.123569	-0.307791	0.609179	0.767386
hsa-miR-1910	3.63736	0.393901	4.43322	0.425285	0.00547779	1.55597	0.139001	0.384278	3.31231e-08	3.0413e-07	1	-0.795855	0.218211	0.400715	3.49836	4.02637e-06	3.15515e-05	3.63189	2.36299e-06	1.86779e-05	4.29422	1.85977e-07	1.51669e-06	4.42774	1.13811e-07	1.18913e-06	-0.133523	0.79689	0.890988
hsa-miR-191*	4.02638	0.211339	3.2606	0.721233	2.66414	1.0795	3.80231	0.22836	0.0237855	0.0366458	1	0.765774	0.143206	0.301099	0.224068	0.631234	0.72357	1.36224	0.00730038	0.0176022	-0.541706	0.25192	0.32667	0.596466	0.208573	0.3208	-1.13817	0.0113814	0.0728572
hsa-miR-191	-2.19326	0.762083	-3.38127	1.42722	-1.8029	1.01289	-0.876927	0.404993	0.00252125	0.00522054	1	1.18801	0.071405	0.195298	-1.31633	0.0313926	0.0674607	-0.390358	0.502267	0.59448	-2.50435	0.000246353	0.00075146	-1.57837	0.0115412	0.0249191	-0.925973	0.0842357	0.241762
hsa-miR-190b	-1.5623	0.486918	-0.620872	1.28647	-0.683705	0.822852	-1.97131	0.878382	0.0461624	0.0659774	0	-0.941431	0.137376	0.296615	0.40901	0.470707	0.578207	-0.878598	0.129242	0.202204	1.35044	0.024143	0.0438043	0.0628328	0.911239	0.946648	1.28761	0.0170373	0.0947513
hsa-miR-1909*	3.44107	0.350986	4.12248	0.374887	0.205991	1.43378	-0.191502	0.700351	6.38149e-08	4.8746e-07	1	-0.681409	0.284959	0.470105	3.63257	2.04769e-06	1.78976e-05	3.23508	1.0302e-05	6.08084e-05	4.31398	1.47979e-07	1.2753e-06	3.91649	6.69702e-07	5.01768e-06	0.397493	0.441945	0.648933
hsa-miR-1909	-1.83463	0.978144	-0.228307	0.61223	-2.37118	1.00349	-0.431028	0.203783	0.000257589	0.000676729	1	-1.60633	0.00673572	0.0602498	-1.40361	0.00903794	0.0233395	0.536549	0.285158	0.377855	0.202721	0.682912	0.750625	2.14287	0.000246781	0.000760419	-1.94015	0.000216619	0.00668406
hsa-miR-1908	-0.33986	0.758551	-2.34232	1.56247	-1.76434	0.73766	-0.938689	0.723539	0.0184428	0.0291051	1	2.00246	0.00479046	0.0544515	0.59883	0.314729	0.428276	1.42448	0.0229166	0.0470229	-1.40363	0.0247565	0.0446501	-0.577973	0.331493	0.466451	-0.825654	0.127084	0.303201
hsa-miR-190	-0.822138	0.192318	-0.410228	1.6192	-0.741094	0.919215	-1.98053	0.894955	0.0622616	0.0866704	0	-0.41191	0.544733	0.701363	1.15839	0.0713974	0.134091	-0.0810442	0.895713	0.921646	1.5703	0.0175831	0.0332287	0.330866	0.593719	0.720548	1.23944	0.0336574	0.143637
hsa-miR-18b*	1.21104	0.127165	1.05449	0.245648	0.318284	0.524333	0.895407	0.296231	0.0417103	0.0603736	0	0.156548	0.658512	0.790736	0.315636	0.333209	0.447044	0.892758	0.0105304	0.024172	0.159087	0.622906	0.69649	0.73621	0.0308846	0.0623869	-0.577123	0.0555269	0.195635
hsa-miR-18b	-2.20826	0.844356	-1.40828	1.10361	1.484	0.505577	1.46614	0.242468	1.27525e-08	1.39663e-07	1	-0.799975	0.120178	0.275863	-3.6744	4.87202e-08	9.22638e-07	-3.69226	4.49535e-08	8.65697e-07	-2.87442	2.21691e-06	1.21396e-05	-2.89228	2.02675e-06	1.26186e-05	0.0178591	0.965126	0.978038
hsa-miR-18a*	-1.47834	1.1387	-1.17759	0.281992	-1.44349	0.768766	-0.976388	0.457977	0.638532	0.664979	0	-0.300742	0.563071	0.71313	-0.501949	0.294722	0.407814	-0.0348473	0.94126	0.953852	-0.201207	0.671137	0.739471	0.265895	0.575333	0.706727	-0.467102	0.27614	0.493146
hsa-miR-18a	-1.40562	1.48647	-3.29332	0.940342	2.43416	0.635175	2.50994	0.188037	1.47688e-10	3.44227e-09	1	1.8877	0.0037936	0.0495323	-3.91555	2.45587e-07	3.24018e-06	-3.83978	3.33631e-07	4.09825e-06	-5.80326	2.78392e-10	9.83587e-09	-5.72748	3.54892e-10	1.1948e-08	-0.0757728	0.874874	0.929395
hsa-miR-188-5p	6.14139	0.629249	5.98325	0.655847	3.88093	0.509982	3.9859	0.386207	1.66704e-06	8.06031e-06	1	0.158138	0.712332	0.828981	2.15549	1.37686e-05	9.00408e-05	2.26046	7.28452e-06	4.59835e-05	1.99735	3.64041e-05	0.000139039	2.10232	1.90607e-05	8.13436e-05	-0.104972	0.764231	0.871432
hsa-miR-188-3p	-1.99932	1.3338	-2.41118	0.652122	-1.03302	0.508015	-1.5096	1.5492	0.212099	0.248451	0	0.411851	0.578534	0.723367	-0.489728	0.47041	0.578207	-0.966303	0.161465	0.243172	-0.901579	0.190137	0.257224	-1.37815	0.0508175	0.0956379	0.476575	0.432768	0.642961
hsa-miR-187*	4.34754	1.02043	3.81645	0.749961	0.166689	1.30863	1.04627	0.754262	7.03927e-07	3.94981e-06	1	0.531091	0.436293	0.613916	3.30127	2.0961e-05	0.000125353	4.18085	7.69624e-07	7.96968e-06	2.77018	0.000169311	0.000547699	3.64976	5.50263e-06	2.89126e-05	-0.879576	0.122116	0.298597
hsa-miR-187	-2.18693	0.440378	-3.45219	1.52611	-2.68638	0.494682	-0.405449	0.288077	1.32854e-05	4.88925e-05	1	1.26526	0.0275809	0.113307	-1.78148	0.00145846	0.00491016	0.499452	0.318358	0.414596	-3.04674	3.02898e-06	1.58238e-05	-0.765812	0.131815	0.216282	-2.28093	3.26371e-05	0.00174512
hsa-miR-186*	0.289896	0.645803	0.691579	0.529022	-0.86616	0.700507	-2.26884	1.27273	7.27405e-05	0.000214679	1	-0.401684	0.51376	0.679876	2.55874	0.00013261	0.000603106	1.15606	0.0482543	0.0880786	2.96042	2.30949e-05	9.54238e-05	1.55774	0.0100445	0.0220011	1.40268	0.00962001	0.0657488
hsa-miR-186	2.96702	0.418295	2.66927	0.676891	4.2992	0.300104	3.80389	0.195431	0.000208913	0.000560183	1	0.297741	0.423996	0.602207	-0.836879	0.0200816	0.0464484	-1.33219	0.00062473	0.00215273	-1.13462	0.00259549	0.00625534	-1.62993	7.17425e-05	0.000248908	0.49531	0.111239	0.284034
hsa-miR-185*	-2.67775	1.17083	-0.850414	0.643879	-1.91238	0.642662	-2.07593	1.56492	0.115351	0.147474	0	-1.82734	0.019807	0.0918602	-0.60182	0.374122	0.487216	-0.765376	0.261008	0.348907	1.22552	0.0782798	0.120604	1.06196	0.123758	0.206036	0.163556	0.785362	0.881251
hsa-miR-185	3.26658	0.462769	1.87412	1.23838	4.38385	0.372922	4.34706	0.267344	1.93222e-05	6.70378e-05	1	1.39245	0.00714986	0.0602498	-1.08048	0.0194483	0.0452137	-1.11727	0.0161006	0.0348464	-2.47293	8.65396e-06	4.07588e-05	-2.50973	7.08198e-06	3.59638e-05	0.0367935	0.924336	0.949403
hsa-miR-184	4.73472	2.3466	4.26881	0.938916	5.46174	0.968392	2.62208	0.478094	0.00249523	0.00517846	1	0.465907	0.56943	0.716914	2.11264	0.0089815	0.0232728	-0.727019	0.334296	0.427993	1.64673	0.0359127	0.0614776	-1.19293	0.119608	0.200969	2.83966	0.000288579	0.00700334
hsa-miR-183*	-0.384795	0.434783	-2.78543	1.63075	-1.98427	1.52472	-0.350956	0.592915	0.004332	0.00832513	1	2.40063	0.00466856	0.0544515	-0.0338383	0.961619	0.975569	1.59948	0.0313765	0.0612043	-2.43447	0.0020424	0.00507269	-0.801159	0.261625	0.384817	-1.63331	0.0154918	0.0921334
hsa-miR-183	1.94407	0.470534	-0.519994	1.27029	3.95425	1.42836	1.62549	1.85648	0.000271439	0.000706986	1	2.46406	0.0131921	0.0804805	0.318581	0.70596	0.788351	-2.01018	0.0247632	0.0500218	-2.14548	0.0173957	0.0329432	-4.47424	2.25907e-05	9.2108e-05	2.32876	0.00498792	0.0419816
hsa-miR-1827	-1.95866	1.15113	-2.52626	0.482747	-2.15444	0.876157	-1.32293	0.647718	0.135875	0.170359	0	0.567599	0.326202	0.511487	-0.635734	0.230955	0.336979	0.195774	0.707977	0.781486	-1.20333	0.0293347	0.051378	-0.371826	0.4787	0.615471	-0.831508	0.0854023	0.24184
hsa-miR-1825	4.81415	0.343951	5.88208	0.435704	3.5922	0.268936	3.7596	0.254752	5.20922e-07	2.9781e-06	1	-1.06792	0.00428054	0.0525812	1.05455	0.00231111	0.00744964	1.22196	0.000618409	0.00214555	2.12248	6.1052e-07	3.90819e-06	2.28988	1.87047e-07	1.82824e-06	-0.167405	0.546641	0.718335
hsa-miR-182*	-2.71321	0.690949	-2.95681	1.01164	-2.11736	0.480493	-2.02798	0.967903	0.227525	0.265154	0	0.243604	0.667598	0.796386	-0.685229	0.193619	0.294484	-0.595848	0.256057	0.343997	-0.928833	0.0828213	0.126529	-0.839452	0.114695	0.193788	-0.089381	0.846712	0.913003
hsa-miR-182	-0.995475	1.19494	-0.00383167	0.646702	-0.402361	1.62175	-1.96999	1.49503	0.0833664	0.111605	0	-0.991643	0.268512	0.454139	0.974518	0.23463	0.341171	-0.593114	0.464835	0.561881	1.96616	0.022028	0.0402077	0.398529	0.622151	0.742172	1.56763	0.0388633	0.154942
hsa-miR-181d	3.33426	0.360758	2.51146	0.348279	3.92068	0.474633	3.88863	0.223965	0.000869471	0.0019858	1	0.822793	0.0291525	0.114717	-0.554375	0.0989196	0.177353	-0.586428	0.0819976	0.138285	-1.37717	0.000309973	0.000914824	-1.40922	0.000243317	0.000755271	0.032053	0.912289	0.941395
hsa-miR-181c*	0.882766	0.424668	0.0562427	0.439906	2.43216	0.813625	2.71542	0.147997	1.17868e-06	6.0192e-06	1	0.826523	0.0641369	0.18276	-1.83265	0.000102798	0.000486687	-1.5494	0.000607598	0.00213246	-2.65917	7.1252e-07	4.34685e-06	-2.37592	3.7052e-06	2.09194e-05	-0.283253	0.421861	0.639284
hsa-miR-181c	3.40254	0.588522	2.06877	0.884567	4.98366	0.826436	5.30481	0.240347	8.24704e-07	4.48896e-06	1	1.33377	0.0122431	0.0782727	-1.90227	0.000320293	0.00134169	-1.58112	0.00182879	0.00526066	-3.23604	3.05753e-07	2.27811e-06	-2.91489	1.49417e-06	9.84202e-06	-0.32115	0.429083	0.6427
hsa-miR-181b	4.77101	0.36555	3.425	0.677135	6.01822	0.672841	6.18742	0.176125	7.79206e-07	4.29272e-06	1	1.34601	0.00372114	0.0495323	-1.41641	0.00113878	0.003923	-1.24721	0.00331617	0.00868702	-2.76241	2.78993e-07	2.14919e-06	-2.59321	7.39269e-07	5.37596e-06	-0.169199	0.621927	0.776555
hsa-miR-181a-2*	-0.00674405	0.737896	-0.602666	0.357658	3.38868	0.353375	3.07824	0.114852	1.43356e-11	6.85844e-10	1	0.595922	0.122284	0.277891	-3.08499	7.05776e-09	2.21224e-07	-3.39543	1.29036e-09	6.10343e-08	-3.68091	2.95402e-10	9.94521e-09	-3.99135	6.49689e-11	3.10825e-09	0.310439	0.316225	0.530419
hsa-miR-181a*	-0.922557	0.900666	-0.620296	0.786989	2.87278	0.212659	2.13715	0.109775	7.36413e-10	1.37502e-08	1	-0.302262	0.484272	0.655327	-3.05971	8.10676e-08	1.44491e-06	-3.79534	2.02169e-09	7.99008e-08	-2.75744	4.23879e-07	2.89704e-06	-3.49308	8.71183e-09	1.43659e-07	0.735632	0.0455684	0.169761
hsa-miR-181a	5.82116	0.320656	4.4305	0.843239	8.64573	0.569475	8.69734	0.194231	8.32911e-11	2.29429e-09	1	1.39066	0.00297265	0.0482525	-2.87618	1.56275e-07	2.41256e-06	-2.82457	2.08507e-07	2.87171e-06	-4.26684	1.61158e-10	7.32462e-09	-4.21523	2.02172e-10	8.75118e-09	-0.0516066	0.880588	0.931844
hsa-miR-17*	-0.263019	0.560989	-1.23705	1.40318	2.70421	0.378797	2.28758	0.176788	1.72822e-08	1.80569e-07	1	0.97403	0.0658574	0.185914	-2.5506	1.44932e-05	9.2777e-05	-2.96723	1.77997e-06	1.55576e-05	-3.52463	1.26298e-07	1.12554e-06	-3.94126	1.98695e-08	2.69572e-07	0.416631	0.321394	0.53409
hsa-miR-17	4.45332	0.332173	2.31141	1.59422	6.16744	0.791658	6.50224	0.193467	2.5591e-07	1.60429e-06	1	2.14191	0.00126281	0.0310242	-2.04892	0.000823194	0.00296938	-1.71412	0.00375027	0.00971223	-4.19083	7.38612e-08	7.29781e-07	-3.85603	2.80772e-07	2.47788e-06	-0.334799	0.485963	0.684868
hsa-miR-16-2*	-0.932717	0.317261	-0.483301	0.449909	0.487849	0.239347	-0.444148	0.472843	0.00153078	0.00333689	1	-0.449416	0.222888	0.407657	-0.488569	0.149482	0.24221	-1.42057	0.000266508	0.00103368	-0.0391528	0.905782	0.929579	-0.97115	0.00712788	0.0161175	0.931997	0.00430765	0.0380161
hsa-miR-16-1*	-1.83739	0.864964	-1.09605	1.11792	-2.785	0.734467	-0.683564	0.635222	0.00116618	0.00259817	1	-0.741347	0.204763	0.384686	-1.15383	0.0364888	0.0767786	0.947609	0.0809177	0.136718	-0.412483	0.43417	0.522038	1.68896	0.0036054	0.00867013	-2.10144	0.000166451	0.00578325
hsa-miR-16	7.71243	0.459033	6.30908	1.14053	9.38327	0.451833	9.67841	0.224669	1.30764e-07	9.19428e-07	1	1.40334	0.00563789	0.0569293	-1.96598	0.000108872	0.000510129	-1.67084	0.000606351	0.00213246	-3.36933	5.5097e-08	5.89214e-07	-3.07419	2.42156e-07	2.29292e-06	-0.295141	0.43738	0.645412
hsa-miR-15b*	-1.21354	0.648981	-0.490427	0.493396	-0.304982	0.43079	-2.25102	1.14118	0.00120018	0.00266088	1	-0.723114	0.194822	0.371265	1.03748	0.0473332	0.0967113	-0.908558	0.0792894	0.134718	1.76059	0.00174552	0.00441971	-0.185444	0.710703	0.816725	1.94603	0.000227949	0.00668406
hsa-miR-15b	5.63296	0.484023	3.99608	1.00492	8.96341	0.582803	9.06985	0.195751	1.56148e-11	7.09694e-10	1	1.63688	0.00154029	0.0341493	-3.43689	3.33461e-08	7.0492e-07	-3.33045	5.62678e-08	1.00289e-06	-5.07377	2.97798e-11	2.70699e-09	-4.96733	4.46024e-11	2.70291e-09	-0.10644	0.775848	0.874995
hsa-miR-15a*	-0.513968	0.200097	0.148824	0.834706	-0.316629	0.350648	-1.15004	0.466006	0.0137546	0.0225278	1	-0.662792	0.117219	0.274358	0.636073	0.100565	0.179947	-0.197339	0.600059	0.691323	1.29887	0.00204247	0.00507269	0.465453	0.222804	0.336426	0.833412	0.0199317	0.106744
hsa-miR-15a	5.43079	0.518516	5.38963	1.04913	7.34116	0.424743	7.44763	0.284451	1.12413e-05	4.25763e-05	1	0.0411581	0.927459	0.971268	-2.01684	6.24557e-05	0.000322611	-1.91037	0.00011731	0.000522717	-2.058	4.89993e-05	0.000182542	-1.95153	9.19038e-05	0.000314062	-0.106471	0.7732	0.874178
hsa-miR-155*	-1.61224	0.796237	-1.60999	0.381462	-1.74091	0.805554	-2.63764	1.25103	0.187567	0.224045	0	-0.00225203	0.997132	0.997132	1.02539	0.0836257	0.153258	0.128661	0.822142	0.868985	1.02765	0.0829944	0.12658	0.130913	0.819086	0.887425	0.896732	0.0902589	0.244911
hsa-miR-155	4.61197	0.389018	3.46558	1.00906	5.42792	0.387712	6.30805	0.382626	3.54217e-06	1.57065e-05	1	1.14639	0.0153777	0.084067	-1.69608	0.000325108	0.00134942	-0.81595	0.0525382	0.0945687	-2.84248	3.94638e-07	2.78082e-06	-1.96234	6.42611e-05	0.000229974	-0.880134	0.0217025	0.109066
hsa-miR-154*	-0.850724	0.392784	-0.991895	0.71394	3.87928	0.54436	4.22582	0.379937	1.64323e-13	7.46849e-11	1	0.141172	0.736537	0.847483	-5.07654	5.43773e-12	2.47145e-09	-4.73	2.13336e-11	8.99864e-09	-5.21771	3.18221e-12	9.6421e-10	-4.87117	1.21131e-11	2.20216e-09	-0.346538	0.316851	0.530419
hsa-miR-154	3.73978	0.360038	2.24442	0.811681	5.73108	1.30728	6.5852	0.27986	1.50846e-07	1.02328e-06	1	1.49536	0.0170835	0.0877341	-2.84541	2.18203e-05	0.000128797	-1.9913	0.00108002	0.00338531	-4.34078	4.19365e-08	4.82535e-07	-3.48666	1.32034e-06	8.82489e-06	-0.854115	0.0846764	0.241762
hsa-miR-1539	2.81827	0.245047	3.28217	0.376272	1.13468	0.355217	1.57135	0.33313	1.16012e-06	5.95791e-06	1	-0.463904	0.187573	0.362004	1.24692	0.000606184	0.00227695	1.68359	2.05237e-05	0.000112386	1.71082	1.66813e-05	7.15252e-05	2.14749	6.7344e-07	5.01768e-06	-0.436672	0.131187	0.3097
hsa-miR-1538	-1.25609	0.475229	0.145557	0.85294	-1.65328	0.907492	-1.59269	0.688999	0.00621733	0.0112134	1	-1.40164	0.0163953	0.0866473	0.336601	0.500993	0.607966	0.397194	0.428112	0.526595	1.73824	0.00189288	0.00475311	1.79884	0.00140878	0.00366929	-0.0605926	0.891721	0.933139
hsa-miR-1537	-3.35776	0.644086	-1.5271	1.29479	-1.66788	1.04077	-2.44912	1.53143	0.0857078	0.113735	0	-1.83066	0.0291354	0.114717	-0.908639	0.217472	0.320912	-1.68987	0.0275585	0.0546958	0.922019	0.21101	0.281244	0.140784	0.845817	0.903565	0.781234	0.235194	0.444472
hsa-miR-153	-2.25586	1.11592	-3.16189	1.01382	-0.102893	1.53371	-0.674387	1.44295	0.00286027	0.00584267	1	0.906028	0.304596	0.49179	-1.58147	0.056953	0.112057	-2.15297	0.0121181	0.0274015	-2.4875	0.00456348	0.0103446	-3.059	0.000805647	0.00217956	0.571494	0.425433	0.642389
hsa-miR-152	4.42161	0.673706	2.70492	1.68032	6.97072	0.814183	7.54442	0.336941	5.12462e-08	4.05068e-07	1	1.71669	0.0118709	0.0782727	-3.1228	1.76743e-05	0.000110094	-2.54911	0.000198047	0.000810923	-4.83949	2.44786e-08	3.32106e-07	-4.2658	1.93843e-07	1.8745e-06	-0.573692	0.273276	0.490924
hsa-miR-151-5p	6.4396	0.453418	5.30321	0.971431	8.15442	0.31554	8.10366	0.233236	2.09221e-07	1.33931e-06	1	1.13639	0.0120613	0.0782727	-1.66406	0.00023659	0.00103394	-1.71482	0.000170877	0.000720579	-2.80045	2.30356e-07	1.82082e-06	-2.85121	1.73206e-07	1.71135e-06	0.0507634	0.882258	0.932332
hsa-miR-151-3p	3.56578	0.582642	2.21649	1.10332	4.83437	0.447943	4.85563	0.253696	6.04285e-06	2.4743e-05	1	1.34929	0.00794103	0.06445	-1.28984	0.00577692	0.0162075	-1.26859	0.0064928	0.0158655	-2.63913	2.80622e-06	1.47448e-05	-2.61788	3.14905e-06	1.83492e-05	-0.0212543	0.955541	0.972662
hsa-miR-150*	5.8407	0.749478	5.75137	0.470624	4.28561	0.816173	3.63887	0.619525	9.50325e-05	0.000269952	1	0.0893321	0.85985	0.927169	2.20183	8.33912e-05	0.000407541	1.55509	0.00256126	0.00694981	2.1125	0.000133896	0.000444203	1.46576	0.00406733	0.00965326	0.646742	0.127585	0.303599
hsa-miR-150	4.62925	0.619255	2.10501	0.944049	2.89988	0.943822	3.68174	0.269962	0.000493531	0.00118997	1	2.52424	8.37581e-05	0.0152272	0.947516	0.0601618	0.116604	1.72938	0.00154347	0.00457007	-1.57673	0.003304	0.00774056	-0.794862	0.110582	0.188238	-0.781864	0.0811021	0.239615
hsa-miR-149*	3.8708	0.489307	3.54236	0.345565	-0.0723207	0.905888	0.769651	0.498083	3.08974e-09	4.3884e-08	1	0.32844	0.493941	0.66223	3.10115	3.52406e-07	4.10688e-06	3.94312	6.64034e-09	2.23558e-07	2.77271	1.90285e-06	1.06116e-05	3.61468	2.94405e-08	3.61641e-07	-0.841972	0.0400091	0.15676
hsa-miR-149	3.84963	0.561592	3.74779	0.363982	4.77863	0.28152	4.29812	0.33173	0.0150686	0.0242219	1	0.101843	0.778381	0.874596	-0.448486	0.183271	0.282361	-0.929	0.00944355	0.0220673	-0.550328	0.105963	0.154359	-1.03084	0.00459394	0.0107626	0.480514	0.114032	0.28793
hsa-miR-148b*	-1.86389	1.06104	-1.66754	1.08144	-0.741236	0.714466	-1.39012	0.810953	0.202369	0.2389	0	-0.196343	0.749294	0.855663	-0.473767	0.40161	0.51273	-1.12265	0.0550867	0.098765	-0.277423	0.621439	0.69649	-0.926307	0.108735	0.18579	0.648884	0.203873	0.408196
hsa-miR-148b	2.65874	0.604145	2.32308	0.98787	5.72477	0.475054	5.94731	0.323679	2.19454e-09	3.27023e-08	1	0.33566	0.467135	0.639497	-3.28857	7.27297e-08	1.33679e-06	-3.06604	2.24736e-07	3.04904e-06	-3.62423	1.42668e-08	2.19805e-07	-3.4017	4.15998e-08	4.66843e-07	-0.222539	0.554064	0.722588
hsa-miR-148a*	-1.02713	1.02056	-1.9204	1.79598	-0.807607	1.81272	0.202917	0.376315	0.0906296	0.119568	0	0.893268	0.31814	0.503813	-1.23004	0.137695	0.227549	-0.219521	0.785866	0.839456	-2.12331	0.0143799	0.0278113	-1.11279	0.177313	0.277892	-1.01052	0.171054	0.362443
hsa-miR-148a	5.82815	0.494892	5.40935	1.23533	9.14736	0.32082	9.19058	0.384378	1.77594e-09	2.78332e-08	1	0.418799	0.388183	0.578456	-3.36244	1.09891e-07	1.88474e-06	-3.31922	1.3539e-07	1.95348e-06	-3.78124	1.55803e-08	2.32172e-07	-3.73802	1.89523e-08	2.622e-07	-0.0432217	0.912397	0.941395
hsa-miR-147b	-3.19481	0.579019	-3.27959	1.00789	-1.73074	0.703122	-2.28003	1.22044	0.0344632	0.0508069	0	0.0847755	0.894169	0.949533	-0.914786	0.126055	0.214175	-1.46408	0.0185058	0.0391204	-0.999562	0.0962859	0.142315	-1.54885	0.0133519	0.0286923	0.549289	0.297201	0.513604
hsa-miR-1471	4.40954	0.489872	3.63191	0.740894	1.09774	1.18277	1.46313	0.484612	2.06975e-06	9.59899e-06	1	0.777631	0.181656	0.355108	2.94641	9.69567e-06	6.62659e-05	3.3118	1.88917e-06	1.60491e-05	2.16878	0.000364622	0.00106896	2.53417	6.52254e-05	0.000231973	-0.365392	0.435722	0.645412
hsa-miR-1470	2.5445	0.419346	3.52386	0.440948	-0.469667	1.16221	0.301493	0.239708	3.78999e-08	3.27931e-07	1	-0.979365	0.0693168	0.1921	2.243	8.97115e-05	0.00043147	3.01416	1.8701e-06	1.6037e-05	3.22237	6.92632e-07	4.28301e-06	3.99353	2.19631e-08	2.93595e-07	-0.77116	0.0790588	0.239615
hsa-miR-147	-2.65112	0.139502	-0.98044	1.60866	-1.73713	0.789252	-2.16493	0.935513	0.0932196	0.122452	0	-1.67068	0.0181561	0.0897715	-0.486191	0.424183	0.534788	-0.913987	0.14015	0.216293	1.18449	0.0599875	0.0948325	0.756694	0.218324	0.332423	0.427796	0.431641	0.642961
hsa-miR-146b-5p	2.29399	0.781445	1.04731	1.09651	2.78757	0.172519	2.27272	0.318294	0.00464406	0.00883149	1	1.24668	0.0135673	0.0816959	0.0212744	0.960404	0.975427	-0.493574	0.256579	0.343997	-1.22541	0.00851365	0.0179141	-1.74026	0.000473428	0.00135329	0.514849	0.188131	0.386903
hsa-miR-146b-3p	-2.49526	1.26325	-1.35321	1.34988	-2.38679	0.889767	-1.66617	0.725754	0.237969	0.275559	0	-1.14205	0.107552	0.257363	-0.829095	0.195712	0.295518	-0.108468	0.862973	0.898559	0.312952	0.619404	0.695109	1.03358	0.110431	0.188238	-0.720627	0.208147	0.412347
hsa-miR-146a*	-2.23584	1.42925	-1.71458	0.509505	-1.96116	0.517125	-3.2012	1.39839	0.100112	0.130188	0	-0.521267	0.46442	0.636739	0.965356	0.145247	0.237037	-0.274681	0.671512	0.754517	1.48662	0.029722	0.0518567	0.246586	0.703311	0.812338	1.24004	0.0412468	0.160228
hsa-miR-146a	4.0047	0.511109	3.48696	1.0468	3.57841	0.340401	2.27433	0.532815	0.00198435	0.00422429	1	0.517746	0.276106	0.460251	1.73037	0.000494568	0.00191303	0.426296	0.324701	0.419848	1.21262	0.00904313	0.0188105	-0.0914499	0.830872	0.893754	1.30407	0.00233306	0.0255512
hsa-miR-1469	2.54071	0.602611	0.230063	2.56254	-1.21418	2.16975	0.905245	0.392124	0.00665735	0.0118891	1	2.31065	0.0395667	0.136235	1.63547	0.103797	0.183562	3.7549	0.000787377	0.00256532	-0.675182	0.490754	0.580098	1.44425	0.148155	0.239205	-2.11943	0.0223292	0.110311
hsa-miR-1468	-3.16858	0.347649	-3.5963	0.39094	-1.94877	1.19927	-1.08969	0.836837	0.0003477	0.000873092	1	0.427717	0.471141	0.643421	-2.07889	0.000774877	0.00283979	-1.21982	0.0320235	0.0623327	-2.50661	0.000110329	0.000370071	-1.64753	0.00534367	0.0123913	-0.859077	0.0850925	0.241762
hsa-miR-145*	1.16159	1.22201	-0.850594	1.87623	0.868299	0.406359	0.986743	0.504741	0.0225849	0.0350934	1	2.01219	0.00770838	0.0631254	0.174851	0.782505	0.848901	0.293295	0.64386	0.730673	-1.83734	0.00769514	0.0162672	-1.71889	0.0118334	0.0254895	-0.118444	0.83433	0.908271
hsa-miR-145	8.08547	1.32554	5.25362	1.90283	5.76617	0.822795	7.20619	0.308611	0.00183909	0.00394979	1	2.83185	0.000842649	0.0283692	0.879276	0.201754	0.301635	2.3193	0.00219313	0.00613402	-1.95257	0.00793999	0.0167458	-0.512549	0.451121	0.589179	-1.44002	0.024856	0.117678
hsa-miR-144*	-1.89264	0.829431	-1.73788	1.45924	-0.129913	0.757942	-1.85275	0.919615	0.0112007	0.0188895	1	-0.154765	0.816278	0.893972	-0.0398974	0.947657	0.970143	-1.76273	0.00774449	0.018477	0.114867	0.85014	0.88825	-1.60797	0.0138754	0.0297471	1.72283	0.00411723	0.0374256
hsa-miR-144	-1.76	0.898259	-1.78166	0.627719	2.7751	0.986043	2.06167	1.30848	5.52561e-08	4.29298e-07	1	0.0216627	0.975	0.991359	-3.82167	3.84206e-06	3.0369e-05	-4.5351	3.00877e-07	3.85208e-06	-3.84333	3.5476e-06	1.81167e-05	-4.55676	2.79225e-07	2.47788e-06	0.71343	0.214514	0.415764
hsa-miR-143*	0.980395	0.904596	-0.339865	1.23886	-0.0893903	0.553286	0.576018	0.5488	0.0762243	0.102649	0	1.32026	0.0264697	0.110845	0.404377	0.432998	0.54289	1.06979	0.0462848	0.0846536	-0.915883	0.0842447	0.128058	-0.250474	0.625678	0.745402	-0.665409	0.155962	0.341811
hsa-miR-143	3.04163	1.57053	0.708205	2.17108	2.87739	0.717536	4.06948	0.431853	0.00179646	0.00388806	1	2.33342	0.00855893	0.0671179	-1.02785	0.177185	0.275318	0.164238	0.82572	0.871753	-3.36127	0.000157626	0.000513557	-2.16918	0.00758012	0.0169712	-1.19209	0.0843823	0.241762
hsa-miR-142-5p	-0.0931989	0.658164	-1.08687	1.18898	-1.42191	1.18343	-1.23105	1.20832	0.250736	0.28669	0	0.993668	0.186999	0.362004	1.13785	0.101679	0.181107	1.32871	0.0586451	0.103915	0.144182	0.830563	0.870489	0.335045	0.619846	0.741368	-0.190863	0.751631	0.869252
hsa-miR-142-3p	1.47358	0.501465	2.27632	1.35611	2.59107	0.933593	1.31718	0.686416	0.0668757	0.0918524	0	-0.80274	0.202998	0.382832	0.156398	0.782007	0.848901	-1.11749	0.0579559	0.103096	0.959138	0.100002	0.147328	-0.31475	0.578655	0.708886	1.27389	0.018308	0.100253
hsa-miR-141*	-1.81788	1.51571	-1.78389	0.383857	-2.72552	0.84973	-2.40741	0.92238	0.325084	0.365267	0	-0.0339962	0.958884	0.978951	0.589531	0.33274	0.447044	0.907637	0.141621	0.217824	0.623528	0.306237	0.388784	0.941633	0.128011	0.211567	-0.318106	0.55624	0.724387
hsa-miR-141	-0.70637	2.14809	-0.425442	1.46784	-0.239277	0.764914	-0.739802	0.730977	0.87259	0.880338	0	-0.280928	0.735005	0.846793	0.0334321	0.964758	0.975727	-0.467093	0.538828	0.633629	0.31436	0.678415	0.746585	-0.186165	0.805787	0.879268	0.500525	0.462399	0.667176
hsa-miR-140-5p	6.34118	0.790359	5.84634	1.30244	8.14867	0.230101	7.20385	0.325613	0.000246892	0.000652398	1	0.494843	0.336628	0.518635	-0.862666	0.0740947	0.138472	-1.80749	0.000726531	0.00241911	-1.35751	0.00742017	0.0157225	-2.30233	5.35546e-05	0.000194725	0.944826	0.0315923	0.138731
hsa-miR-140-3p	8.34259	0.704511	7.40342	0.601182	7.42326	0.331497	6.89028	0.284224	0.00614163	0.0111427	1	0.939166	0.0267443	0.110845	1.4523	0.000578998	0.00219295	0.919326	0.0184372	0.0391204	0.513137	0.169159	0.233686	-0.01984	0.956649	0.97379	0.532977	0.113003	0.286127
hsa-miR-139-5p	1.87344	0.544191	0.774271	0.502515	2.15495	0.914822	1.9126	0.355331	0.0264164	0.0401547	1	1.09917	0.0299161	0.116711	-0.0391562	0.928583	0.955926	-0.281503	0.521325	0.614636	-1.13833	0.0151865	0.0291531	-1.38068	0.00420604	0.00993062	0.242346	0.536915	0.716675
hsa-miR-139-3p	3.45067	0.418434	3.38485	0.74883	2.83651	0.649477	2.31829	0.244982	0.0234075	0.0362335	1	0.0658267	0.878567	0.940656	1.13238	0.00812497	0.0212841	0.614158	0.128552	0.20182	1.06656	0.0119331	0.0237356	0.548331	0.172499	0.272699	0.518227	0.150445	0.334364
hsa-miR-138-2*	-0.557171	0.516047	-2.52659	1.79917	-2.10352	1.56464	-0.870331	0.732012	0.0473301	0.0674343	0	1.96942	0.024177	0.106168	0.31316	0.677091	0.764566	1.54635	0.0491067	0.089276	-1.65626	0.036222	0.0615599	-0.423073	0.574349	0.706727	-1.23319	0.076714	0.239615
hsa-miR-138-1*	-0.869107	0.438053	-3.194	2.0059	-3.29949	0.76733	-0.568459	0.720918	0.000118748	0.00033213	1	2.3249	0.00323602	0.0495323	-0.300648	0.643963	0.734828	2.43038	0.00102623	0.00323904	-2.62554	0.000491285	0.00138763	0.105486	0.870902	0.921595	-2.73103	9.73962e-05	0.00384927
hsa-miR-138	1.64042	0.173072	0.95515	0.603027	-2.2412	1.39979	-0.0414427	0.554313	1.74139e-06	8.33116e-06	1	0.685267	0.267851	0.454139	1.68186	0.00582813	0.0163008	3.88162	4.78094e-07	5.43235e-06	0.996593	0.0838885	0.12773	3.19635	7.98335e-06	3.98729e-05	-2.19976	0.000196252	0.00637117
hsa-miR-137	-2.52032	0.503071	-2.91894	0.653143	0.136732	1.17103	0.238609	0.975135	5.22517e-06	2.19892e-05	1	0.398618	0.529573	0.689457	-2.75893	7.95099e-05	0.000392796	-2.65705	0.000122535	0.00053809	-3.15754	1.49304e-05	6.49364e-05	-3.05567	2.28082e-05	9.25564e-05	-0.101877	0.843355	0.911545
hsa-miR-136*	0.809218	0.715072	0.663936	1.29208	4.72173	0.759862	5.01257	0.406865	2.10639e-09	3.19119e-08	1	0.145282	0.796971	0.881322	-4.20335	3.85436e-08	7.96276e-07	-3.91251	1.24963e-07	1.83212e-06	-4.34863	2.1769e-08	3.04431e-07	-4.05779	6.90627e-08	7.56361e-07	-0.290841	0.529778	0.711824
hsa-miR-136	2.24093	0.619216	3.78242	2.06076	6.20342	0.964668	5.80835	0.548602	1.65025e-05	5.85967e-05	1	-1.54149	0.0471515	0.151289	-3.56742	2.44988e-05	0.000142309	-3.96249	6.10628e-06	3.9366e-05	-2.02592	0.00621489	0.0135476	-2.42099	0.00153877	0.00395125	0.395071	0.515848	0.708317
hsa-miR-135b*	-0.227292	0.556353	-0.716293	1.15054	-3.38412	0.866344	-0.96743	1.60364	0.000369602	0.000922989	1	0.489001	0.52406	0.689457	0.740138	0.294757	0.407814	3.15682	0.000150828	0.000640666	0.251137	0.719152	0.777299	2.66782	0.000843333	0.00226802	-2.41669	0.000748168	0.0136017
hsa-miR-135b	-1.19475	0.58531	-0.251101	0.685243	1.94303	1.0722	1.72081	0.788496	8.01599e-06	3.18189e-05	1	-0.943651	0.117446	0.274358	-2.91556	1.58702e-05	0.000100881	-3.13778	5.9269e-06	3.84825e-05	-1.97191	0.00117669	0.00311839	-2.19413	0.000425113	0.00123855	0.222219	0.642889	0.793582
hsa-miR-135a*	4.16011	0.901071	2.70848	1.30383	1.32988	1.40319	2.38359	0.257969	0.00221546	0.0046617	1	1.45163	0.0486353	0.153523	1.77652	0.0104985	0.0265088	2.83023	0.000200578	0.000817605	0.324896	0.613678	0.690388	1.3786	0.0409418	0.0802071	-1.05371	0.0768877	0.239615
hsa-miR-135a	-1.00008	0.440425	-0.284127	0.565067	0.184913	0.409657	-0.33861	0.550352	0.0352439	0.0518393	0	-0.715948	0.0917231	0.227183	-0.661465	0.088114	0.159872	-1.18499	0.00418754	0.0106624	0.0544831	0.884421	0.910462	-0.46904	0.218836	0.332645	0.523523	0.128525	0.305036
hsa-miR-134	6.58867	0.884038	6.35994	0.990742	4.42856	0.460734	4.1508	0.488254	1.24767e-05	4.6291e-05	1	0.228727	0.651021	0.783812	2.43787	2.33326e-05	0.000136834	2.16011	0.000100932	0.000454196	2.20914	7.78047e-05	0.000273067	1.93138	0.000341509	0.00102453	0.277762	0.502325	0.698186
hsa-miR-133b	4.71002	2.04105	0.912181	2.24265	6.393	2.61734	6.52502	1.87784	0.000822598	0.00189782	1	3.79784	0.0117214	0.0782727	-1.815	0.163944	0.260078	-1.68298	0.195423	0.282865	-5.61284	0.000203866	0.00064795	-5.48082	0.000262941	0.000807479	-0.132015	0.907813	0.939866
hsa-miR-133a	2.26976	0.833246	0.0653689	1.22395	2.66737	2.61257	2.95827	1.48665	0.0516434	0.0730075	0	2.20439	0.0631087	0.181441	-0.68851	0.509811	0.616248	-0.397609	0.702508	0.780212	-2.8929	0.0101445	0.0205834	-2.602	0.0190682	0.0397547	-0.290901	0.754589	0.870458
hsa-miR-1324	-1.38255	0.701403	-2.18882	1.44742	-2.03034	1.25674	-3.17901	1.34351	0.117484	0.149991	0	0.806273	0.325838	0.511487	1.79647	0.0226471	0.0508303	0.647791	0.385978	0.484605	0.990193	0.190159	0.257224	-0.158482	0.830652	0.893754	1.14868	0.0935246	0.252267
hsa-miR-1323	0.871146	0.683918	0.666117	0.214197	0.899719	0.930125	-1.40914	1.746	0.00313437	0.00628951	1	0.205029	0.786873	0.879788	2.28028	0.00303978	0.0093985	-0.0285733	0.967048	0.973937	2.07525	0.00613683	0.0134198	-0.233603	0.735896	0.835782	2.30886	0.00105999	0.0175187
hsa-miR-1322	-1.0534	0.555326	-1.10038	0.759299	-1.60948	0.946386	-1.93483	1.08606	0.342456	0.380774	0	0.0469739	0.939559	0.97331	0.881423	0.129319	0.218011	0.556074	0.330828	0.42535	0.834449	0.149906	0.210582	0.509101	0.372456	0.506831	0.325349	0.522075	0.709658
hsa-miR-1321	4.36943	0.599944	5.11278	0.780617	-0.603566	0.916263	-0.717317	1.0554	5.89742e-11	1.83033e-09	1	-0.743348	0.232835	0.420543	5.08675	6.04212e-09	2.03418e-07	4.973	8.95344e-09	2.80644e-07	5.8301	5.25588e-10	1.54116e-08	5.71635	7.53183e-10	2.01366e-08	0.113751	0.820226	0.90374
hsa-miR-132*	-1.02395	0.526926	0.0138325	0.503232	1.53052	0.572734	0.898598	0.410971	5.70847e-06	2.34796e-05	1	-1.03778	0.0193799	0.0917519	-1.92254	4.04676e-05	0.000221597	-2.55446	8.22834e-07	8.31063e-06	-0.884765	0.0277803	0.0492247	-1.51668	0.000554827	0.0015566	0.631919	0.0731253	0.23488
hsa-miR-132	3.21092	0.378556	1.11661	1.40198	4.60521	1.15511	5.53772	0.327372	7.62192e-07	4.22459e-06	1	2.09431	0.00280913	0.0464272	-2.3268	0.00048375	0.00189474	-1.39428	0.022508	0.0462891	-4.42111	1.00174e-07	9.30077e-07	-3.4886	3.66995e-06	2.09194e-05	-0.932513	0.0799588	0.239615
hsa-miR-130b*	-2.80968	0.826457	-1.56428	1.30859	-0.265741	0.510422	-1.50496	1.3466	0.00570429	0.0105605	1	-1.24539	0.0859176	0.218765	-1.30472	0.0510975	0.102533	-2.54393	0.000578447	0.00205394	-0.0593232	0.926067	0.9391	-1.29854	0.0521132	0.097672	1.23922	0.0393588	0.155553
hsa-miR-130b	2.71441	0.62294	1.16699	0.83826	6.67773	0.38183	6.4625	0.11243	3.79644e-13	1.15032e-10	1	1.54742	0.00107707	0.0310242	-3.74809	1.37793e-09	1.04378e-07	-3.96332	4.99609e-10	2.67144e-08	-5.29551	1.99967e-12	9.08849e-10	-5.51074	9.10512e-13	4.13828e-10	0.215228	0.527593	0.711824
hsa-miR-130a*	-0.636579	1.0509	1.24349	1.68749	-0.876568	1.47483	-1.52707	1.16907	0.0167431	0.0267008	1	-1.88007	0.0418501	0.140895	0.89049	0.274055	0.383304	0.23999	0.765209	0.824443	2.77056	0.00209645	0.00519258	2.12006	0.0140317	0.0299468	0.650501	0.369481	0.58107
hsa-miR-130a	7.57082	0.297495	7.04139	0.850551	10.1375	0.23961	9.79934	0.204448	4.20086e-09	5.69937e-08	1	0.529424	0.174925	0.34417	-2.22853	1.76952e-06	1.60849e-05	-2.56669	2.05547e-07	2.87171e-06	-2.75795	6.43685e-08	6.64897e-07	-3.09611	9.13359e-09	1.45657e-07	0.338161	0.284619	0.502366
hsa-miR-1307	2.08666	0.805315	0.868865	0.844794	0.609336	0.386182	0.768733	0.4628	0.0106022	0.0179467	1	1.2178	0.0146684	0.0833348	1.31793	0.00476884	0.0137615	1.47732	0.00194004	0.0055282	0.100131	0.813472	0.859821	0.259529	0.542333	0.679973	-0.159397	0.674964	0.820244
hsa-miR-1306	1.98338	0.0727847	1.71888	0.328654	0.446843	0.45588	0.254161	0.284067	1.08327e-05	4.12004e-05	1	0.264495	0.445881	0.619135	1.72921	1.43556e-05	9.25475e-05	1.53653	6.29411e-05	0.000301123	1.46472	0.000109923	0.000370071	1.27204	0.00049444	0.00140452	0.192682	0.495824	0.693891
hsa-miR-1305	4.38569	0.108059	4.01463	1.20802	4.42925	0.782273	3.92837	0.283119	0.579627	0.609816	0	0.37106	0.471417	0.643421	0.457324	0.333274	0.447044	-0.0435581	0.925772	0.943415	0.086264	0.853657	0.889879	-0.414618	0.379462	0.514823	0.500882	0.23862	0.447278
hsa-miR-1304	-1.50067	0.590106	-2.741	0.520185	-2.78919	0.329644	-2.91109	0.61994	0.00613733	0.0111427	1	1.24032	0.00714685	0.0602498	1.41041	0.00127546	0.00437507	1.28851	0.00273939	0.00734543	0.170089	0.65999	0.729843	0.0481871	0.900607	0.939724	0.121902	0.724242	0.853633
hsa-miR-1303	0.902863	0.739902	0.663449	0.598361	-1.10506	0.635048	-0.39872	0.575489	0.00029426	0.000762058	1	0.239414	0.616566	0.755655	1.30158	0.00627643	0.0172365	2.00792	0.000121902	0.000537907	1.06217	0.0219093	0.0400716	1.76851	0.000470593	0.00135174	-0.70634	0.0801453	0.239615
hsa-miR-1302	-2.80861	0.867271	-2.17731	1.16914	-2.20726	0.909429	-2.8491	1.39392	0.604097	0.632632	0	-0.631303	0.399778	0.583303	0.0404864	0.952437	0.971617	-0.601351	0.379954	0.477701	0.67179	0.327748	0.412636	0.0299517	0.964803	0.976621	0.641838	0.296595	0.513604
hsa-miR-1301	-0.755755	0.69226	-2.14864	1.47701	0.0946995	0.474142	0.290284	0.295987	0.000312411	0.000793243	1	1.39289	0.0177415	0.0892302	-1.04604	0.0465577	0.0955326	-0.850454	0.100398	0.162678	-2.43893	6.60188e-05	0.000237198	-2.24334	0.000171495	0.000552798	-0.195585	0.663417	0.811821
hsa-miR-1299	2.63479	0.33732	2.38409	0.553283	0.315794	0.291627	0.58199	0.306653	1.30316e-07	9.19428e-07	1	0.250695	0.485183	0.655327	2.0528	2.20333e-06	1.88946e-05	2.319	3.53114e-07	4.27974e-06	1.8021	1.33312e-05	5.91125e-05	2.0683	1.97581e-06	1.23863e-05	-0.266195	0.365896	0.579245
hsa-miR-1298	-2.61008	0.844497	-3.47247	0.764781	-3.3615	1.25585	-2.38336	0.723987	0.169351	0.205528	0	0.862391	0.190127	0.365381	-0.226717	0.700697	0.783904	0.751425	0.21029	0.299145	-1.08911	0.0748644	0.116129	-0.110966	0.850577	0.906418	-0.978141	0.0737581	0.236078
hsa-miR-1297	-2.65053	1.19067	-3.09073	1.57414	-2.21745	0.962217	-1.82143	1.23881	0.350647	0.388705	0	0.440196	0.584042	0.727252	-0.829108	0.263973	0.372596	-0.433081	0.55538	0.648743	-1.2693	0.0932621	0.138976	-0.873276	0.240109	0.357215	-0.396027	0.546639	0.718335
hsa-miR-1296	2.11174	0.772344	3.32424	0.477117	0.58777	0.817551	-0.0615297	0.560389	7.26245e-07	4.05004e-06	1	-1.2125	0.0228507	0.102322	2.17327	8.64213e-05	0.000420091	1.52397	0.00278098	0.00743504	3.38577	1.86875e-07	1.51669e-06	2.73647	4.51902e-06	2.44511e-05	0.6493	0.122605	0.298597
hsa-miR-129-5p	1.81315	0.381951	-0.0646415	1.73548	-0.213345	0.715376	0.063919	0.214745	0.00617055	0.0111511	1	1.87779	0.00479409	0.0544515	1.74923	0.00412468	0.0120894	2.02649	0.00123008	0.00372715	-0.12856	0.815957	0.859992	0.148704	0.787808	0.86697	-0.277264	0.575814	0.737204
hsa-miR-1295	0.163566	0.0968285	-0.0632702	0.82552	-0.472921	0.785252	-0.252891	0.422166	0.491666	0.526412	0	0.226836	0.628985	0.763374	0.416457	0.335158	0.448688	0.636487	0.14637	0.22399	0.189621	0.658032	0.729453	0.409651	0.342949	0.476667	-0.22003	0.566411	0.729926
hsa-miR-1294	-2.52752	0.855762	-0.425083	1.81628	-0.83355	1.32926	-1.61025	1.10689	0.0768094	0.103131	0	-2.10243	0.0197469	0.0918602	-0.917265	0.242002	0.350286	-1.69396	0.0370777	0.0703179	1.18517	0.134612	0.191054	0.408467	0.597663	0.723022	0.7767	0.267234	0.483832
hsa-miR-129-3p	3.12109	0.826812	1.17958	1.2732	1.8859	1.12039	2.70175	0.281532	0.0182554	0.0288593	1	1.94151	0.00506605	0.0554824	0.41934	0.468628	0.578148	1.23519	0.0409941	0.0766742	-1.52217	0.013845	0.0268912	-0.706318	0.22732	0.341543	-0.815854	0.123043	0.298597
hsa-miR-1293	-2.43511	1.1176	-1.58922	0.375253	-2.30737	0.882521	-1.15985	0.616699	0.0456536	0.0653529	0	-0.845894	0.139697	0.297453	-1.27527	0.0191039	0.0446412	-0.127745	0.802176	0.853838	-0.429372	0.403265	0.495362	0.718149	0.168148	0.267215	-1.14752	0.0184748	0.100561
hsa-miR-1292	-2.19109	1.12297	-4.01357	0.466656	-3.21834	0.722507	-0.707591	0.352743	1.25276e-06	6.36178e-06	1	1.82248	0.00149117	0.0338868	-1.4835	0.0038034	0.0114102	1.02725	0.0353957	0.0680209	-3.30598	3.34808e-07	2.4154e-06	-0.795229	0.0965838	0.168189	-2.51075	3.8022e-06	0.000771839
hsa-miR-1291	2.66798	0.785463	0.91759	1.29779	-2.2803	1.8199	-0.976099	0.76283	8.30521e-06	3.28236e-05	1	1.75039	0.0457482	0.149051	3.64407	8.16354e-05	0.000401117	4.94827	1.42528e-06	1.28275e-05	1.89369	0.0199698	0.0371218	3.19789	0.000342757	0.00102489	-1.3042	0.066263	0.220634
hsa-miR-1290	4.09552	0.657793	4.10659	0.869219	1.82889	0.388125	1.69262	0.705173	2.86373e-06	1.28233e-05	1	-0.0110674	0.981865	0.991754	2.4029	1.78277e-05	0.000110241	2.26663	3.73081e-05	0.000185944	2.41396	1.67961e-05	7.16792e-05	2.2777	3.5126e-05	0.000134724	0.136267	0.732123	0.855906
hsa-miR-129*	1.40161	0.223198	0.757865	0.458971	0.8853	0.499899	1.04114	0.444619	0.364628	0.401754	0	0.64375	0.104688	0.252418	0.36047	0.310376	0.424897	0.516314	0.151193	0.230594	-0.28328	0.423211	0.514303	-0.127435	0.717021	0.821907	-0.155844	0.620672	0.776054
hsa-miR-1289	-3.03406	0.867292	-2.34101	0.916	-2.46315	1.428	-2.45189	0.851048	0.752602	0.770388	0	-0.693049	0.339249	0.52179	-0.582164	0.378428	0.491161	-0.570903	0.387557	0.485246	0.110886	0.865601	0.899236	0.122146	0.852114	0.906992	-0.0112603	0.984664	0.989441
hsa-miR-1288	2.695	0.109864	2.51223	0.677048	2.84628	0.783258	2.50392	0.224886	0.753438	0.770388	0	0.182762	0.674212	0.800059	0.191077	0.630418	0.723548	-0.151284	0.702963	0.780212	0.00831497	0.98325	0.986506	-0.334046	0.402866	0.540589	0.342361	0.339018	0.551367
hsa-miR-1287	0.164874	0.496436	-0.612757	0.452013	-0.246479	1.11507	-0.148009	0.397237	0.521128	0.554041	0	0.777632	0.147064	0.30591	0.312884	0.514455	0.617919	0.411353	0.393096	0.49083	-0.464748	0.335736	0.420943	-0.366278	0.446195	0.584425	-0.0984693	0.817789	0.902148
hsa-miR-1286	-1.55528	0.531538	-1.57274	0.543291	-2.65957	1.32596	-1.35739	0.727771	0.073689	0.0998261	0	0.0174515	0.977622	0.991754	-0.19789	0.72789	0.808866	1.10429	0.0621085	0.10878	-0.215341	0.705046	0.768449	1.08683	0.0660224	0.120029	-1.30218	0.0167004	0.0937079
hsa-miR-1285	2.13361	0.427741	0.52174	1.22358	-1.46984	2.05751	-0.438688	0.87127	0.00149525	0.00326727	1	1.61187	0.0791775	0.207777	2.57229	0.00398623	0.0117646	3.60345	0.000178091	0.000744107	0.960428	0.242196	0.31509	1.99158	0.0207882	0.0430444	-1.03115	0.163238	0.348317
hsa-miR-1284	-1.85029	0.501486	-1.14968	1.38613	-1.61094	0.733657	-1.65686	1.25121	0.766178	0.782535	0	-0.700614	0.316673	0.502366	-0.193436	0.759524	0.830815	-0.239353	0.705023	0.781486	0.507178	0.425167	0.515302	0.461261	0.467705	0.605618	0.045917	0.935186	0.957302
hsa-miR-1283	-2.24205	0.951504	-4.15463	0.635517	-2.69528	1.02735	-2.3595	1.04824	0.0215318	0.0336467	1	1.91258	0.00705864	0.0602498	0.117446	0.843271	0.897709	0.453224	0.448343	0.544845	-1.79513	0.00581521	0.0127682	-1.45936	0.0210987	0.0435879	-0.335779	0.52913	0.711824
hsa-miR-1282	-2.67215	0.940305	-0.567341	1.65635	-1.28438	1.34335	-2.71722	1.19932	0.0260437	0.0397631	1	-2.10481	0.019702	0.0918602	0.0450698	0.953446	0.971617	-1.38777	0.0828113	0.139107	2.14988	0.0101158	0.020579	0.71704	0.357768	0.492744	1.43284	0.0476563	0.174179
hsa-miR-1281	5.06981	0.421613	6.11546	0.323593	3.56593	0.318308	3.62185	0.213386	3.78389e-08	3.27931e-07	1	-1.04565	0.00489377	0.0544515	1.44796	9.93648e-05	0.000472893	1.50389	6.38038e-05	0.00030268	2.49361	4.45424e-08	4.99865e-07	2.54953	3.07525e-08	3.72721e-07	-0.0559255	0.839334	0.909402
hsa-miR-1280	6.67476	0.629384	5.58786	0.359025	6.01267	1.49432	6.82429	0.271824	0.130504	0.164762	0	1.08689	0.090668	0.2258	-0.149533	0.792107	0.855386	0.662088	0.25018	0.339009	-1.23643	0.0382405	0.0646108	-0.424805	0.456558	0.595425	-0.811621	0.119814	0.297572
hsa-miR-128	3.09924	0.596681	0.975787	1.17819	5.19127	1.31538	5.37818	0.308211	3.60392e-07	2.16951e-06	1	2.12345	0.00304514	0.048562	-2.27894	0.000747381	0.00276224	-2.09204	0.00162228	0.00474165	-4.40239	1.57847e-07	1.34096e-06	-4.21549	3.13463e-07	2.68809e-06	-0.186903	0.722742	0.853633
hsa-miR-1279	-2.18212	0.543193	-0.412188	0.946518	-1.11911	1.42094	-1.61614	0.929629	0.095999	0.125739	0	-1.76993	0.0191562	0.0912813	-0.565975	0.385085	0.497219	-1.06301	0.110291	0.175884	1.20396	0.0727852	0.113609	0.706925	0.280315	0.406389	0.497031	0.393625	0.611633
hsa-miR-1278	-1.50547	1.04011	-1.24166	1.24572	-1.46958	1.14177	-2.97554	1.12562	0.046263	0.0660173	0	-0.263804	0.726161	0.839797	1.47007	0.0415816	0.0868912	-0.0358894	0.958314	0.967897	1.73387	0.0181781	0.034211	0.227915	0.740253	0.836766	1.50596	0.0213605	0.109066
hsa-miR-1277	-0.954797	0.56117	-0.399037	0.466982	-0.692499	1.08371	-2.94191	1.16313	0.00042377	0.0010365	1	-0.555761	0.390762	0.579677	1.98711	0.00242621	0.00776559	-0.262298	0.655213	0.740397	2.54287	0.000239241	0.000732222	0.293463	0.617573	0.739623	2.24941	0.00026899	0.00698606
hsa-miR-1276	-0.0106642	0.347458	-0.577189	0.993727	-2.22913	1.02048	-1.30825	0.673088	0.00178889	0.00388091	1	0.566525	0.330256	0.516701	1.29758	0.0205328	0.0471321	2.21847	0.000317979	0.00120938	0.731057	0.173338	0.238372	1.65194	0.00436681	0.0102569	-0.920886	0.0601915	0.206379
hsa-miR-127-5p	-0.713862	0.834794	-0.857092	1.56499	-0.81164	0.966497	0.211669	0.472929	0.198764	0.236178	0	0.14323	0.828269	0.900896	-0.925532	0.134605	0.223277	0.0977781	0.871102	0.904547	-1.06876	0.0866433	0.131124	-0.0454518	0.939862	0.965224	-1.02331	0.0679364	0.22538
hsa-miR-1275	8.82495	0.940412	8.08265	1.25227	4.95159	0.688344	5.2755	0.828955	4.00664e-07	2.37828e-06	1	0.742305	0.240311	0.427481	3.54946	2.4462e-06	2.05889e-05	3.87337	6.72123e-07	7.36096e-06	2.80715	5.44308e-05	0.000201128	3.13106	1.37637e-05	6.13293e-05	-0.323908	0.525559	0.711824
hsa-miR-1274b	8.99735	1.2733	4.85721	2.35336	10.928	1.89884	12.001	0.283753	6.37737e-07	3.62314e-06	1	4.14014	0.000424772	0.0260236	-3.00362	0.00329829	0.0100948	-1.93068	0.0455372	0.0839621	-7.14376	8.831e-08	8.44988e-07	-6.07082	1.11913e-06	7.7216e-06	-1.07294	0.201188	0.405499
hsa-miR-1274a	5.25526	1.31322	0.535401	2.7839	7.24943	1.93669	8.19821	0.279092	6.92128e-07	3.90773e-06	1	4.71986	0.000254874	0.0260236	-2.94295	0.00696646	0.0189596	-1.99417	0.0559504	0.100116	-7.66281	1.06473e-07	9.77615e-07	-6.71403	8.4137e-07	6.02209e-06	-0.948777	0.294518	0.513604
hsa-miR-127-3p	5.67515	0.579707	3.84899	0.830714	7.58563	1.301	8.31829	0.261065	1.47218e-07	1.0138e-06	1	1.82616	0.00536468	0.0559384	-2.64314	6.87726e-05	0.000347302	-1.91048	0.00184507	0.00529075	-4.46929	3.57097e-08	4.2156e-07	-3.73664	6.262e-07	4.82386e-06	-0.732656	0.142978	0.3233
hsa-miR-1273	-2.85429	0.604019	-3.15042	1.19017	-2.34451	0.696408	-2.83296	0.780548	0.466433	0.50176	0	0.296125	0.608165	0.750098	-0.0213347	0.967625	0.977301	-0.509782	0.337365	0.431315	-0.31746	0.547579	0.632464	-0.805908	0.135365	0.220295	0.488448	0.304833	0.522817
hsa-miR-1272	-3.33062	0.169902	-3.47178	1.61161	-3.25437	0.543711	-2.54147	1.24938	0.41789	0.455739	0	0.141162	0.838802	0.909963	-0.789142	0.220761	0.324711	-0.0762431	0.904168	0.92764	-0.930304	0.151567	0.212288	-0.217405	0.731677	0.834087	-0.712899	0.216331	0.418393
hsa-miR-1271	2.19928	0.442856	0.623981	1.82187	3.93912	0.579401	4.18111	0.129764	4.17206e-06	1.82327e-05	1	1.5753	0.0153434	0.084067	-1.98183	0.00151707	0.00508864	-1.73984	0.0043422	0.0109946	-3.55712	1.60875e-06	9.1397e-06	-3.31514	4.41291e-06	2.41647e-05	-0.241987	0.625529	0.777847
hsa-miR-1270	-0.139242	0.654555	-0.0932631	0.457088	-0.356462	0.640587	-0.916165	0.918933	0.264479	0.301646	0	-0.0459784	0.929447	0.972229	0.776923	0.111684	0.194113	0.217221	0.647566	0.733962	0.822901	0.0931545	0.138976	0.263199	0.580074	0.708886	0.559702	0.195556	0.396786
hsa-miR-1269	-2.57775	1.02782	-3.53741	0.924031	-2.81741	1.14532	-1.73289	1.55887	0.120518	0.153218	0	0.959661	0.242402	0.42952	-0.844864	0.259053	0.368511	0.239661	0.745484	0.81155	-1.80452	0.0216029	0.039751	-0.72	0.334184	0.468063	-1.08452	0.11061	0.283223
hsa-miR-1268	8.99923	0.683721	9.5071	0.273107	5.55151	0.680918	5.15404	0.503834	6.77157e-11	1.9856e-09	1	-0.507872	0.262664	0.4488	3.84519	3.20755e-09	1.61981e-07	3.44772	2.12637e-08	4.95607e-07	4.35306	3.40161e-10	1.10431e-08	3.9556	1.93816e-09	4.09718e-08	0.397467	0.282421	0.499456
hsa-miR-1267	0.470077	0.152312	1.08754	0.463303	-0.226834	0.653881	-1.17619	1.57093	0.00580745	0.0106747	1	-0.61746	0.353843	0.537924	1.64627	0.0113259	0.0283099	0.696911	0.254129	0.342735	2.26373	0.000986863	0.0026619	1.31437	0.0380155	0.0751219	0.949359	0.0883909	0.244217
hsa-miR-1266	-0.28949	0.67992	-0.514751	1.36327	-3.66042	0.913644	-1.90471	0.586318	8.48496e-06	3.33889e-05	1	0.225261	0.715082	0.830152	1.61522	0.00827973	0.0216272	3.37093	4.44745e-06	3.11237e-05	1.38996	0.0204834	0.0378444	3.14566	1.14214e-05	5.29698e-05	-1.7557	0.00190934	0.0237752
hsa-miR-1265	-2.89386	1.32958	-1.0554	0.772284	-1.78828	1.64992	-2.69485	1.03604	0.0993321	0.129359	0	-1.83846	0.0358607	0.130963	-0.199011	0.793279	0.855386	-1.10558	0.15487	0.234629	1.63945	0.0399273	0.0670868	0.73288	0.339324	0.473076	0.906566	0.190542	0.389901
hsa-miR-1264	-1.85018	1.09944	-0.559413	1.16602	-0.837297	1.08544	-3.03365	1.38069	0.00535607	0.00997678	1	-1.29077	0.112082	0.264631	1.18347	0.110608	0.19298	-1.01288	0.168773	0.251913	2.47423	0.00216658	0.00533718	0.277885	0.699925	0.810486	2.19635	0.0023062	0.0255512
hsa-miR-1263	-2.92484	0.461379	-2.6514	1.19032	-2.60359	0.842127	-2.54884	1.52369	0.949637	0.952781	0	-0.273437	0.712526	0.828981	-0.375998	0.579637	0.680737	-0.321249	0.635701	0.724125	-0.102561	0.879506	0.907458	-0.0478124	0.943647	0.965963	-0.0547487	0.927896	0.950911
hsa-miR-1262	-1.86486	1.03401	-0.58473	0.608673	-0.577134	0.3642	-2.20036	0.967693	0.00297759	0.00602812	1	-1.28013	0.0284687	0.1135	0.335496	0.507552	0.614334	-1.28773	0.0169549	0.0365214	1.61563	0.00376162	0.00872274	-0.00759595	0.987968	0.990146	1.62322	0.00145161	0.0203002
hsa-miR-1261	1.25614	0.538305	-0.510083	1.72249	-1.25826	0.517106	-1.86508	1.56292	0.00195984	0.0041819	1	1.76623	0.0343539	0.12904	3.12123	0.000250204	0.00108821	2.51441	0.00195246	0.00554621	1.355	0.0711371	0.111489	0.748178	0.306287	0.438449	0.606823	0.352527	0.566585
hsa-miR-1260	6.63662	1.15477	6.23496	0.50454	9.32628	1.46205	9.7055	0.467335	6.77951e-06	2.71479e-05	1	0.401664	0.558074	0.708505	-3.06887	5.74396e-05	0.000305337	-2.68966	0.000254614	0.00100628	-3.47054	1.21716e-05	5.45026e-05	-3.09132	5.26224e-05	0.000192878	-0.379213	0.49883	0.695454
hsa-miR-126*	-0.178858	0.679506	0.199654	0.468634	0.994523	0.651797	0.497449	0.419939	0.0452776	0.064917	0	-0.378512	0.396246	0.582827	-0.676308	0.104568	0.184568	-1.17338	0.0076601	0.0183721	-0.297796	0.463729	0.552464	-0.794869	0.0592187	0.109188	0.497073	0.17802	0.371147
hsa-miR-126	5.64047	0.793995	4.21815	1.32108	7.60842	0.5167	7.74143	0.365415	5.08824e-07	2.92735e-06	1	1.42232	0.0142922	0.0817085	-2.10096	0.000290372	0.0012392	-1.96796	0.000563174	0.00200755	-3.52328	3.30036e-07	2.40002e-06	-3.39028	5.97687e-07	4.6836e-06	-0.133008	0.763245	0.871432
hsa-miR-125b-2*	4.15629	0.512683	3.29205	0.797905	4.17831	0.601965	4.86276	0.257172	0.00669968	0.0119412	1	0.864238	0.0579992	0.172292	-0.706468	0.087047	0.158569	-0.022022	0.955959	0.966593	-1.57071	0.00063904	0.00178186	-0.88626	0.0350487	0.0700961	-0.684446	0.065313	0.219076
hsa-miR-125b-1*	-1.14038	1.575	-0.717095	0.408069	-1.02306	0.886905	-0.664543	0.846156	0.824163	0.836121	0	-0.423284	0.525752	0.689457	-0.475836	0.4357	0.544775	-0.117318	0.846587	0.887598	-0.0525517	0.930914	0.941269	0.305965	0.614752	0.73819	-0.358517	0.51056	0.702117
hsa-miR-125b	11.5959	0.431663	10.4945	0.611313	12.0016	0.541717	12.2978	0.24828	0.000399079	0.000983098	1	1.10139	0.010482	0.0756198	-0.701879	0.0634942	0.12254	-0.405751	0.270579	0.36064	-1.80327	5.14825e-05	0.00019101	-1.50714	0.000379524	0.00112009	-0.296128	0.366409	0.579245
hsa-miR-125a-5p	6.16664	0.457733	4.66181	0.684333	7.6172	0.285835	7.54412	0.178824	2.54126e-08	2.51088e-07	1	1.50483	0.000486691	0.0260236	-1.37748	0.000473608	0.00187178	-1.45056	0.000278954	0.00106991	-2.8823	1.94781e-08	2.81041e-07	-2.95539	1.27006e-08	1.92413e-07	0.0730821	0.809764	0.897645
hsa-miR-125a-3p	5.59451	0.516691	4.25192	1.14667	3.39965	0.938029	3.89899	0.539682	0.00296402	0.00602213	1	1.34258	0.0267144	0.110845	1.69552	0.00339646	0.0102913	2.19486	0.000330382	0.00124098	0.352931	0.500944	0.588318	0.852275	0.112758	0.191226	-0.499344	0.290833	0.510361
hsa-miR-1258	-0.446042	0.382183	-1.39631	0.343444	-1.31887	0.806935	-1.81097	1.15068	0.100452	0.130444	0	0.950271	0.107637	0.257363	1.36493	0.0150324	0.0364385	0.872827	0.105609	0.169609	0.414656	0.431129	0.519757	-0.0774445	0.882285	0.928238	0.492101	0.298842	0.51546
hsa-miR-1257	-2.71716	1.00587	-0.968784	1.44264	-1.61289	0.87383	-1.88679	0.607051	0.0831537	0.111485	0	-1.74837	0.0131352	0.0804805	-0.830371	0.174069	0.271405	-1.10427	0.0751889	0.128471	0.918001	0.134726	0.191054	0.644105	0.287623	0.415659	0.273896	0.609519	0.767386
hsa-miR-1256	-2.67698	0.407082	-1.67115	0.443708	-1.46682	0.654384	-3.53707	0.930096	0.000202368	0.000544238	1	-1.00583	0.0563403	0.170652	0.860087	0.0724047	0.135703	-1.21016	0.0144946	0.031825	1.86592	0.000486838	0.00138292	-0.204326	0.658155	0.772949	2.07024	4.48475e-05	0.0021456
hsa-miR-1255b	-0.378948	0.658401	-1.01193	1.01743	-2.80753	0.743459	-2.20249	1.07861	0.000988722	0.00223014	1	0.632979	0.312044	0.496756	1.82354	0.00357445	0.0107588	2.42859	0.000263092	0.00103368	1.19056	0.0445176	0.0741145	1.79561	0.00402105	0.00956842	-0.605043	0.238647	0.447278
hsa-miR-1255a	-1.54093	0.943373	-3.81609	1.16203	-1.94948	0.532224	-2.89838	0.887676	0.00304041	0.00611445	1	2.27516	0.000931202	0.0302308	1.35745	0.0203636	0.0469794	0.408548	0.459417	0.556814	-0.917709	0.104968	0.153155	-1.86661	0.00236189	0.00587669	0.948902	0.0634635	0.214455
hsa-miR-1254	1.44504	0.667783	-0.720925	1.97741	-1.71147	0.898547	-1.4967	1.058	0.0010036	0.00225811	1	2.16596	0.0104757	0.0756198	2.94173	0.000409217	0.00164443	3.15651	0.000195415	0.000803767	0.77577	0.283702	0.36476	0.990545	0.174587	0.274566	-0.214775	0.736939	0.859919
hsa-miR-1253	-1.05199	0.381467	-0.595839	0.935202	-2.48297	0.983095	-2.2767	1.28966	0.0130337	0.0216197	1	-0.456151	0.502842	0.669283	1.22471	0.0577016	0.113284	1.43098	0.0287985	0.0568565	1.68086	0.0117613	0.0234968	1.88713	0.00542938	0.012558	-0.206277	0.709561	0.847557
hsa-miR-1252	-2.07695	0.645456	-1.17679	0.541009	-1.51665	0.862827	-3.20191	0.966498	0.00229573	0.00480833	1	-0.900156	0.124449	0.279869	1.12496	0.0397293	0.083404	-0.560295	0.287777	0.380216	2.02512	0.000714228	0.00196737	0.339861	0.515562	0.650897	1.68526	0.00138418	0.0199757
hsa-miR-1251	-3.41168	0.514206	-3.82303	0.640129	-4.10556	0.378814	-2.69013	1.16873	0.0268877	0.0408029	1	0.411347	0.45723	0.631645	-0.721554	0.16012	0.256248	0.69388	0.176028	0.260602	-1.1329	0.0325462	0.0563514	0.282533	0.574853	0.706727	-1.41543	0.00427861	0.0380161
hsa-miR-1250	-0.548588	0.297511	-0.835301	0.7185	-1.20924	0.468447	-1.27628	1.29011	0.498772	0.532766	0	0.286714	0.624615	0.761093	0.727689	0.181609	0.280752	0.660656	0.223551	0.312148	0.440976	0.412087	0.503477	0.373943	0.485754	0.621028	0.067033	0.888285	0.933139
hsa-miR-1249	4.02145	0.564347	3.82848	0.403792	2.25268	0.403345	2.3667	0.249155	1.1791e-05	4.44283e-05	1	0.192962	0.603641	0.745529	1.65475	6.16956e-05	0.000322611	1.76877	2.7251e-05	0.000141549	1.46179	0.00024947	0.000755894	1.5758	0.000109101	0.000365951	-0.114016	0.706713	0.845266
hsa-miR-1248	-3.18633	1.15765	-3.37463	0.988355	-1.87988	0.908647	-2.21291	1.04471	0.0628171	0.0870307	0	0.188298	0.782938	0.876466	-0.973416	0.128662	0.217615	-1.30645	0.0456782	0.0840517	-1.16171	0.0728648	0.113609	-1.49475	0.0240625	0.0495981	0.333032	0.551971	0.72193
hsa-miR-1247	-1.3115	0.953653	-2.45006	1.32747	-2.27716	0.903353	-1.60792	0.822285	0.235522	0.273422	0	1.13857	0.0971546	0.237402	0.296426	0.625961	0.719341	0.965664	0.121679	0.192359	-0.84214	0.174256	0.239273	-0.172903	0.775774	0.859973	-0.669237	0.225303	0.431525
hsa-miR-1246	7.90334	0.630933	8.56695	1.25076	5.27762	1.00822	5.30045	1.04945	1.23224e-05	4.59061e-05	1	-0.663612	0.335708	0.518632	2.60288	0.000352207	0.00143685	2.62572	0.000321844	0.00121393	3.2665	2.60853e-05	0.000103094	3.28933	2.38798e-05	9.56245e-05	-0.0228374	0.96728	0.979129
hsa-miR-1245	-2.70331	0.504526	-2.15713	0.880291	-2.05476	0.744232	-2.58217	1.43272	0.649022	0.675012	0	-0.546173	0.422423	0.601597	-0.121133	0.844379	0.897709	-0.648545	0.299189	0.39415	0.42504	0.493159	0.580675	-0.102373	0.868223	0.91983	0.527413	0.344167	0.556669
hsa-miR-1244	-2.34739	1.13225	-0.904035	1.6506	-0.756264	0.901461	-2.36479	1.12491	0.0370292	0.0542895	0	-1.44336	0.0739342	0.198835	0.0174009	0.980444	0.982606	-1.59113	0.0336766	0.0651321	1.46076	0.0493822	0.0804452	-0.147771	0.835182	0.89526	1.60853	0.017854	0.0983595
hsa-miR-1243	-1.05003	0.405632	-0.62707	1.45959	-0.966889	0.435806	-2.11104	1.38741	0.103585	0.134321	0	-0.422959	0.546615	0.701484	1.06101	0.10671	0.187984	-0.0831403	0.896298	0.921646	1.48397	0.0280552	0.0496152	0.339819	0.595365	0.721582	1.14415	0.0548908	0.194147
hsa-miR-124*	0.335992	0.922414	-0.685347	2.32364	-0.780946	0.849132	-1.13162	1.0218	0.311133	0.351767	0	1.02134	0.238458	0.425852	1.46762	0.0696817	0.131685	1.11694	0.160743	0.242716	0.446278	0.567731	0.650779	0.0955989	0.902226	0.939724	0.350679	0.615365	0.772607
hsa-miR-124	4.75877	0.525357	3.64689	0.938308	6.32299	1.62775	5.12671	1.15612	0.00979365	0.0167339	1	1.11187	0.170021	0.337443	-0.367944	0.612106	0.708796	-1.56423	0.0397897	0.0745749	-1.47982	0.0506338	0.0820318	-2.6761	0.00114899	0.00303613	1.19628	0.0749993	0.238372
hsa-miR-1238	4.15512	0.183228	4.13214	0.285181	2.77668	1.03481	3.84916	0.270354	0.00703686	0.0125176	1	0.0229773	0.960897	0.97921	0.305954	0.47713	0.585306	1.37844	0.00363419	0.00943851	0.282977	0.510477	0.595666	1.35546	0.00412941	0.00977509	-1.07249	0.00970768	0.0658529
hsa-miR-1237	3.31931	0.231384	3.03689	0.551118	1.73654	0.978085	2.88085	0.2547	0.00411691	0.00796229	1	0.282421	0.550874	0.701484	0.438456	0.314161	0.428276	1.58277	0.00121248	0.00368612	0.156035	0.717397	0.777252	1.30035	0.00584855	0.0134251	-1.14431	0.00655522	0.0518148
hsa-miR-1236	-0.260147	0.910366	1.52793	0.63992	-1.28576	0.807282	-1.33178	0.788102	3.80887e-05	0.000120518	1	-1.78807	0.00392335	0.0495323	1.07163	0.0458172	0.0942259	1.02561	0.0550561	0.098765	2.8597	1.15376e-05	5.21773e-05	2.81368	1.42934e-05	6.33791e-05	0.0460202	0.919916	0.947003
hsa-miR-1234	4.57702	0.314763	4.69725	0.323115	3.55434	0.506135	4.16235	0.252829	0.00644434	0.011554	1	-0.120236	0.737983	0.848075	0.414662	0.214012	0.31632	1.02268	0.00462003	0.0116011	0.534898	0.113067	0.16288	1.14291	0.00191907	0.00484204	-0.608015	0.0477124	0.174179
hsa-miR-1233	0.760567	0.25416	0.0237864	1.2081	-2.18225	1.5976	0.172283	0.380342	0.000402717	0.000989379	1	0.736781	0.304476	0.49179	0.588284	0.367718	0.481636	2.94282	0.000142849	0.000615404	-0.148496	0.818549	0.861182	2.20604	0.00231519	0.00578161	-2.35453	0.00046411	0.00932187
hsa-miR-1231	-1.96975	0.537337	-3.41811	1.67016	-3.66269	1.33656	-0.356841	0.729477	8.58783e-05	0.000247036	1	1.44835	0.0648364	0.183602	-1.61291	0.0269472	0.059024	1.69294	0.0209095	0.0435934	-3.06127	0.000181377	0.000582585	0.244584	0.72247	0.82607	-3.30585	1.92161e-05	0.00130343
hsa-miR-1229	2.8481	0.267005	2.97775	0.498196	0.914774	1.0725	2.10494	0.373508	0.000372705	0.000928189	1	-0.129651	0.796063	0.881322	0.743155	0.114813	0.198036	1.93332	0.00031664	0.00120935	0.872806	0.0668391	0.105298	2.06298	0.000157887	0.000514407	-1.19017	0.00761414	0.0567316
hsa-miR-1228*	3.15811	0.341935	2.76774	0.296215	-1.01424	0.560337	0.148963	0.512322	6.04069e-11	1.83033e-09	1	0.390374	0.333107	0.517274	3.00915	3.12249e-08	6.75969e-07	4.17236	9.07766e-11	1.00763e-08	2.61878	2.9784e-07	2.23749e-06	3.78198	5.62293e-10	1.59726e-08	-1.16321	0.00156794	0.0209596
hsa-miR-1228	4.90459	0.185725	4.67875	0.349855	3.5168	0.779808	4.37139	0.183065	0.0038884	0.00758489	1	0.225841	0.577785	0.723367	0.533206	0.158176	0.253584	1.38779	0.000988975	0.00313233	0.307365	0.408679	0.499992	1.16195	0.00432765	0.0101913	-0.854588	0.0157691	0.0921334
hsa-miR-1227	1.86069	0.519529	2.75121	0.412843	0.329564	0.617292	0.470365	0.353058	2.35631e-06	1.06561e-05	1	-0.890519	0.0386403	0.134061	1.39033	0.00108687	0.00378531	1.53113	0.000431718	0.00158239	2.28085	3.42414e-06	1.7585e-05	2.42165	1.4414e-06	9.56373e-06	-0.140801	0.674092	0.820244
hsa-miR-1226*	4.15348	0.775865	3.85994	0.706024	1.55439	0.396252	1.49565	0.525231	3.44302e-07	2.08647e-06	1	0.293546	0.519346	0.686171	2.65784	1.65419e-06	1.53977e-05	2.5991	2.28902e-06	1.83631e-05	2.36429	8.59291e-06	4.06821e-05	2.30555	1.20315e-05	5.49582e-05	0.0587397	0.873951	0.929395
hsa-miR-1226	-2.60438	1.06509	-2.3276	0.915917	-1.37826	0.640024	-0.795242	0.229809	0.00264585	0.00544134	1	-0.276778	0.595962	0.740067	-1.80914	0.000878456	0.00314377	-1.22612	0.0160365	0.0348464	-1.53236	0.00359759	0.00836372	-0.94934	0.0556737	0.103917	-0.583021	0.179123	0.372591
hsa-miR-1225-5p	9.85977	1.069	9.90929	1.01081	7.64015	0.757395	7.66735	0.567187	7.01774e-05	0.000209152	1	-0.049523	0.931841	0.973099	2.19242	0.000382426	0.001545	2.21962	0.000336995	0.00125545	2.24194	0.00030378	0.000902405	2.26915	0.000267689	0.00081929	-0.027204	0.954111	0.972295
hsa-miR-1225-3p	4.00146	0.213464	4.39268	0.169436	2.72749	0.413871	3.15924	0.259962	4.41858e-05	0.000135692	1	-0.391218	0.245961	0.433292	0.842217	0.0102319	0.0259798	1.27397	0.000332625	0.00124426	1.23343	0.00046204	0.0013249	1.66518	1.43765e-05	6.34379e-05	-0.431749	0.121462	0.298597
hsa-miR-1224-5p	5.93774	0.504631	5.63507	0.409801	3.2942	0.941729	3.59829	0.367734	1.81598e-06	8.64254e-06	1	0.302671	0.527216	0.689457	2.33945	1.90485e-05	0.000115434	2.64354	3.65459e-06	2.67905e-05	2.03678	0.000102978	0.00034928	2.34087	1.89e-05	8.10383e-05	-0.304091	0.437668	0.645412
hsa-miR-1224-3p	1.49109	0.54348	3.12902	0.672923	-0.980761	1.74712	-1.00974	0.804211	5.41376e-06	2.24841e-05	1	-1.63793	0.0384683	0.134061	2.50083	0.00131613	0.00449759	2.47185	0.00145842	0.00436088	4.13876	4.08745e-06	2.0757e-05	4.10978	4.51005e-06	2.44511e-05	0.0289784	0.962354	0.978038
hsa-miR-122*	-2.61392	0.357486	-3.03401	0.850127	-2.6508	0.877857	-4.03861	0.733287	0.0150821	0.0242219	1	0.420088	0.439342	0.616299	1.42469	0.00787982	0.0207143	0.0368779	0.940307	0.953852	1.0046	0.0511988	0.0826638	-0.38321	0.439667	0.579611	1.38781	0.00430377	0.0380161
hsa-miR-122	-1.35459	1.34243	-0.674227	1.65454	2.92265	1.64338	1.34859	2.43868	0.00219285	0.00462483	1	-0.680366	0.568998	0.716914	-2.70318	0.0197323	0.0457567	-4.27724	0.000641991	0.00219387	-2.02282	0.0730899	0.113765	-3.59687	0.00293935	0.00722128	1.57406	0.11569	0.290505
hsa-miR-1208	2.49795	0.412591	1.60081	0.806912	2.24686	0.437422	1.33434	0.227603	0.0119737	0.0201185	1	0.897135	0.0353102	0.129947	1.16361	0.00428406	0.0124019	0.251092	0.498598	0.591679	0.266475	0.472959	0.562722	-0.646043	0.090638	0.158748	0.912518	0.0106024	0.0693353
hsa-miR-1207-5p	10.628	1.0038	11.2071	0.511075	7.76666	0.829229	7.48482	0.716512	8.03856e-08	5.89278e-07	1	-0.579111	0.302698	0.490468	3.14321	2.72112e-06	2.24864e-05	2.86137	1.00018e-05	5.94398e-05	3.72232	2.11975e-07	1.70518e-06	3.44049	7.18358e-07	5.26603e-06	0.281838	0.53574	0.716451
hsa-miR-1207-3p	-0.0213375	0.271488	-0.447968	0.504484	-0.34337	0.61807	-0.54184	0.862307	0.682293	0.704778	0	0.42663	0.380627	0.568128	0.520502	0.244562	0.35343	0.322032	0.46722	0.563118	0.0938718	0.831226	0.870489	-0.104598	0.812307	0.882183	0.19847	0.615264	0.772607
hsa-miR-1206	-2.05208	0.570523	-1.44099	1.83645	-1.60805	0.731417	-3.11082	1.16303	0.0618154	0.0863137	0	-0.611097	0.417944	0.598286	1.05873	0.131547	0.219809	-0.444028	0.517935	0.611432	1.66983	0.0217813	0.0399806	0.167069	0.807007	0.879268	1.50276	0.0210717	0.108831
hsa-miR-1205	-1.37977	0.239125	-1.03421	0.75203	-1.90934	0.958567	-1.2072	0.315391	0.210079	0.246402	0	-0.345561	0.483762	0.655327	-0.172576	0.700502	0.783904	0.529569	0.244571	0.333806	0.172985	0.699829	0.763679	0.875131	0.060932	0.11212	-0.702145	0.0902545	0.244911
hsa-miR-1204	-1.42905	1.07732	-1.93805	1.0804	-2.17649	0.999688	-3.23278	1.31947	0.0720721	0.0980658	0	0.508998	0.500248	0.669283	1.80373	0.0143578	0.03499	0.747445	0.282187	0.374464	1.29473	0.0693922	0.108942	0.238447	0.728372	0.831772	1.05628	0.0955817	0.255499
hsa-miR-1203	0.0106898	0.375107	-1.42087	1.1568	-2.68288	0.854147	-1.94265	1.37225	0.00299407	0.00604802	1	1.43156	0.050471	0.157657	1.95334	0.00533748	0.0151618	2.69357	0.000321049	0.00121393	0.52178	0.417337	0.508525	1.26201	0.0581859	0.108162	-0.740235	0.203411	0.40817
hsa-miR-1202	10.3602	1.0031	10.4334	1.28705	8.49591	1.20895	8.31115	1.09634	0.00508038	0.00952179	1	-0.0732368	0.923312	0.969158	2.04902	0.0068946	0.0188204	1.86425	0.0127164	0.0284292	2.12226	0.00538508	0.0120271	1.93749	0.00999759	0.0219512	0.184764	0.766346	0.871432
hsa-miR-1200	-2.25127	1.1404	-1.99357	0.915546	-2.53953	0.500625	-1.40143	1.18206	0.203117	0.239472	0	-0.2577	0.69214	0.816025	-0.849845	0.16145	0.25702	0.288256	0.627869	0.717001	-0.592145	0.323591	0.408533	0.545955	0.361953	0.496893	-1.1381	0.0411894	0.160228
hsa-miR-1197	-2.83712	0.94025	-1.15693	1.06644	-1.36112	0.824272	-2.50795	1.09979	0.0270411	0.0409672	1	-1.68019	0.0181144	0.0897715	-0.329171	0.588894	0.688053	-1.47601	0.0223463	0.0460608	1.35102	0.0348126	0.0597069	0.204189	0.73691	0.835782	1.14683	0.0441336	0.167855
hsa-miR-1185	-1.52387	0.504799	-0.423104	1.83728	2.89276	0.738628	1.44739	0.164817	4.52255e-07	2.61847e-06	1	-1.10077	0.0926897	0.228954	-2.97126	3.37439e-05	0.000188179	-4.41664	1.13218e-07	1.68714e-06	-1.87049	0.00351125	0.00818392	-3.31587	8.10946e-06	4.02814e-05	1.44537	0.00985811	0.0658898
hsa-miR-1184	-1.88178	0.781485	-1.44135	1.03718	-1.31773	0.746592	-1.18283	0.476489	0.538568	0.568592	0	-0.440429	0.415748	0.59693	-0.69895	0.163471	0.259782	-0.564046	0.257068	0.344146	-0.258521	0.599118	0.677361	-0.123616	0.801051	0.877647	-0.134905	0.75858	0.871432
hsa-miR-1183	4.8527	0.496054	4.69579	0.687887	2.17424	0.361253	1.90881	0.64445	3.65829e-08	3.22853e-07	1	0.156916	0.720585	0.83441	2.9439	2.05921e-07	2.8361e-06	2.67846	8.86399e-07	8.758e-06	2.78698	4.84541e-07	3.19165e-06	2.52154	2.15938e-06	1.32627e-05	0.265437	0.460875	0.666034
hsa-miR-1182	4.25155	0.523892	3.91785	0.484857	0.0993837	1.4978	0.665601	0.806253	2.91537e-07	1.80277e-06	1	0.333696	0.621273	0.758036	3.58595	6.4818e-06	4.86578e-05	4.15216	7.82995e-07	7.99711e-06	3.25225	2.35795e-05	9.66197e-05	3.81847	2.6866e-06	1.59616e-05	-0.566217	0.309068	0.526613
hsa-miR-1181	3.26483	0.389603	2.41739	0.589256	1.27136	1.39388	2.50024	0.238107	0.0081366	0.0142783	1	0.847436	0.160227	0.32757	0.764591	0.164931	0.260735	1.99347	0.00113514	0.00349777	-0.0828456	0.877694	0.906618	1.14604	0.0425977	0.0830929	-1.22888	0.0170948	0.0947513
hsa-miR-1180	2.17284	0.409498	1.9883	0.202779	0.110686	0.331666	0.555498	0.467278	1.8346e-06	8.68567e-06	1	0.18454	0.610136	0.750492	1.61734	5.91091e-05	0.000312385	2.06216	2.39513e-06	1.87688e-05	1.4328	0.000232965	0.00072029	1.87762	8.85268e-06	4.28036e-05	-0.444813	0.141121	0.3233
hsa-miR-1179	-1.87104	0.894301	-0.345347	0.7699	-1.3975	0.94985	-2.09573	1.37878	0.0690662	0.0944179	0	-1.52569	0.0411467	0.140084	0.224691	0.729534	0.809702	-0.47354	0.468336	0.563118	1.75038	0.0123565	0.0243119	1.05215	0.115402	0.19462	0.698231	0.236726	0.446336
hsa-miR-1178	-2.50291	1.45641	-1.47697	1.16163	-1.90538	0.722998	-2.45583	1.45662	0.477478	0.512429	0	-1.02594	0.205933	0.385171	-0.0470885	0.948331	0.970143	-0.597538	0.414526	0.513357	0.978852	0.186926	0.254212	0.428403	0.557061	0.690817	0.550449	0.400919	0.619788
hsa-miR-10b*	1.07229	0.535123	0.222477	1.27067	-0.202323	0.645555	-1.42199	0.688011	0.0005541	0.00131508	1	0.849816	0.140614	0.297453	2.49428	6.66405e-05	0.000338414	1.27462	0.0199173	0.0417163	1.64446	0.00378699	0.00875921	0.424799	0.411464	0.549405	1.21966	0.0135195	0.0836004
hsa-miR-10b	2.64414	1.04422	1.68768	1.42569	4.87301	0.598562	4.10964	0.455769	2.9129e-05	9.66359e-05	1	0.956457	0.123309	0.27952	-1.4655	0.0134328	0.0329122	-2.22888	0.000491422	0.00178681	-2.42196	0.00020773	0.000655647	-3.18533	7.29452e-06	3.68373e-05	0.763374	0.131512	0.3097
hsa-miR-10a*	-2.50636	0.58156	-2.15648	1.23576	-1.55171	1.02942	-1.61561	1.33582	0.446461	0.484288	0	-0.349877	0.636006	0.769696	-0.890746	0.194502	0.294484	-0.954646	0.165595	0.248392	-0.540869	0.425101	0.515302	-0.604769	0.373362	0.507303	0.0639008	0.915477	0.943502
hsa-miR-10a	1.74354	0.558056	0.882925	0.357679	1.54948	0.407633	1.0617	0.291841	0.0690736	0.0944179	0	0.860619	0.0283753	0.1135	0.681849	0.0538865	0.107419	0.194065	0.567808	0.65918	-0.17877	0.598497	0.677361	-0.666555	0.0590311	0.109064	0.487784	0.117471	0.293356
hsa-miR-107	6.5475	0.308983	5.51773	0.750176	8.35576	0.30591	8.39816	0.228247	1.87157e-08	1.92441e-07	1	1.02977	0.0110105	0.0766206	-1.85066	1.76828e-05	0.000110094	-1.80825	2.38113e-05	0.000126576	-2.88043	2.27701e-08	3.13606e-07	-2.83802	2.92418e-08	3.61641e-07	-0.0424086	0.889794	0.933139
hsa-miR-106b*	-1.13696	0.647213	-1.17901	0.45332	-0.579208	1.36535	0.58749	0.286189	0.00766901	0.0135362	1	0.0420476	0.943353	0.973458	-1.72445	0.00389948	0.0115837	-0.557751	0.307733	0.404234	-1.7665	0.00323892	0.00760769	-0.599799	0.27359	0.398548	-1.1667	0.0231828	0.112921
hsa-miR-106b	4.24173	0.450856	3.16159	1.22971	6.40917	0.563188	6.73142	0.294294	8.14365e-08	5.92206e-07	1	1.08015	0.0383578	0.134061	-2.48968	1.41253e-05	9.17133e-05	-2.16744	7.89812e-05	0.000364436	-3.56983	6.71002e-08	6.77712e-07	-3.24758	3.06007e-07	2.67462e-06	-0.322249	0.429174	0.6427
hsa-miR-106a*	-2.87086	1.38488	-1.37977	1.1427	-1.64951	0.694548	-2.76661	1.12972	0.0680042	0.0932365	0	-1.49108	0.0467611	0.151266	-0.104245	0.87321	0.916568	-1.22135	0.0719139	0.123339	1.38684	0.0431138	0.071909	0.269731	0.680182	0.791659	1.11711	0.0661629	0.220634
hsa-miR-105*	-3.14989	0.833138	-1.22747	1.16032	-1.07623	0.667421	-1.61682	1.23367	0.0145501	0.0235758	1	-1.92242	0.0085651	0.0671179	-1.53307	0.0193983	0.045213	-2.07366	0.0025133	0.0068401	0.389347	0.528085	0.612282	-0.151245	0.805632	0.879268	0.540593	0.330502	0.544835
hsa-miR-105	-1.76616	1.05872	-2.01947	1.14923	-0.826252	0.851299	-1.02355	0.49587	0.114248	0.14627	0	0.25331	0.675077	0.800059	-0.742607	0.186355	0.286143	-0.939906	0.0983395	0.159912	-0.995916	0.0810009	0.124165	-1.19322	0.0393488	0.07742	0.197299	0.689189	0.829485
hsa-miR-103-as	-2.41071	0.426776	-1.46833	0.662894	-2.13247	1.27123	-2.20995	1.1199	0.527189	0.557875	0	-0.942372	0.173462	0.342031	-0.200752	0.745731	0.819673	-0.278239	0.653483	0.739745	0.74162	0.238049	0.312145	0.664133	0.289159	0.417216	0.0774873	0.888598	0.933139
hsa-miR-103	7.56837	0.318125	5.81921	1.09272	8.96198	0.671597	9.29853	0.222138	2.07007e-07	1.33454e-06	1	1.74916	0.0012356	0.0310242	-1.73015	0.000583867	0.00220222	-1.39361	0.00380794	0.00983358	-3.47931	5.40856e-08	5.85283e-07	-3.14277	2.78713e-07	2.47788e-06	-0.336547	0.391326	0.609101
hsa-miR-101*	-0.690157	0.469612	-1.21587	1.80954	-1.06349	0.683527	-1.51814	0.878313	0.606665	0.634589	0	0.525716	0.446131	0.619135	0.827987	0.194486	0.294484	0.373328	0.552335	0.647095	0.302271	0.629919	0.701711	-0.152387	0.807688	0.879268	0.454658	0.420056	0.639284
hsa-miR-101	3.90333	0.650574	4.41046	1.54164	4.52745	0.621508	4.42269	0.444149	0.677485	0.700608	0	-0.507128	0.390915	0.579677	-0.51936	0.336853	0.450293	-0.624116	0.250677	0.339009	-0.0122326	0.981756	0.986095	-0.116988	0.826981	0.893554	0.104756	0.826789	0.905484
hsa-miR-100*	-1.47323	0.649646	-0.768134	0.880311	-0.526057	0.579529	-1.72981	0.704476	0.0323999	0.0481234	1	-0.705096	0.175494	0.344545	0.256584	0.582366	0.682652	-0.947173	0.0514914	0.0928684	0.96168	0.0483098	0.0793781	-0.242077	0.603731	0.726876	1.20376	0.0078504	0.0580163
hsa-miR-100	9.15446	0.360543	7.21559	1.18002	9.7189	0.818438	10.3952	0.270112	9.67521e-06	3.72011e-05	1	1.93886	0.00109576	0.0310242	-1.24079	0.0151515	0.0366296	-0.564448	0.243213	0.333455	-3.17966	9.22402e-07	5.58976e-06	-2.50331	2.53692e-05	0.000101143	-0.676347	0.122476	0.298597
hsa-miR-1	0.983816	1.96343	-0.909671	1.55502	4.51813	2.11412	3.47176	1.25653	8.3073e-05	0.000240488	1	1.89349	0.098687	0.239461	-2.48795	0.0212389	0.0482654	-3.53431	0.00192214	0.00549442	-4.38144	0.000248811	0.000755894	-5.4278	2.01321e-05	8.51164e-05	1.04636	0.255605	0.468437
hsa-let-7i*	-2.3157	0.929551	-1.76498	1.30329	0.113004	1.30428	0.923489	0.109599	5.48031e-05	0.000165502	1	-0.550723	0.420187	0.60055	-3.23919	2.6995e-05	0.000155306	-2.4287	0.000662862	0.00225671	-2.68846	0.000236494	0.000728721	-1.87798	0.00566816	0.013044	-0.810485	0.152963	0.338306
hsa-let-7i	8.66507	0.193848	7.47164	0.663455	11.5799	0.425291	11.9071	0.237385	4.27654e-12	3.23948e-10	1	1.19343	0.00376564	0.0495323	-3.24207	2.58351e-09	1.54449e-07	-2.9148	1.65068e-08	4.41315e-07	-4.4355	7.45367e-12	1.35508e-09	-4.10823	3.25967e-11	2.69367e-09	-0.327269	0.287827	0.506063
hsa-let-7g*	-0.226381	0.169917	0.2877	0.844242	-1.4196	0.746222	-1.51615	0.609497	0.00083017	0.00191044	1	-0.514082	0.29867	0.485961	1.28977	0.00788464	0.0207143	1.19322	0.0129546	0.0287214	1.80385	0.000491548	0.00138763	1.7073	0.000835807	0.00225445	0.0965513	0.808814	0.897645
hsa-let-7g	8.26004	0.245618	7.03596	0.924921	9.72764	0.439101	10.1082	0.266593	1.25353e-07	8.97212e-07	1	1.22408	0.00695842	0.0602498	-1.84813	6.46271e-05	0.000330799	-1.4676	0.000756673	0.00249209	-3.07222	4.34709e-08	4.93938e-07	-2.69168	3.65312e-07	3.0465e-06	-0.380534	0.268791	0.484784
hsa-let-7f-2*	-1.70834	0.657425	-0.347393	1.19339	-0.941418	0.995492	-3.13857	0.983802	0.000463344	0.00112016	1	-1.36095	0.0496905	0.156293	1.43023	0.0258144	0.0569378	-0.766921	0.21299	0.301569	2.79117	0.000121183	0.000404984	0.594025	0.331256	0.466451	2.19715	0.000471734	0.00932187
hsa-let-7f-1*	2.70668	0.475506	3.62663	0.379415	1.27567	0.596994	0.871294	0.254934	2.26577e-07	1.43027e-06	1	-0.919945	0.0263844	0.110845	1.83539	3.32188e-05	0.000187552	1.43101	0.000532328	0.00190507	2.75533	9.44926e-08	8.94727e-07	2.35095	1.12129e-06	7.7216e-06	0.404381	0.213119	0.414829
hsa-let-7f	9.02841	0.203456	8.0652	0.717289	11.1751	0.147634	11.1404	0.27284	1.31895e-09	2.19925e-08	1	0.963203	0.0123135	0.0782727	-2.11197	1.44326e-06	1.39566e-05	-2.14673	1.13351e-06	1.0733e-05	-3.07518	3.14786e-09	5.72281e-08	-3.10993	2.57867e-09	4.88335e-08	0.0347524	0.90509	0.938553
hsa-let-7e*	-2.115	0.478837	-0.722074	1.43943	-0.210175	2.14687	-1.84113	0.990462	0.0961651	0.125776	0	-1.39292	0.151386	0.312749	-0.273867	0.751823	0.823382	-1.90482	0.0365953	0.0695924	1.11906	0.204325	0.273941	-0.5119	0.555608	0.689956	1.63096	0.0445314	0.168662
hsa-let-7e	7.81541	0.212161	6.36074	0.832543	10.5295	0.278408	10.4787	0.179221	1.79715e-11	7.42549e-10	1	1.45467	0.000770908	0.0270526	-2.66333	9.08244e-08	1.58768e-06	-2.71406	6.67152e-08	1.12304e-06	-4.11801	3.91852e-11	3.23812e-09	-4.16873	3.10289e-11	2.69367e-09	0.0507223	0.869028	0.927167
hsa-let-7d*	1.29825	0.4192	2.54995	0.728779	2.39477	0.889547	1.34163	0.218887	0.00947275	0.0162467	1	-1.2517	0.0142076	0.0817085	-0.0433852	0.9203	0.952794	-1.09653	0.0180245	0.0383706	1.20831	0.0100677	0.0205653	0.155173	0.720816	0.825216	1.05314	0.011846	0.074778
hsa-let-7d	7.7664	0.27866	6.20743	0.948849	9.99221	0.437215	10.0869	0.208949	8.11801e-10	1.41909e-08	1	1.55897	0.0010341	0.0310242	-2.3205	3.45449e-06	2.7545e-05	-2.22581	6.17702e-06	3.95416e-05	-3.87947	7.79451e-10	1.96811e-08	-3.78478	1.21963e-09	3.16756e-08	-0.0946882	0.780912	0.877718
hsa-let-7c*	-1.032	0.402303	-1.52607	1.35171	-1.24885	1.04395	-1.06257	0.915873	0.856736	0.867231	0	0.494073	0.461523	0.634681	0.0305742	0.959937	0.975427	0.216856	0.722011	0.792642	-0.463499	0.449386	0.538908	-0.277217	0.649559	0.766817	-0.186281	0.732558	0.855906
hsa-let-7c	10.4464	0.356719	8.68043	0.882791	11.5296	0.715678	12.4551	0.261318	6.0985e-08	4.69791e-07	1	1.76597	0.000773782	0.0270526	-2.00872	7.53069e-05	0.000378199	-1.08325	0.0155829	0.0341323	-3.77468	6.71396e-09	1.0707e-07	-2.84922	6.693e-07	5.01768e-06	-0.925463	0.0201801	0.107273
hsa-let-7b*	3.20815	0.492079	4.22963	0.34663	1.74944	0.576659	1.61571	0.351889	4.22276e-07	2.47644e-06	1	-1.02148	0.015905	0.0858143	1.59244	0.000198588	0.000876294	1.45871	0.000493747	0.00178811	2.61392	2.64045e-07	2.05142e-06	2.48019	5.95773e-07	4.6836e-06	0.133729	0.679107	0.823282
hsa-let-7b	11.6835	0.319759	9.86034	0.859929	11.4867	0.763866	11.8606	0.252643	0.000520069	0.00124079	1	1.8232	0.00061436	0.0263836	-0.177026	0.674626	0.76273	0.196834	0.640819	0.728131	-2.00023	8.66719e-05	0.000299562	-1.62637	0.000766421	0.00209212	-0.37386	0.326065	0.539878
hsa-let-7a*	-0.988208	0.494131	-1.5741	1.61471	-0.851063	0.519813	-2.03365	0.993904	0.143478	0.178905	0	0.585888	0.374085	0.560203	1.04545	0.0900952	0.162816	-0.137145	0.818165	0.865788	0.459558	0.443929	0.533066	-0.723033	0.233008	0.348936	1.18259	0.0354001	0.148289
hsa-let-7a	10.7532	0.225404	9.25112	0.78741	12.2478	0.363866	12.468	0.218387	1.10618e-08	1.24138e-07	1	1.50204	0.000638547	0.0263836	-1.71486	5.67692e-05	0.000303548	-1.49464	0.000267233	0.00103368	-3.2169	4.56198e-09	7.97469e-08	-2.99668	1.55936e-08	2.25383e-07	-0.220225	0.48188	0.681227
