# Supplementary material for: Scleral Micro-RNA Signatures in Adult and Fetal Eyes
Source: PLoS One. 2013 Oct 21;8(10):e78984. doi: 10.1371/journal.pone.0078984 (PMC3804513; doi:10.1371/journal.pone.0078984)
Supplement: Table S4 — Clusters. (XLSX) [file pone.0078984.s004.xlsx]

## Sheet: C1
hsa-miR-335*
hsa-miR-29b-1*
hsa-miR-548b-5p
hsa-miR-548c-3p
hsa-miR-187
hsa-miR-454*
hsa-miR-302b*
hsa-miR-302d*
hcmv-miR-UL70-5p
ebv-miR-BART12
hsa-miR-186*
hsa-miR-518c
hsa-miR-196a
hsa-miR-196b
hsa-miR-1468
hsa-miR-520d-3p
hsa-miR-1277
hsa-miR-10b*
hsa-miR-548g
hsa-miR-489
hsa-miR-515-5p
hsa-miR-1226
ebv-miR-BART13*
hsa-miR-512-3p

## Sheet: C2
hsa-miR-455-3p
hsa-miR-154*
hsa-miR-130b
hsa-miR-493*
hsa-miR-337-5p
hsa-miR-409-5p
hsa-miR-299-5p
hsa-miR-369-5p
hsa-miR-224
hsa-miR-377*
hsa-miR-199a-3p
hsa-let-7i
hsa-miR-335
hsa-miR-199a-5p
hsa-miR-323-3p
hsa-miR-410
hsa-miR-654-3p
hsa-miR-337-3p
hsa-miR-181a-2*
hsa-miR-15b
hsa-miR-199b-5p
hsa-let-7e
hsa-miR-382
hsa-miR-411
hsa-miR-631
hsa-miR-495
hsa-miR-432
hsa-miR-377
hsa-miR-1321
hsa-miR-1228*
hsa-miR-1268
hsa-miR-455-5p
hsa-miR-181a
hsa-miR-301a
hsa-miR-376b
hsa-miR-214*
hsa-miR-376a*
hsa-miR-20b
hsa-miR-18a
hsa-miR-379
hsa-miR-376a
hsa-miR-324-5p
hsa-miR-532-3p
hsa-miR-502-5p
hsa-miR-214
hsa-miR-605
hsa-miR-758
hsa-miR-181a*
hsa-miR-376c
hsa-miR-98
hsa-miR-433
hsa-let-7d
hcmv-miR-UL70-3p
hsa-let-7f
hsa-miR-329
hsa-miR-485-5p
hsa-miR-502-3p
hsa-miR-148a
hsa-miR-340*
hsa-miR-136*
hsa-miR-148b
kshv-miR-K12-3
hsa-miR-452
hsa-miR-149*
hsa-miR-939
hsa-miR-299-3p
hsa-miR-130a
hsa-miR-409-3p
hsa-miR-877*
hsa-miR-548c-5p
hsa-miR-487b
hsa-miR-454
hsa-miR-424
hsa-miR-34a
hsa-miR-542-5p
hsa-miR-539
hsa-miR-551b
hsa-miR-660
hsa-miR-22*
hsa-miR-362-3p
hsa-let-7a
hsa-miR-301b
hsa-miR-18b
hsa-miR-363
hsa-miR-505
hsa-miR-636
hsa-miR-17*
hsa-miR-107
hsa-miR-760
hiv1-miR-H1
hsa-miR-218
hsa-miR-125a-5p
hsa-miR-483-3p
hsa-miR-598
hsa-miR-503
hsa-miR-744
hsa-miR-487a
hsa-miR-1910
hsa-miR-543
hsa-miR-362-5p
hsa-miR-28-5p
hsa-miR-1183
hsa-miR-1281
hsa-miR-1470
hsa-miR-623
hsa-miR-488
hsa-miR-584
hsa-miR-498
hsa-miR-557
hsa-miR-19b
hsa-miR-20a
hsa-miR-622
hsa-miR-542-3p
hsa-miR-152
hsa-miR-144
hsa-miR-1909*
hsa-miR-488*
hsa-miR-93
hsa-miR-601
hsa-miR-548i
hsa-miR-1207-5p
hsa-miR-106b
hsa-miR-765
hsa-let-7g
hsa-miR-1299
hsa-miR-16
hsa-miR-381
hsa-miR-127-3p
hsa-miR-654-5p
hsa-miR-154
hsa-miR-548d-5p
hsa-miR-532-5p
hsa-miR-1915
hsa-miR-371-5p
hsa-miR-451
hsa-miR-629*
hsa-miR-103
hsa-miR-151-5p
hcmv-miR-US4
hsa-let-7f-1*
hsa-miR-17
hsa-miR-630
hsa-miR-1182
hsa-miR-19a
hsa-miR-1226*
hsa-miR-128
hsa-miR-1275
hsa-miR-615-3p
hsa-let-7b*
hsa-miR-383
hsa-miR-1185
hsa-miR-126
hsa-miR-1825
hsa-miR-187*
hsa-miR-1296
hsa-miR-181b
hsa-miR-181c
hsa-miR-431
hsa-miR-566
hsa-miR-450a
hsa-miR-610
hsa-miR-671-5p
hsa-miR-33b*
ebv-miR-BART16
hsa-miR-30e
hsa-miR-1539
hsa-miR-181c*
hsa-miR-647
hsa-miR-342-5p
hsa-miR-29b
hsa-miR-219-5p
hsa-miR-30c-2*
hsa-miR-937
hsa-miR-188-5p
hsa-miR-572
hsa-miR-1224-5p
hsa-miR-1180
hsa-miR-505*
hsa-miR-340
hsa-miR-1471
hsa-miR-590-5p
hsa-miR-1227
hsa-miR-638
hsa-miR-1290
ebv-miR-BART2-5p
hsa-miR-640
hsa-miR-614
hsa-miR-99b*
hsa-miR-23a*
hsa-miR-659
hsa-miR-34b*
hsa-miR-137
hsa-miR-29c*
hsa-miR-1224-3p
hsa-miR-200a*
hsa-miR-192
hsa-miR-1260
ebv-miR-BART7
hsa-miR-135b
hsa-miR-195*
hsa-miR-490-5p
hsa-miR-663
hsa-miR-1306
hsa-miR-15a
hsa-miR-1249
hsa-miR-328
hsa-miR-1246
hsa-miR-134
hsa-miR-27a
hsa-miR-497
hsa-miR-766
hsa-miR-648
hsa-miR-26b
bkv-miR-B1-5p
hsa-let-7i*
hsa-miR-1225-5p
hsa-miR-7-1*
hsa-miR-150*
hsa-miR-889
hsa-miR-513a-5p
hsa-miR-920
hsa-miR-940
hsa-miR-526b

## Sheet: C3
hsa-miR-592
hsa-miR-1909
hsa-miR-204
hsa-miR-16-1*
hsa-miR-92b*
hsa-miR-184

## Sheet: C4
hsa-miR-211
hsa-miR-146a
hsa-miR-1323
hsa-miR-411*
hsa-miR-450b-5p
hsa-miR-517b
hsa-miR-23b*
hsa-miR-485-3p
hsa-miR-524-3p
hsa-miR-1202
hsa-miR-1914*
hsa-miR-223*
hsa-miR-519e
hsa-miR-590-3p
hsa-miR-140-3p
hsa-miR-21
hsa-miR-339-5p
hsa-miR-26a-2*
hiv1-miR-N367
hsa-miR-27b*
hsa-miR-545*
hsa-let-7d*
hsa-miR-521
hsa-miR-891a
hsa-miR-144*
hsa-miR-583
hsa-miR-1208
hsa-miR-548e
ebv-miR-BART6-3p
hsa-miR-1253
hsa-miR-593*
hsa-miR-516a-5p
hsa-miR-548a-5p
hsa-miR-553
hsa-miR-518e
kshv-miR-K12-9*
hsa-miR-1914
hsa-miR-19b-2*
hsa-miR-635
hsa-miR-149
hsa-miR-122*
hsa-miR-323-5p
ebv-miR-BART17-5p
hcmv-miR-UL112
hsa-miR-556-3p
hsa-miR-219-1-3p
hsa-miR-129-3p
hsa-miR-1908
hsa-miR-218-1*
hsa-miR-423-3p
hsa-miR-629
hsa-miR-1283
hsa-miR-578
hsa-miR-655
hsa-miR-145*
hsa-miR-518a-3p
hsa-miR-139-3p
hsa-miR-551a
hsa-miR-191*
hsa-miR-509-3-5p
kshv-miR-K12-2
hsa-miR-1282
hsa-miR-518a-5p
hsa-miR-450b-3p
hsa-miR-1251
hsa-miR-1197
hsa-miR-887
hsa-miR-34c-5p
hsa-miR-634
hsa-miR-892a
hsa-miR-338-3p
hsa-miR-212
hsa-miR-361-3p
hsa-miR-921
hsa-miR-20b*
hsa-miR-19a*
hsa-miR-628-3p
hsa-miR-100*
hsa-miR-429
hsa-miR-193b*
hsa-miR-924
hsa-miR-147b
hsa-miR-135a
hsa-miR-297
hsa-miR-1244
hsa-miR-523
hsa-miR-371-3p
hsa-miR-922
hsa-miR-941
hsa-miR-873
hsa-miR-548b-3p
hsa-miR-326
hsa-miR-18b*
hsa-miR-197
hsa-miR-421
hsa-miR-484
hsa-miR-518c*
hsa-miR-302a
hsa-miR-126*
hsa-miR-1293
hsa-miR-190b
hsa-miR-1278
hsa-miR-138-2*
hcmv-miR-UL22A
hsa-miR-380*
hsa-miR-486-5p
hsa-miR-491-5p
hsa-miR-133a
hsa-miR-198
hsa-miR-28-3p
hsa-miR-374b*
hsa-miR-520a-3p
hsa-miR-504
hsa-miR-501-5p
hsa-miR-875-5p
hsa-miR-1206
hsa-miR-770-5p
hsa-miR-190
hcmv-miR-US25-1*
hsa-miR-200a
hsa-miR-1248
hsa-miR-369-3p
hsa-miR-938
hsa-miR-649
ebv-miR-BART8
hsa-miR-142-3p
hsa-miR-591
hsa-miR-106a*
hsa-miR-1179
hsa-miR-10a
hsa-miR-509-5p
hsa-miR-620
hsa-miR-1204
ebv-miR-BART1-5p
hsa-miR-208b
hsa-miR-1286
hsa-miR-645
ebv-miR-BART11-5p
hsa-miR-380
hsa-miR-143*
hsa-miR-452*
hsa-miR-1294
hsa-miR-1257
hsa-miR-182
hsa-miR-379*
hsa-miR-205
hsa-miR-574-3p
kshv-miR-K12-1
ebv-miR-BART13
hsa-miR-1537
hsa-miR-491-3p
hsa-miR-618
hsa-miR-219-2-3p
hsa-miR-148a*
hsa-miR-942
hsa-miR-30a
hsa-miR-147
hsa-miR-31*
hsa-miR-1279
hsa-let-7e*
hiv1-miR-TAR-3p
hsa-miR-486-3p
hsa-miR-1265
hsa-miR-146a*
hsa-miR-1258
hsa-miR-1243
hsa-miR-302d
hsa-miR-519e*
hsa-miR-296-5p
ebv-miR-BART14*
hcmv-miR-US5-2
hsa-miR-548j
hsa-miR-589
hsa-miR-558
hsa-miR-105
hsa-miR-185*
hsa-miR-1324
hsa-miR-492
kshv-miR-K12-3*
hsa-miR-1269
hsa-miR-384
hsa-miR-217
hsa-miR-30b*
hsa-miR-525-5p
hsa-miR-1280
hsa-miR-657
hsa-miR-571
hsa-miR-493
hsa-miR-196a*
hsa-miR-1827
hsa-miR-449a
hsa-miR-575
hsa-miR-496
hsa-let-7a*
hsa-miR-92a-1*
hsa-miR-767-5p
hsa-miR-208a
hsa-miR-510
hsa-miR-603
hsa-miR-606
hsa-miR-579
hsa-miR-497*
hsa-miR-378
hsa-miR-628-5p
hsa-miR-203
hsa-miR-570
hsa-miR-548k
hsa-miR-604
hsa-miR-934
ebv-miR-BHRF1-2*
ebv-miR-BART19-3p
hsa-miR-569
hsa-miR-325
hsa-miR-1298
kshv-miR-K12-11
hsa-miR-22
hsa-miR-593
hsa-miR-1911*
hsa-miR-561
hsa-miR-664
hsa-miR-222
hsa-miR-573
hsa-miR-668
hsa-miR-944
hsa-miR-200c
hsa-miR-155*
hsa-miR-567
hsa-miR-30d*
ebv-miR-BHRF1-2
hsa-miR-127-5p
hsa-miR-202*
hsa-miR-200b
hsa-miR-33b
hsa-miR-302c
hsa-miR-148b*
hsa-miR-1200
hsa-miR-483-5p
hsa-miR-874
kshv-miR-K12-4-3p
hsa-miR-1205
hsa-miR-188-3p
hsa-miR-875-3p
ebv-miR-BART9*
hsa-miR-624
hsa-miR-182*
kshv-miR-K12-6-5p
hsa-miR-577
hsa-miR-1247
hsa-miR-194*
hsa-miR-146b-3p
hsa-miR-517*
hsa-miR-518b
hsa-miR-802
hcmv-miR-UL36*
hsa-miR-1911
hsa-miR-559
hsa-miR-31
hsa-miR-653
hsa-miR-876-3p
hsa-miR-142-5p
hsa-miR-626
hsa-miR-1270
hsa-miR-302f
hsa-miR-541*
hsa-miR-627
hsa-miR-545
hsa-miR-891b
ebv-miR-BART8*
hsa-miR-124*
hsa-miR-29b-2*
hsa-miR-516b
hsa-miR-582-3p
hsa-miR-508-3p
hsa-miR-141*
hsa-miR-576-3p
hsa-miR-518d-3p
ebv-miR-BART9
hsa-miR-499-3p
hsa-miR-608
hsa-miR-548f
hsa-miR-1322
hcmv-miR-US5-1
ebv-miR-BART11-3p
hsa-miR-193a-3p
hsa-miR-1297
hsa-miR-508-5p
hsa-miR-511
hsa-miR-25*
hsa-miR-644
hsa-miR-129*
hsa-miR-367
ebv-miR-BART14
hsa-miR-92a-2*
hsa-miR-581
hsa-miR-548l
hsa-miR-552
hsa-miR-888
hsa-miR-1272
ebv-miR-BHRF1-3
hsa-miR-597
hsa-miR-518e*
hsa-miR-587
hsa-miR-10a*
kshv-miR-K12-4-5p
hsa-miR-412
hsa-miR-661
hsa-miR-633
hsa-miR-562
hcmv-miR-UL22A*
hsa-miR-1273
hsa-miR-374a*
hsa-miR-1178
ebv-miR-BART2-3p
hsa-miR-1295
hsa-miR-888*
hsa-miR-1250
hsa-miR-616*
hsa-miR-549
hiv1-miR-TAR-5p
hsa-miR-1287
hsa-miR-302e
ebv-miR-BART1-3p
hsa-miR-646
hsa-miR-103-as
hsa-miR-599
hsa-miR-1184
hsa-miR-548p
hsa-miR-330-5p
hsa-miR-1305
ebv-miR-BART3
hsa-miR-555
hsa-miR-1912
hsa-miR-1302
hsa-miR-101*
hsa-miR-449b
hsa-miR-612
hsa-miR-18a*
hsa-miR-363*
hsa-miR-1245
hsa-miR-637
hsa-miR-507
hsa-miR-223
hsa-miR-375
hsa-miR-101
hsa-miR-1207-3p
ebv-miR-BART18-3p
hsa-miR-96*
hcmv-miR-US25-2-5p
hsa-miR-641
hsa-miR-302a*
hsa-miR-892b
hsa-miR-518f*
hsa-miR-1289
hsa-miR-1288
hsa-miR-1284
hsa-miR-767-3p
hsa-miR-585
hsa-miR-556-5p
hsa-miR-935
hsa-miR-222*
hsa-miR-125b-1*
hsa-miR-580
hsa-let-7c*
hsa-miR-600
hsa-miR-643
hsa-miR-141
ebv-miR-BART7*
bkv-miR-B1-3p
hsa-miR-27a*
hsa-miR-520a-5p
hsa-miR-1263
hsa-miR-651
hsa-miR-192*
ebv-miR-BART6-5p

## Sheet: C5
hsa-miR-34c-3p
hsa-miR-302b
hsa-miR-1915*
hsa-miR-517c
hcmv-miR-US33-5p
hsa-miR-1285
hsa-miR-16-2*
hsa-miR-1276
hsa-miR-145
kshv-miR-K12-10b
hsa-miR-135a*
hsa-miR-125a-3p
hsa-miR-1203
hsa-miR-665
hsa-miR-1228
hsa-miR-1237
hsa-miR-338-5p
hsa-miR-29c
hsa-miR-424*
hsa-miR-130b*
hsa-miR-515-3p
hsa-miR-21*
hsa-miR-639
hsa-miR-129-5p
hsa-miR-650
hsa-miR-551b*
hsa-miR-339-3p
hsa-miR-1469
hsa-miR-1181
hsa-miR-564
hsa-miR-885-3p
hsa-miR-26b*
hsa-miR-1307
hsa-miR-563
hsa-miR-548a-3p
hsa-miR-708*
hsa-miR-105*
hsa-miR-345
hsa-miR-513b
hsa-miR-517a
hsa-miR-656
hsa-miR-29a

## Sheet: C6
hsa-miR-885-5p
hsa-let-7c
hsa-miR-194
hsa-miR-1274b
hsa-miR-1274a
hsa-miR-132
hsa-miR-32*
hsa-miR-769-5p
hsa-miR-361-5p
hsa-miR-720
hsa-miR-342-3p
hsa-miR-155
hsa-miR-331-3p
hsa-miR-1271
hsa-miR-25
hsa-miR-99a
hsa-miR-151-3p
hsa-miR-374a
hsa-miR-100
hsa-miR-613
hsa-miR-320b
hsa-miR-876-5p
hsa-miR-24
hsa-miR-185
hsa-miR-425
hsa-miR-595
hsa-miR-568
hsa-miR-501-3p
hsa-miR-300
hsa-miR-99b
hsa-miR-625*
hsa-miR-1236
hsa-miR-93*
hsa-miR-548d-3p
hsa-miR-30c
hsa-miR-520b
hsa-miR-210
hsa-miR-92a
hsa-miR-34b
hsa-miR-877
hsa-miR-23a
hsa-miR-30b
hsa-miR-1913
hsa-miR-320a
hsa-miR-374b
hsa-miR-675
hsa-miR-609
hsa-miR-378*
hsa-miR-1301
hsa-miR-216b
hsa-miR-548m
hsa-miR-125b
hsa-miR-27b
ebv-miR-BART17-3p
hsa-miR-516a-3p
hsa-let-7b
hsa-miR-324-3p
hsa-miR-99a*
hsa-miR-432*
hsa-miR-133b
hsa-let-7g*
hsa-miR-181d
kshv-miR-K12-12
hsa-miR-548h
hsa-miR-346
hsa-miR-26a
hsa-miR-330-3p
hsa-miR-582-5p
ebv-miR-BART4
hsa-miR-423-5p
hsa-miR-520e
hsa-miR-1538

## Sheet: C7
hsa-miR-221
hsa-miR-138
hsa-miR-514
hsa-miR-221*
hsa-miR-296-3p
hsa-miR-1233

## Sheet: C8
hsa-miR-607
hsa-miR-548o
ebv-miR-BART10*
ebv-miR-BART18-5p
ebv-miR-BART15
hsa-miR-518f
hsa-miR-143
kshv-miR-K12-9
hsa-miR-520h
hsa-miR-520g
hsa-miR-1252
hsa-miR-744*
hsa-miR-890
hsa-miR-191
hsa-miR-193b
hsa-miR-1262
hsa-miR-586
hsa-miR-519c-3p
hsa-miR-373
hsa-miR-431*
hsa-miR-29a*
hsa-miR-183*
hsa-miR-367*
hsa-miR-525-3p
hsa-miR-19b-1*
hsa-miR-588
hsa-miR-541
hsa-miR-1264
hsa-miR-1267
hsa-miR-125b-2*
ebv-miR-BART3*
hsa-miR-619
hsa-miR-106b*
hsa-miR-30d
hsa-miR-548n
ebv-miR-BART20-3p
ebv-miR-BART19-5p
hsa-miR-448
hsa-miR-621
hsa-miR-15a*
hsa-miR-130a*
hsa-miR-526b*
hsa-miR-370
hsa-miR-520c-3p
kshv-miR-K12-6-3p

## Sheet: C9
hsa-miR-1266
hsa-miR-92b
hsa-miR-9
hsa-miR-422a
hsa-miR-200b*
hsa-miR-943
hsa-miR-494
hsa-miR-24-1*
hsa-miR-662
hsa-miR-216a
hsa-miR-671-3p
hsa-miR-140-5p
hsa-miR-1303
hsa-miR-933
hsa-miR-616
hsa-miR-135b*
hsa-miR-1229
hsa-miR-596
hcmv-miR-UL36
hsa-miR-425*
hsa-miR-617
hcmv-miR-US25-1
hsa-miR-372
hsa-miR-9*
hsa-miR-1255b
hsa-miR-509-3p
hsa-miR-658
hsa-miR-122
hsa-miR-490-3p
hsa-miR-632
hsa-miR-708
hsa-miR-1238

## Sheet: C10
hsa-miR-652
hcmv-miR-UL148D
hsa-miR-506
hsa-miR-30e*
hsa-miR-625
hsa-miR-10b
hsa-miR-320d
hsa-miR-1225-3p
hsa-miR-1
hsa-miR-206
hsa-miR-186
hsa-miR-365
hsa-miR-7-2*
hsa-miR-150

[truncated: 3 more sheets: C11, C12, C13]
